# Supplementary material for: Unveiling the evolutionary relationships and the high cryptic diversity in Andean rainfrogs (Craugastoridae: Pristimantis myersi group)
Source: PeerJ. 2023 Mar 1;11:e14715. doi: 10.7717/peerj.14715 (PMC9985417; doi:10.7717/peerj.14715)
Supplement: Supplemental Information 5 [file peerj-11-14715-s005.nex]

#NEXUS

begin data;
    dimensions ntax=742 nchar=1086;
    format datatype=dna gap=-;
    matrix
        'KM675467.1_MZUTI 633_Pristimantis sp.10'                       --AAAG-CGTTTAAGCTT-A----TTATGTTAA-CCCCAAT-TCCTCACACCT---GCTAGATCCCTTTAATTACACTGAGAACTTCTAT-AA-AATTATAG-AACATTTTATGCTAAAACTAGTAACAAGAG-CTTA--CC--CCTCTCTACAAT-GCAAGTATAAGCCAGC-AAGAACTCA-TCACTGGCAAATAG-CAG-GCCTAAATTCAAGTAGCA--A-C-CCCCCC-CC--CGAAA----ACACTA---C---CTCACCTTAAC-TGTTAACCTAACACTAGAGCATTCCAAGAAAGATTAAAAGGG-GGAGAAGGAATTCCGCAAA-T----ATTAGTTCCGCCTGTTTACCAAAAACATCGCCTCTTGT--G---A----A-T---CA---ATAAGAGGTCTAGCCTG-CCCAGT-GA--C-TC-TGT-TCAAC-GGCC--GCGGTATCCTAA-CCGTGCAAAGGTAGCGTAATCACTTGTCCCCTAAAT-AGAGACTAGTATGAAAGGCATCACGAGAACTAAACT-GTCTCCTCCCCCTAATCAGTGAACCTAATAACCCCGTGAAGAAGCGGGG-ATCTCA-ATATAAGACGAGAAGACCCTATGGAGCTTAAAACA-CTACAT-CACCTG-C-C-A----C--C--C----------------------ACT-----T--------AT---C--CA--------------C----CCTGGCA-CACTGA-TTA-T-A-TGTTTTTGGTTGGGGTGACCGCGGAGAAAAGCCTATCC-CCCGCGATA----A--A-G-GA--ATC------------C----------TCCA-CA--AACAGTAAGTC-ACAAC-TTTAT-GTATCAG-AAAA-CTGACAT-TATTGACCC-A--A--TATATTTGATCAACGAACCAAGTTACCCTAGGGATAACAGCGC-AATCCAC-TTCGAGAGCTCCTAT-CGAC-AAGTGGGCTTACGACCTCGAT-GTTGGATCGGGGTATCCT-A-GTGGTGTAGCC-G-CTA-CT-A-------------------------A------------
        'KM675445.1 _MZUTI 2114 _Pristimantis sp. 10'                   ---------------------------------------------------------------------------------------------------------------------------------------------------------------------------------------------------------------------------------C-CCCCCC-CC--CGAAA----ACACTA---C---CTCACCTTAAC-TGTTAACCTAACACTAGAGCATTCCAAGAAAGATTAAAAGGG-GAAGAAGGAATTCCGCAAA-T----ATTAGTTCCGCCTGTTTACCAAAAACATCGCCTCTTGT--G---A----A-T---CA---ATAAGAGGTCTAGCCTG-CCCAGT-GA--C-TC-TGT-TCAAC-GGCC--GCGGTATCCTAA-CCGTGCAAAGGTAGCGTAATCACTTGTCCCCTAAAT-AGAGACTAGTATGAAAGGCATCACGAGAACTAAACT-GTCTCCTCCCCCTAATCAGTGAACCTAATAACCCCGTGAAGAAGCGGGG-ATCTCA-ATATAAGACGAGAAGACCCTATGGAGCTTAAAACA-CTACAT-CACCTG-C-C-A----C--C--C----------------------ACT-----T--------AT---C--TA--------------C----CTTGGCA-CACTGA-TTA-T-A-TGTTTTTGGTTGGGGTGACCGCGGAGAAAAACCCATCC-CCCGCGATA----A--A-G-GA--ATC------------C----------TCCA-CA--AACAGTAAGTC-ACAAC-TTTAT-GTATCAG-AAAA-CTGACAT-TATTGACCC-A--A--TATATTTGATCAACGAACCAAGTTACCCTAGGGATAACAGCGC-AATCCAC-TTCGAGAGCTCCTAT-CGAC-AAGTGGGCTTACGACCTCGAT-GTTGGATCGGGGTATCCT-A-GTGGTGTAGCC-G-CTA-CT-A-------------------------A------------
        'KM675446.1_MZUTI 541_Pristimantis sp. 10'                      ---------------------------------------------------------------------------------------------------------------------------------------------------------------------------------------------------------------------------------C-CCCCCC-CC--CGAAA----ACACTA---C---CTCACCTTAAC-TGTTAACCTAACACTAGAGCATTCCAAGAAAGATTAAAAGGG-GAAGAAGGAATTCCGCAAA-T----ATTAGTTCCGCCTGTTTACCAAAAACATCGCCTCTTGT--G---A----A-T---CA---ATAAGAGGTCTAGCCTG-CCCAGT-GA--C-TC-TGT-TCAAC-GGCC--GCGGTATCCTAA-CCGTGCAAAGGTAGCGTAATCACTTGTCCCCTAAAT-AGAGACTAGTATGAAAGGCATCACGAGAACTAAACT-GTCTCCTCCCCCTAATCAGTGAACCTAATAACCCCGTGAAGAAGCGGGG-ATCTCA-ATATAAGACGAGAAGACCCTATGGAGCTTAAAACA-CTACAT-CACCTG-C-C-A----C--C--C----------------------ACT-----T--------AT---C--TA--------------C----CTTGGCA-CACTGA-TTA-T-A-TGTTTTTGGTTGGGGTGACCGCGGAGAAAAACCCATCC-CCCGCGATA----A--A-G-GA--ATC------------C----------TCCA-CA--AACAGTAAGTC-ACAAC-TTTAT-GTATCAG-AAAA-CTGACAT-TATTGACCC-A--A--TATATTTGATCAACGAACCAAGTTACCCTAGGGATAACAGCGC-AATCCAC-TTCGAGAGCTCCTAT-CGAC-AAGTGGGCTTACGACCTCGAT-GTTGGATCGGGGTATCCT-A-GTGGTGTAGCC-G-CTA-------------------------------------------
        'KM675465.1 _MZUTI 635 _Pristimantis sp. 10'                    --------------------------------------------------------GCTAGATCCCTTTAATTACACTGAGAACTTCTAT-AA-AATTATAG-AACATTTTATGCTAAAACTAGTAACAAGAG-CTTA--CC--CCTCTCTACAAT-GCAAGTATAAGCCAGC-AAGAACTCA-TCACTGGCAAATAG-CAG-GCCTAAATTCAAGTAGCAACC-C-CCCCCC-CC--CGAAA----ACACTA---C---CTCACCTTAAC-TGTTAACCTAACACTAGAGCATTCCAAGAAAGATTAAAAGGG-GGAGAAGGAATTCCGCAAA-T----ATTAGTTCCGCCTGTTTACCAAAAACATCGCCTCTTGT--G---A----A-T---CA---ATAAGAGGTCTAGCCTG-CCCAGT-GA--C-TC-TGT-TCAAC-GGCC--GCGGTATCCTAA-CCGTGCAAAGGTAGCGTAATCACTTGTCCCCTAAAT-AGAGACTAGTATGAAAGGCATCACGAGAACTAAACT-GTCTCCTCCCCCTAATCAGTGAACCTAATAACCCCGTGAAGAAGCGGGG-ATCTCA-ATATAAGACGAGAAGACCCTATGGAGCTTAAAACA-CTACAT-CACCTG-C-C-A----C--C--C----------------------ACT-----T--------AT---C--CA--------------C----CCTGGCA-CACTGA-TTA-T-A-TGTTTTTGGTTGGGGTGACCGCGGAGAAAAGCCTATCC-CCCGCGATA----A--A-G-GA--ATC------------C----------TCCA-CA--AACAGTAAGTC-ACAAC-TTTAT-GTATCAG-AAAA-CTGACAT-TATTGACCC-A--A--TATATTTGATCAACGAACCAAGTTACCCTAGGGATAACAGCGC-AATCCAC-TTCGAGAGCTCCTAT-CGAC-AAGTGGGCTTACGACCTCGAT-GTTGGATCGGGGTATCCT-A-GTGGTGTAGCC-G-CTA-CT-A-------------------------A------------
        'KM675466.1 _MZUTI 634 _Pristimantis sp. 10'                    --------------------------------------------------------GCTAGATCCCTTTAATTACACTGAGAACTTCTAT-AA-AATTATAG-AACATTTTATGCTAAAACTAGTAACAAGAG-CTTA--CC--CCTCTCTACAAT-GCAAGTATAAGCCAGC-AAGAACTCA-TCACTGGCAAATAG-CAG-GCCTAAATTCAAGTAGCAACC-C-CCCCCC-CC--CGAAA----ACACTA---C---CTCACCTTAAC-TGTTAACCTAACACTAGAGCATTCCAAGAAAGATTAAAAGGG-GGAGAAGGAATTCCGCAAA-T----ATTAGTTCCGCCTGTTTACCAAAAACATCGCCTCTTGT--G---A----A-T---CA---ATAAGAGGTCTAGCCTG-CCCAGT-GA--C-TC-TGT-TCAAC-GGCC--GCGGTATCCTAA-CCGTGCAAAGGTAGCGTAATCACTTGTCCCCTAAAT-AGAGACTAGTATGAAAGGCATCACGAGAACTAAACT-GTCTCCTCCCCCTAATCAGTGAACCTAATAACCCCGTGAAGAAGCGGGG-ATCTCA-ATATAAGACGAGAAGACCCTATGGAGCTTAAAACA-CTACAT-CACCTG-C-C-A----C--C--C----------------------ACT-----T--------AT---C--CA--------------C----CCTGGCA-CACTGA-TTA-T-A-TGTTTTTGGTTGGGGTGACCGCGGAGAAAAGCCTATCC-CCCGCGATA----A--A-G-GA--ATC------------C----------TCCA-CA--AACAGTAAGTC-ACAAC-TTTAT-GTATCAG-AAAA-CTGACAT-TATTGACCC-A--A--TATATTTGATCAACGAACCAAGTTACCCTAGGGATAACAGCGC-AATCCAC-TTCGAGAGCTCCTAT-CGAC-AAGTGGGCTTACGACCTCGAT-GTTGGATCGGGGTATCCT-A-GTGGTGTAGCC-G-CTA-CT-A-------------------------A------------
        'KM675464.1 _MZUTI 636 _Pristimantis sp. 10'                    -------------------------------------------------ACCT---GCTAGATCCCTTTAATTACACTGAGAACTTCTAT-AA-AATTATAG-AACATTTTATGCTAAAACTAGTAACAAGAG-CTTA--CC--CCTCTCTACAAT-GCAAGTATAAGCCAGC-AAGAACTCA-TCACTGGCAAATAG-CAG-GCCTAAATTCAAGTAGCAACC-C-CCCCCC-CC--CGAAA----ACACTA---C---CTCACCTTAAC-TGTTAACCTAACACTAGAGCATTCCAAGAAAGATTAAAAGGG-GGAGAAGGAATTCCGCAAA-T----ATTAGTTCCGCCTGTTTACCAAAAACATCGCCTCTTGT--G---A----A-T---CA---ATAAGAGGTCTAGCCTG-CCCAGT-GA--C-TC-TGT-TCAAC-GGCC--GCGGTATCCTAA-CCGTGCAAAGGTAGCGTAATCACTTGTCCCCTAAAT-AGAGACTAGTATGAAAGGCATCACGAGAACTAAACT-GTCTCCTCCCCCTAATCAGTGAACCTAATAACCCCGTGAAGAAGCGGGG-ATCTCA-ATATAAGACGAGAAGACCCTATGGAGCTTAAAACA-CTACAT-CACCTG-C-C-A----C--C--C----------------------ACT-----T--------AT---C--CA--------------C----CCTGGCA-CACTGA-TTA-T-A-TGTTTTTGGTTGGGGTGACCGCGGAGAAAAGCCTATCC-CCCGCGATA----A--A-G-GA--ATC------------C----------TCCA-CA--AACAGTAAGTC-ACAAC-TTTAT-GTATCAG-AAAA-CTGACAT-TATTGACCC-A--A--TATATTTGATCAACGAACCAAGTTACCCTAGGGATAACAGCGC-AATCCAC-TTCGAGAGCTCCTAT-CGAC-AAGTGGGCTTACGACCTCGAT-GTTGGATCGGGGTATCCT-A-GTGGTGTAGCC-G-CTA-CT----------------------------------------
        'KM675448.1 _MZUTI 539 _Pristimantis sp. 10'                    -------------------------------------------------------------------------------------------------------------------------------------------------------------------------------------------------------------------------------------------------AA----ACACTA---C---CTCACCTTAAC-TGTTAACCTAACACTAGAGCATTCCAAGAAAGATTAAAAGGG-GAAGAAGGAATTCCGCAAA-T----ATTAGTTCCGCCTGTTTACCAAAAACATCGCCTCTTGT--G---A----A-T---CA---ATAAGAGGTCTAGCCTG-CCCAGT-GA--C-TC-TGT-TCAAC-GGCC--GCGGTATCCTAA-CCGTGCAAAGGTAGCGTAATCACTTGTCCCCTAAAT-AGAGACTAGTATGAAAGGCATCACGAGAACTAAACT-GTCTCCTCCCCCTAATCAGTGAACCTAATAACCCCGTGAAGAAGCGGGG-ATCTCA-ATATAAGACGAGAAGACCCTATGGAGCTTAAAACA-CTACAT-CACCTG-C-C-A----C--C--C----------------------ACT-----T--------AT---C--TA--------------C----CTTGGCA-CACTGA-TTA-T-A-TGTTTTTGGTTGGGGTGACCGCGGAGAAAAACCCATCC-CCCGCGATA----A--A-G-GA--ATC------------C----------TCCA-CA--AACAGTAAGTC-ACAAC-TTTAT-GTATCAG-AAAA-CTGACAT-TATTGACCC-A--A--TATATTTGATCAACGAACCAAGTTACCCTAGGGATAACAGCGC-AATCCAC-TTCGAGAGCTCCTAT-CGAC-AAGTGGGCTTACGACCTCGAT-GTTGGATCGGGGTATCCT-A-GTGGTGTAGCC-G-CT--------------------------------------------
        'ON468279_MZUTI 3922_Pristimantis sp. 10'                       ------------------------------------------------------------------------------------TTCTAT-AA-AATTATAG-AACATTTTATGCTAAAACTAGTAACAAGAG-CTTA--CC--CCTCTCTACAAT-GCAAGTATAAGCCAGC-AAGAACTCA-TCACTGGCAAATAG-CAG-GCCTAAATTCAAGTAGCAAAACC-CCCCCC-CC--CCAAA----ACACTA---C---CTCACCTTAAC-TGTTAACCTAACACTAGAGCATTCCAAGAAAGATTAAAAGGG-GGAGAAGGAATTCCGCAAA-T----ATTAGTTCCGCCTGTTTACCAAAAACATCGCCTCTTGT--G---A----A-T---CA---ATAAGAGGTCTAGCCTG-CCCAGT-GA--C-TC-TGT-TCAAC-GGCC--GCGGTATCCTAA-CCGTGCAAAGGTAGCGTAATCACTTGTCCCCTAAAT-AGAGACTAGTATGAAAGGCATCACGAGAACTAAACT-GTCTCCTCCCCCTAATCAGTGAACCTAATAACCCCGTGAAGAAGCGGGG-ATCTCA-ATATAAGACGAGAAGACCCTATGGAGCTTAAAACA-CTACAT-CACCTG-C-C-A----C--C--C----------------------ACT-----T--------AT---C--CA--------------C----CCTGGCA-CACTGA-TTA-T-A-TGTTTTTGGTTGGGGTGACCGCGGAGAAAAACCTATCC-CCCGCGATA----A--A-G-GA--ATC------------C----------TCCA-CA--AACAGTAAGTC-ACAAC-TTTAT-GTATCAG-AAAA-CTGACAT-TATTGACCC-A--A--TATATTTGATCAACGAACCAAGTTACCCTAGGGATAACAGCGC-AATCCAC-TTCGAGAGCTCCTAT-CGAC--------------------------------------------------------------------------------------------------------
        'ON468278_MZUTI 3764_Pristimantis sp. 10'                       ------------------------------------------------------------------------------------TTCTAT-AA-AATTATAG-AACATTTTATGCTAAAACTAGTAACAAGAG-CTTA--CC--CCTCTCTACAAT-GCAAGTATAAGCCAGC-AAGAACTCA-TCACTGGCAAATAG-CAG-GCCTAAATTCAAGTAGCAAAACC-CCCCCC-CC--CCAAA----ACACTA---C---CTCACCTTAAC-TGTTAACCTAACACTAGAGCATTCCAAGAAAGATTAAAAGGG-GGAGAAGGAATTCCGCAAA-T----ATTAGTTCCGCCTGTTTACCAAAAACATCGCCTCTTGT--G---A----A-T---CA---ATAAGAGGTCTAGCCTG-CCCAGT-GA--C-TC-TGT-TCAAC-GGCC--GCGGTATCCTAA-CCGTGCAAAGGTAGCGTAATCACTTGTCCCCTAAAT-AGAGACTAGTATGAAAGGCATCACGAGAACTAAACT-GTCTCCTCCCCCTAATCAGTGAACCTAATAACCCCGTGAAGAAGCGGGG-ATCTCA-ATATAAGACGAGAAGACCCTATGGAGCTTAAAACA-CTACAT-CACCTG-C-C-A----C--C--C----------------------ACT-----T--------AT---C--CA--------------C----CCTGGCA-CACTGA-TTA-T-A-TGTTTTTGGTTGGGGTGACCGCGGAGAAAAACCTATCC-CCCGCGATA----A--A-G-GA--ATC------------C----------TCCA-CA--AACAGTAAGTC-ACAAC-TTCAT-GTATCAG-AAAA-CTGACAT-TATTGACCC-A--A--TATATTTGATCAACGAACCAAGTTACCCTAGGGATAACAGCGC-AATCCAC-TTCGAGAGCTCCTAT-CGAC--------------------------------------------------------------------------------------------------------
        'ON468277_MZUTI 3903_Pristimantis sp. 10'                       ------------------------------------------------------------------------------------TTCTAT-AA-AATTATAG-AACATTTTATGCTAAAACTAGTAACAAGAG-CTTA--CC--CCTCTCTACAAT-GCAAGTATAAGCCAGC-AAGAACTCA-TCACTGGCAAATAG-CAG-GCCTAAATTCAAGTAGCAAAA-C-CCCCCC-CC--CGAAA----ACACTA---C---CTCACCTTAAC-TGTTAACCTAACACTAGAGCATTCCAAGAAAGATTAAAAGGG-GGAGAAGGAATTCCGCAAA-T----ATTAGTTCCGCCTGTTTACCAAAAACATCGCCTCTTGT--G---A----A-T---CA---ATAAGAGGTCTAGCCTG-CCCAGT-GA--C-TC-TGT-TCAAC-GGCC--GCGGTATCCTAA-CCGTGCAAAGGTAGCGTAATCACTTGTCCCCTAAAT-AGAGACTAGTATGAAAGGCATCACGAGAACTAAACT-GTCTCCTCCCCCTAATCAGTGAACCTAATAACCCCGTGAAGAAGCGGGG-ATCTCA-ATATAAGACGAGAAGACCCTATGGAGCTTAAAACA-CTACAT-CACCTG-C-C-A----C--C--C----------------------ACT-----T--------AT---C--CA--------------C----CCTGGCA-CACTGA-TTA-T-A-TGTTTTTGGTTGGGGTGACCGCGGAGAAAAACCTATCC-CCCGCGATA----A--A-G-GA--ATC------------C----------TCCA-CA--AACAGTAAGTC-ACAAC-TTTAT-GTATCAG-AAAA-CTGACAT-TATTGACCC-A--A--TATATTTGATCAACGAACCAAGTTACCCTAGGGATAACAGCGC-AATCCAC-TTCGAGAGCTCCTAT-CGAC--------------------------------------------------------------------------------------------------------
        'ON468273_219 011_Pristimantis sp. 9'                           ------------------------------------------------------------------------------------TTCTAT-AA-AATTATAG-AACATTTTATGCTAAAACTAGTAACAAGAG-CTTACCCC--CCTCTCTACAAT-GCAAGTATAAGCCAGC-AAGAACTCA-TCACTGGCAAATAG-CAG-GCCTAAATTCAAGTAGCAA--CC-CCCCCC-CC--CGAAA----ACACTA---C---C-CACCTTAAC-TGTTAACCTAACACTAGAGCATTACAAGAAAGATTAAAAGGG-GGAGAAGGAATTCCGCAAA-T----ATTAGTTCCGCCTGTTTACCAAAAACATCGCCTCTTGT--A---A----A-T---CA---ATAAGAGGTCTAGCCTG-CCCAGT-GA--C-TC-TGT-TCAAC-GGCC--GCGGTATCCTAA-CCGTGCAAAGGTAGCGTAATCACTTGTCCCCTAAAT-AGAGACTAGTATGAAAGGCATCACGAGAACTAAACT-GTCTCCTCCCCCTAATCAGTGAACCTAATAACCCCGTGAAGAAGCGGGG-ATCTCA-ATATAAGACGAGAAGACCCTATGGAGCTTAAAACA-CTACAT-CACCTG-C-C-A----C--C--C----------------------ACT-----T--------AT---T--TA--------------C----CTCGGCA-CACTGA-TTA-T-A-TGTTTTTGGTTGGGGTGACCGCGGAGAAAAACCTATCC-TCCGCAATG----A--G-G-GA--GTC------------C----------TCCC-TA--AACAATAAGTC-ACAAC-TTTAT-GTATCAG-AAAA-CTGACAT-TATTGACCC-A--A--TATATTTGATTAACGAACCAAGTTACCCTAGGGATAACAGCGC-AATCCAC-TTCAAGAGCTCCTAT-CGAC--------------------------------------------------------------------------------------------------------
        'ON468272_ZSFQ 0503_Pristimantis sp. 9'                         ------------------------------------------------------------------------------------TTCTAT-AA-AATTATAG-AACATTTTATGCTAAAACTAGTAACAAGAG-CTTA-CCC--CCTCTCTACAAT-GCAAGTATAAGCCAGC-AAGAACTCA-TCACTGGCAAATAG-CAG-GCCTAAATTCAAGTAGCAA---C-CCCCCC-CC--CGAAA----ACACTA---C---C-CACCTTAAC-TGTTAACCTAACACTAGAGCATTACAAGAAAGATTAAAAGGG-GGAGAAGGAATTCCGCAAA-T----ATTAGTTCCGCCTGTTTACCAAAAACATCGCCTCTTGT--A---A----A-T---CA---ATAAGAGGTCTAGCCTG-CCCAGT-GA--C-TC-TGT-TCAAC-GGCC--GCGGTATCCTAA-CCGTGCAAAGGTAGCGTAATCACTTGTCCCCTAAAT-AGAGACTAGTATGAAAGGCATCACGAGAACTAAACT-GTCTCCTCCCCCTAATCAGTGAACCTAATAACCCCGTGAAGAAGCGGGG-ATCTCA-ATATAAGACGAGAAGACCCTATGGAGCTTAAAACA-CTACAT-CACCTG-C-C-A----C--C--C----------------------ACT-----T--------AT---T--TA--------------C----CTCGGCA-CACTGA-TTA-T-A-TGTTTTTGGTTGGGGTGACCGCGGAGAAAAACCTATCC-TCCGCAATG----A--G-G-GA--GTC------------C----------TCCC-TA--AACAATAAGTC-ACAAT-TTTAT-GTATCAG-AAAA-CTGACAT-TATTGACCC-A--A--TATATTTGATTAACGAACCAAGTTACCCTAGGGATAACAGCGC-AATCCAC-TTCAAGAGCTCCTAT-CGAC--------------------------------------------------------------------------------------------------------
        'ON468274_ZSFQ 0506_Pristimantis sp. 9'                         ------------------------------------------------------------------------------------TTCTAT-AA-AATTATAG-AACATTTTATGCTAAAACTAGTAACAAGAG-CTTA--CC--CCTCTCTACAAT-GCAAGTATAAGCCAGC-AAGAACTCA-TCACTGGCAAATAG-CAG-GCCTAAATTCAAGTAGCAA---C-CCCCCC-CC--CGAAA----ACACTA---C---C-CACCTTAAC-TGTTAACCTAACACTAGAGCATTACAAGAAAGATTAAAGGGG-GGAGAAGGAATTCCGCAAA-T----ATTAGTTCCGCCTGTTTACCAAAAACATCGCCTCTTGT--A---A----A-T---CA---ATAAGAGGTCTAGCCTG-CCCAGT-GA--C-TC-TGT-TCAAC-GGCC--GCGGTATCCTAA-CCGTGCAAAGGTAGCGTAATCACTTGTCCCCTAAAT-AGAGACTAGTATGAAAGGCATCACGAGAACTAAACT-GTCTCCTCCCCCTAATCAGTGAACCTAATAGCCCCGTGAAGAAGCGGGG-ATCTCA-ATATAAGACGAGAAGACCCTATGGAGCTTAAAACA-CTACAT-CACCTG-C-C-A----C--C--C----------------------ACT-----T--------AT---T--TA--------------C----CTCGGCA-CACTGA-TTA-T-A-TGTTTTTGGTTGGGGTGACCGCGGAGAAAAACCTATCC-TCCGCAATG----A--G-G-GA--GTC------------C----------TCCC-TA--AACAATAAGTC-ACAAC-TTTAT-GTATCAG-AAAA-CTGACAT-TATTGACCC-A--A--TATATTTGATTAACGAACCAAGTTACCCTAGGGATAACAGCGC-AATCCAC-TTCAAGAGCTCCTAT-CGAC--------------------------------------------------------------------------------------------------------
        'ON468275_ZSFQ 0505_Pristimantis sp. 9'                         ------------------------------------------------------------------------------------TTCTAT-AA-AATTATAG-AACATTTTATGCTAAAACTAGTAACAAGAG-CTTA--CC--CCTCTCTACAAT-GCAAGTATAAGCCAGC-AAGAACTCA-TCACTGGCAAATAG-CAG-GCCTAAATTCAAGTAGCAACCCC-CCCCCC-CC--CGAAA----ACACTA---C---C-CACCTTAAC-TGTTAACCTAACACTAGAGCATTACAAGAAAGATTAAAAGGG-GGAGAAGGAATTCCGCAAA-T----ATTAGTTCCGCCTGTTTACCAAAAACATCGCCTCTTGT--A---A----A-T---CA---ATAAGAGGTCTAGCCTG-CCCAGT-GA--C-TC-TGT-TCAAC-GGCC--GCGGTATCCTAA-CCGTGCAAAGGTAGCGTAATCACTTGTCCCCTAAAT-AGAGACTAGTATGAAAGGCATCACGAGAACTAAACT-GTCTCCTCCCCCTAATCAGTGAACCTAATAGCCCCGTGAAGAAGCGGGG-ATCTCA-ATATAAGACGAGAAGACCCTATGGAGCTTAAAACA-CTACAT-CACCTG-C-C-A----C--C--C----------------------ACT-----T--------AT---T--TA--------------C----CTCGGCA-CACTGA-TTA-T-A-TGTTTTTGGTTGGGGTGACCGCGGAGAAAAACCTATCC-TCCGCAATG----A--G-G-GA--GTC------------C----------TCCC-TA--AACAATAAGTC-ACAAC-TTTAT-GTATCAG-AAAA-CTGACAT-TATTGACCC-A--A--TATATTTGATTAACGAACCAAGTTACCCTAGGGATAACAGCGC-AATCCAC-TTCAAGAGCTCCTAT-CGAC--------------------------------------------------------------------------------------------------------
        'ON468268_DHMECN 14006_Pristimantis sp. 6'                      ------------------------------------------------------------------------------------TTCTAT-AA-AATTATAG-AACATTTTATGCTAAAACTAGTAACAAGAG-CTTA--CC--CCTCTCTACAAT-GCAAGTATAAGCCGAC-AAGAACCCC-TCACCGGCAAATAG-CAG-ACCTAAATTCAAGTAGCAA-----CCCCCA-CC--CGAAA----ACACTA---C---CCCACCTTAAC-TGTTAACCTAACACTAGAGCATTTCAAGAAAGATTAAAAGAG-GGAGAAGGAATTCCGCAAA-T----ATTAGTTCCGCCTGTTTACCAAAAACATCGCCTCTTGT--G---A----A-T---CA---ATAAGAGGTCTAGCCTG-CCCAGT-GA--C-TC-TGT-TCAAC-GGCC--GCGGTATCCTAA-CCGTGCAAAGGTAGCGTAATCACTTGTCCCCTAAAT-AGAGACTAGTATGAAAGGCATCACGAGAACTAAACT-GTCTCCTCCCCCTGATCAGTGAACCTAATAACCCCGTGAAGAAGCGGGG-ATCTCA-ATATAAGACGAGAAGACCCTATGGAGCTTAAAACA-TTACAC-CACCTG-C-C-A----C--C--CA---------------------ACT-----T--------AT---T--TA--------------C----CTCGGCA-TGTTGA-TTA-T-A-TGTTTTTGGTTGGGGTGACCGCGGAGAAAAGCCTACCC-TCCGCAATG----A--G-G-AA--ATC------------T----------TCCC-CA--AACAATAAGTC-ACAAC-TTTAT-GTATCAG-CAAA-CTGACAT-TATTGACCC-A--A--TATATTTGATTAACGAACCAAGTTACCCTAGGGATAACAGCGC-AATCCAC-TTCGAGAGCCCCTAT-CGAC--------------------------------------------------------------------------------------------------------
        'ON468269_DHMECN 13984_Pristimantis sp. 7'                      ------------------------------------------------------------------------------------TTCTAT-AA-AATTATAG-AACATTTTATGCTAAAACTAGTAACAAGAG-CTTA--CC--ACTCTCTACAAT-GCAAGTATAAGCCAGA-GAGAACCCA-TCACTGGCAAATAA-CAG-ACCTAAATTCAAGTAGCAA-----CCCCTC-CC--CGAAA----ACACTA---C---CCCACCTTAAC-TGTTAACCTAACACCAGAGCATTCCAAGAAAGATTAAAAGAG-AGAGAAGGAATTCCGCAAA-T----ATTAGTTTCGCCTGTTTACCAAAAACATCGCCTCTTGT--A---G----A-T---CA---GTAAGAGGTCTAGCCTG-CCCAGT-GA--C-TC-TGT-TCAAC-GGCC--GCGGTATCCTAA-CCGTGCAAAGGTAGCGTAATCACTTGTCCCCTAAAT-AGAGACTAGTATGAAAGGCACCACGAAAACTAAACT-GTCTCCTCCCTCTAATCAGTGAACCTAATAACCCCGTGAAGAAGCGGGG-ATCTCA-ATATAAGACGAGAAGACCCTATGGAGCTTAAAACA-CTTCAT-CACCTG-C-C-A----C--C--C----------------------ATC-----T--------AT---T--TA--------------C----CCTGGCA-CGCTGA-TTA-C-A-TGTTTTTGGTTGGGGTGACCGCGGAGAAAAGCCCATCC-TCCGCAATG----T--G-G-GA--ATC------------C----------TCCC-TA--AGCAGTAAGTC-ACAAC-TTTAT-ATATCAG-AAAA-CTGACAT-TATTGACCC-A--A--TATATTTGATTAACGAACCAAGTTACCCTAGGGATAACAGCGC-AATCCAC-TTCAAGAGCCCATAT-CGAC--------------------------------------------------------------------------------------------------------
        'ON468276_ZSFQ 0485_Pristimantis sp. 9'                         ------------------------------------------------------------------------------------TTCTAT-AA-AATTATAG-AACATTTTATGCTAAAACTAGTAACAAGAG-CTTA--CC--CCTCTCTACAAT-GCAAGTATAAGCCAGC-AAGAACTCA-TCACTGGCAAATAG-CAG-GCCTAAATTCAAGTAGCAA-----CCCCCC-CC--CGAAA----ACACTA---C---C-CACCTTAAC-TGTTAACCTA--AACTAAGCATTACAAGAAAGATTAAAAGGG-GGAAAAGGAATTCCCAAAT-T----ATT------CCCCGTTTACCAAAAA-----ATCCCCTT--G---A----A-A---TC---AAAAGAGGTCTAGCCTG-CCCAGT-GA--C-TC-TGT-TCAAC-GGCC--GCGGTATCCTAA-CCGTGCAAAGGTAGCGTAATCACTTGTCCCCTAAAT-AGAGACTAGTATGAAAGGCATCACGAGAACTAAACT-GTCTCCTCCCCCTAATCAGTGAACCTAATAGCCCCGTGAAGAAGCGGGG-ATCTCA-ATATAAGACGAGAAGACCCTATGGAGCTTAAAACA-CTACAT-CACCTG-C-C-A----C--C--C----------------------ACT-----T--------AT---T--TA--------------C----CTCGGCA-CACTGA-TTA-T-A-TGTTTTTGGTTGGGGTGACCGCGGAGAAAAACCTATCC-TCCGCAATG----A--G-G-GA--GTC------------C----------TCCC-TA--AACAATAAGTC-ACAAC-TTTAT-GTATCAG-AAAA-CTGACAT-TATTGACCC-A--A--TATATTTGATTAACGAACCAAGTTACCCTAGGGATAACAGCGC-AATCCAC-TTCAAGAGCTCCTAT-CGAC--------------------------------------------------------------------------------------------------------
        'ON468271_JMG 255_Pristimantis sp. 8'                           --------------------------------------------------------------------------------------------------------------------------------------------------------------------------------------------------------------------------------------------------------------------------------------------------------------------------------------------------------------------------------------TTGC--A---G----A-C---CA---ATAAGAGGTCTAGCCTG-CCCAGT-GA--C-TT-TGT-TCAAC-GGCC--GCGGTATCCTAA-CCGTGCAAAGGTAGCGTAATCATTTGTCCCCTAAAT-AGAGACTAGTATGAAAGGCCTCACGAAAACTAAACT-GTCTCCTCCCCCTAATCAGTGAACCTAATAACCCCGTGAAGAAGCGGGG-ATCTCA-ATATAAGACGAGAAGACCCTATGGAGCTTAAAACA-CTTCAT-CACCTG-C-C-A----C--C--C----------------------ACC-----T--------AT---T--T---------------C----CCCGGCA-CGCTGA-TTA-T-A-TGTTTTTGGTTGGGGTGACCGCGGAGAAAAGCCCATCC-TCCGCAATG----A--G-G-GA--ATC------------T----------CCCC-TA--AACAATAAGTC-ACAAC-TTTAT-GAATCAG-AAAA-CTGACAT-TATCGACCC-A--A--TATATTTGATTAATGAACCAAGTTACC-----------------------------------------------------------------------------------------------------------------------------------------------------
        'ON468270_JMG 253_Pristimantis sp. 8'                           -------------------------------------------------------------------------------------------------------------------------------------------------------------------------------------------------------------------------------------------------------------------------------------------------------------------------------------------------------------------------------------------------------------------------------------------------------------------------------------------------------------------------------------------------------------------------------------TAACCCCGTGAAGAAGCGGGG-ATCTCA-ATATAAGACGAGAAGACCTTATGGAGCTTAAAACA-ATTCAT-CACCTG-C-C-A----C--C--C----------------------ACC-----T--------AT---T--T---------------C----CCCGGCA-CGCTGA-TTA-T-A-TGTTTTTGGTTGGGGTGACCGCGGAGAAAAGCCCATCC-TCCGCAATG----A--G-G-GA--ATC------------T----------CCCC-TA--AACAATAAGTC-ACAAC-TTTAT-GAATCAG-AAAA-CTGAC---------------------------------------------------------------------------------------------------------------------------------------------------------------------------------------------------
        'KM675447.1 _MZUTI 540 _Pristimantis sp. 10'                    -----------------------------------------------------------------------------------------------------------------------------------------------------------------------------------------------------------------------------------CCCCCC-CC--CGAAA----ACACTA---C---CTCACCTTAAC-TGTTAACCTAACACTAGAGCA-TCCAAGAAAGAT--AAAAGG-GAAGAAGGAATTCCGCAAA-T----ATTAGTTCCGCCTG-TTACCAAAAACATCGCCTCTTGT--G---A----A-T---CA---ATAAGAGGTCTAGCCTG-CCCAGT-GA--C-TC-TGT-TCAAC-GGCC--GCGGTATCCTAA-CCGTGCAAAGGTAGCGTAATCACT----CCCTAAAT-AGAGACTAGTATGAAAGGCATCACGAGAACTAAACT-GTCTCCT-CCCCTAATCAGTGAACCTAATAACCCCGTGAAGAAGCGGGG-ATCTCA-ATATAAGACGAGAAGACCCTATGGAGCTTAAAACA-CTACAT-CACCTG-C-C-A----C--C--C----------------------ACT-----T--------AT---C--TA--------------C----CTTGGCA-CACTGA-TTA-T-A-TGTTTTTGGTTGGGGTGACCGCGGAGAAAAACCCATCC-CCCGCGATA----A--A-G-GA--ATC------------C----------TCCA-CA--AACAGTAAGTC-ACAAC-TTTAT-GTATCAG-AAAA-CTGACAT-TATTGACCC-A--A--TATATTTGA-----------------------------------------------------------------------------------------------------------------------------------------------------------------------
        'ON468265_DHMECN 15188_Pristimantis verecundus'                 --------------------------------------------------------------------CAATCATACTGAGAATTTCTAT-AA-AATTATAG-AACCTTTTATGCTAAAACTAGTAACAAGAG-CCCA--CC--CCTCTCTATAAT-GCAAGTATATGCCAGT-AAGAATCAT-TCACTGGCAAATAA-CAG-GCCTAAATTTAAGTAGTAACTTC-CCCCC--TC--AGAAA----ACACTA---C---CTCA-CTTAAC-TGTTAACCTAATACTAGGGCATTTCAAGAAAGATTAAAAGAA-GGAGAAGGAATTCCGCAAA-C----ATTAGCCCCGCCTGTTTACCAAAAACATCGCCTCTCGT-----------A-C---CC---ATGAGAGGTCTAGCCTG-CCCAGT-GA--C-TC-TGT-TCAAC-GGCC--GCGGTATCCTAA-CCGTGCAAAGGTAGCGTAATCACTTGTCCCCTAAAT-AGAGACTAGTATGAAAGGCATCACGAGGGCTAAACT-GTCTCCTCCCTCTAATCAGTGAACCTAATATTCCCGTGAAGAAGCGGGG-ATCTCA-ATATAAGACGAGAAGACCCTATGGAGCTTAAAACA-CTATAT-CACCTG-C-C-A----C--A--CAAC----ATA--A-CAACCCCGGTC-----T--------AT---T--TA----------C---C----CTAAGCA-CACTGA-TTA-T-A-TGTTTTTGGTTGGGGTGACCGCGGAGAAAAACTCATCC-TCCGCAATG----A--G-G-GA--GCC------------T----------TCCC-TA--AACAATAAGTC-ACAAT-TTTAT-GTATCAG-AAAA-CTGACAT-CATTGACCC-A--A--TATATTTGATTAACGAACCAAGTTACCCTAGGGATAACAGCGC-AATCCAC-TTCGAGAGCTCCTAT-CGAC-AAGTGGGCTTACGACCTCGAT-GTTGGATC-------------------------------------------------------------------------
        'ON468267_DHMECN 15189_Pristimantis verecundus'                 ---------------------------------------------------------CTAGACCCCTTCAATCATACTGAGAATTTCTAT-AA-AATTATAG-AACCTTTTATGCTAAAACTAGTAACAAGAG-CCCA--CC--CCTCTCTATAAT-GCAAGTATATGCCAGT-AAGAATCAT-TCACTGGCAAATAA-CAG-GCCTAAATTTAAGTAGTAACTTC-CCCCCT-CC--CGAAA----ACACTA---C---CTCA-CTTAAC-TGTTAACCTAATACTAGGGCATTTCAAGAAAGATTAAAAGAA-GGAGAAGGAATTCCGCAAA-C----ATTAGCCCCGCCTGTTTACCAAAAACATCGCCTCTCGT------A----A-C---CC---ATGAGAGGTCTAGCCTG-CCCAGT-GA--C-TC-TGT-TCAAC-GGCC--GCGGTATCCTAA-CCGTGCAAAGGTAGCGTAATCACTTGTCCCCTAAAT-AGAGACTAGTATGAAAGGCATCACGAGGGCTAAACT-GTCTCCTCCCTCTAATCAGTGAACCTAATATTCCCGTGAAGAAGCGGGG-ATCTCA-ATATAAGACGAGAAGACCCTATGGAGCTTAAAACA-CTATAT-CACCTG-C-C-A----C--A--CAAC----ATA--A-CAACCCCGGTC-----T--------AT---T--TA----------C---C----CTAAGCA-CACTGA-TTA-T-A-TGTTTTTGGTTGGGGTGACCGCGGAGAAAAACTCATCC-TCCGCAATG----A--G-G-GA--GCC------------T----------TCCC-TA--AACAATAAGTC-ACAAT-TTTAT-GTATCAG-AAAA-CTGACAT-CATTGACCC-A--A--TATATTTGATTAACGAACCAAGTTACCCTAGGGATAACAGCGC-AATCCAC-TTCGAGAGCTCCTAT-CGAC-AAGTGGGCTTACGACCTCGAT-GTTGGATC-------------------------------------------------------------------------
        'ON468266_DHMECN 12599_Pristimantis verecundus'                 ------------------------------------------------------------------------------------TTCTAT-AA-AATTATAG-AACCTTTTATGCTAAAACTAGTAACAAGAG-CCCA--CC--CCTCTCTATAAT-GCAAGTATATGCCAGT-AAGAATCAT-TCACTGGCAAATAA-CAG-GCCTAAATTTAAGTAGTAACTTC-CCCCCT-CC--CGAAA----ACACTA---C---CTCA-CTTAAC-TGTTAACCTAATACTAGGGCATTTCAAGAAAGATTAAAAGAA-GGAGAAGGAATTCCGCAAA-C----ATTAGCCCCGCCTGTTTACCAAAAACATCGCCTCTCGT------A----A-C---CC---ATGAGAGGTCTAGCCTG-CCCAGT-GA--C-TC-TGT-TCAAC-GGCC--GCGGTATCCTAA-CCGTGCAAAGGTAGCGTAATCACTTGTCCCCTAAAT-AGAGACTAGTATGAAAGGCATCACGAGGGCTAAACT-GTCTCCTCCCTCTAATCAGTGAACCTAATATTCCCGTGAAGAAGCGGGG-ATCTCA-ATATAAGACGAGAAGACCCTATGGAGCTTAAAACA-CTATAT-CACCTG-C-C-A----C--A--CAAC----ATA--A-CAACCCCGGTC-----T--------AT---T--TA----------C---C----CTAAGCA-CACTGA-TTA-T-A-TGTTTTTGGTTGGGGTGACCGCGGAGAAAAACTCATCC-TCCGCAATG----A--G-G-GA--GCC------------T----------TCCC-TA--AACAATAAGTC-ACAAT-TTTAT-GTATCAG-AAAA-CTGACAT-CATTGACCC-A--A--TATATTTGATTAACGAACCAAGTTACCCTAGGGATAACAGCGC-AATCCAC-TTCGAGAGCTCCTAT-CGAC--------------------------------------------------------------------------------------------------------
        'ON468264_DHMECN 15007_Pristimantis verecundus'                 ------------------------------------------------------------------------------------------------TTATAG-AACCTTTTATGCTAAAACTAGTAACAAGAG-CCCA--CC--CCTCTCTATAAT-GCAAGTATATGCCAGT-AAGAATCAT-TCACTGGCAAATAA-CAG-GCCTAAATTTAAGTAGTAACTTC-CCCC---CC--CGAAA----ACACTA---C---CTCA-CTTAAC-TGTTAACCTAATACTAGGGCATTTCAAGAAAGATTAAAAGAA-GGAGAAGGAATTCCGCAAA-C----ATTAGCCCCGCCTGTTTACCAAAAACATCGCCTCTCGT------A----A-C---CC---ATGAGAGGTCTAGCCTG-CCCAGT-GA--C-TC-TGT-TCAAC-GGCC--GCGGTATCCTAA-CCGTGCAAAGGTAGCGTAATCACTTGTCCCCTAAAT-AGAGACTAGTATGAAAGGCATCACGAGGGCTAAACT-GTCTCCTCCCTCTAATCAGTGAACCTAATATTCCCGTGAAGAAGCGGGG-ATCTCA-ATATAAGACGAGAAGACCCTATGGAGCTTAAAACA-CTATAT-CACCTG-C-C-A----C--A--CAAC----ATA--A-CAACCCCGGTC-----T--------AT---T--TA----------C---C----CTAAGCA-CACTGA-TTA-T-A-TGTTTTTGGTTGGGGTGACCGCGGAGAAAAACTCATCC-TCCGCAATG----A--G-G-GA--GCC------------T----------TCCC-TA--AACAATAAGTC-ACAAT-TTTAT-GTATCAG-AAAA-CTGACAT-CATTGACCC-A--A--TATATTTGATTAACGAACCAAGTTACCCTAGGGATAACAGCGC-AATCCAC-TTCGAGAGCTCCTAT-CGAC-AAGTGGGCTTACGACCTCGAT-GTTGGATC-------------------------------------------------------------------------
        'ON468263_2019 027_Pristimantis mutabilis'                      ------------------------------------------------------------------------------------TTCTAT-AA-AATTATAG-AACCTTTTATGCTAAAACTAGTAACAAGAG-ATCA--TT--ACTCTCTACAAT-GCAAGTATAAGCCAGC-AAGAACCCA-CCACTGGCAAATAA-CAG-GCCTAGACACAGGTAGCAACCCA-CTCTCA-CC--CGAAA----ACACTA---C---CCCC-CCCCCC-TGTTAACCTAACACCAGAGCATTTCAAGAAAGATTAAAAGAA-GGAGAAGGAATTCCGCAAA-C----ATTAGCCCCGCCTGTTTACCAAAAACATCGCCTCTTGC------C----C-A---CT---ATAAGAGGTCTAGCCTG-CCCAGT-GA--C-TC-TGT-TCAAC-GGCC--GCGGTATCCTAA-CCGTGCAAAGGTAGCGTAATCACTTGTCCCCTAAAT-AGGGACTAGTATGAAAGGCATCACGAGAGCTAAACT-GTCTCCTCCCTCTAATCAGTGAACCTAATAACCCCGTGAAGAAGCGGGG-ATATCA-GTATAAGACGAGAAGACCCTATGGAGCTTAAAACA-TTATAT-CACCTG-C-C-A---CC--C--CCAC----TTG--A-TTACCCCGGTC-----T--------AT---T--TA----------C---T----CTCAGCA-CACTGA-TTT-C-A-TGTTTTTGGTTGGGGTGACCGCGGAGAAAAACCCATCC-TCCGCGATG----A--G-G-GA--ACC------------T----------TCCC-TA--AGCAATAAGTC-ACAAC-TTTAA-GTATCAG-AAAA-CTGACAC-TATTGACCC-A--A--TATATTTGATTAACGAACCAAGTTACCCTAGGGATAACAGCGC-AATCCAC-TTTGAGAGCCCCTAT-CGAC--------------------------------------------------------------------------------------------------------
        'ON468262_ZSFQ 0504_Pristimantis mutabilis'                     ------------------------------------------------------------------------------------TTCTAT-AA-AATTATAG-AACCTTTTATGCTAAAACTAGTAACAAGAG-ATCA--TT--ACTCTCTACAAT-GCAAGTATAAGCCAGC-AAGAACCCA-CCACTGGCAAATAA-CAG-GCCTAGACACAGGTAGCAACCCA-CTCTCA-CC--CGAAA----ACACTA-------CCCC-CCCCCC-TGTTAACCTAACACCAGAGCATTTCAAGAAAGATTAAAAGAA-GGAGAAGGAATTCCGCAAA-C----ATTAGCCCCGCCTGTTTACCAAAAACATCGCCTCTTGC------C----C-A---CT---ATAAGAGGTCTAGCCTG-CCCAGT-GA--C-TC-TGT-TCAAC-GGCC--GCGGTATCCTAA-CCGTGCAAAGGTAGCGTAATCACTTGTCCCCTAAAT-AGGGACTAGTATGAAAGGCATCACGAGAGCTAAACT-GTCTCCTCCCTCTAATCAGTGAACCTAATAACCCCGTGAAGAAGCGGGG-ATATCA-GTATAAGACGAGAAGACCCTATGGAGCTTAAAACA-TTATAT-CACCTG-C-C-AC--CC--C--CCAC----TTG--A-TTACCCCGGTC-----T--------AT---T--TA----------C---T----CTCAGCA-CACTGA-TTT-C-A-TGTTTTTGGTTGGGGTGACCGCGGAGAAAAACCCATCC-TCCGCGATG----A--G-G-GA--ACC------------T----------TCCC-TA--AGCAATAAGTC-ACAAC-TTTAA-GTATCAG-AAAA-CTGACAC-TATTGACCC-A--A--TATATTTGATTAACGAACCAAGTTACCCTAGGGATAACAGCGC-AATCCAC-TTTGAGAGCCCCTAT-CGAC--------------------------------------------------------------------------------------------------------
        'KM675460.1 _MZUTI 912 _Pristimantis mutabilis'                 --------------------------------------------------------ATCAGACCCCTTTACCAACACTGAGAATTTCTAT-AA-AATTATAG-AACCTTTTATGCTAAAACTAGTAACAAGAG-ATCA--TT--ACTCTCTACAAT-GTAAGTATAAGCCAGC-AAGAACCCA-CCACTGGCAAATAA-CAG-GCCTAGACACAGGTAGCAACCCA-CTCTCA-CC--CGAAA----ACACTAC-CC---CCCC-CCCCCC-TGTTAACCTGACACCAGAGCATTTCAAGAAAGATTAAAAGAA-GGAGAAGGAATTCCGCAAA-C----ATTAGCCCCGCCTGTTTACCAAAAACATCGCCTCTTGC------C----C-A---CT---ATAAGAGGTCTAGCCTG-CCCAGT-GA--C-TC-TGT-TCAAC-GGCC--GCGGTATCCTAA-CCGTGCAAAGGTAGCGTAATCACTTGTCCCCTAAAT-AGGGACTAGTATGAAAGGCATCACGAGAGCTAAACT-GTCTCCTCCCTCTAATCAGTGAACCTAATAACCCCGTGAAGAAGCGGGG-ATATCA-GTATAAGACGAGAAGACCCTATGGAGCTTAAAACA-TTATAT-CACCTG-C-C-A---CC--C--CCAC----TTA--A-TTACCCCGGTC-----T--------AT---T--TA----------C---C----CTCAGCA-CACTGA-TTT-C-A-TGTTTTTGGTTGGGGTGACCGCGGAGAAAAACCTATCC-CCCGCGATG----A--G-G-GA--ACC------------T----------TCCC-TA--AGCAATAAGTC-ACAAC-TTTAA-GTATCAG-AAAA-CTGACAC-TATTGACCC-A--A--TATATTTGATTAACGAACCAAGTTACCCTAGGGATAACAGCGC-AATCCAC-TTTGAGAGCCCCTAT-CGAC-AAGTGGGCTTACGACCTCGAT-GTTGGATCGGGGTATCCT-A-GTGGTGTAGCC-G-CTA-CC-A-------------------------A------------
        'KM675459.1_MZUTI 913 _Pristimantis mutabilis'                  -------------------------------------------------ACCC---ATCAGACCCCTTTACCAACACTGAGAATTTCTAT-AA-AATTATAG-AACCTTTTATGCTAAAACTAGTAACAAGAG-ATCA--TT--ACTCTCTACAAT-GTAAGTATAAGCCAGC-AAGAACCCA-CCACTGGCAAATAA-CAG-GCCTAGACACAGGTAGCAACCCA-CTCTCA-CC--CGAAA----ACACTA---C---CCCACCCCCCC-TGTTAACCTGACACCAGAGCATTTCAAGAAAGATTAAAAGAA-GGAGAAGGAATTCCGCAAA-C----ATTAGCCCCGCCTGTTTACCAAAAACATCGCCTCTTGC------C----C-A---CT---ATAAGAGGTCTAGCCTG-CCCAGT-GA--C-TC-TGT-TCAAC-GGCC--GCGGTATCCTAA-CCGTGCAAAGGTAGCGTAATCACTTGTCCCCTAAAT-AGGGACTAGTATGAAAGGCATCACGAGAGCTAAACT-GTCTCCTCCCTCTAATCAGTGAACCTAATAACCCCGTGAAGAAGCGGGG-ATATCA-GTATAAGACGAGAAGACCCTATGGAGCTTAAAACA-TTATAT-CACCTG-C-C-A---CC--C--CCAC----TTA--A-TTACCCCGGTC-----T--------AT---T--TA----------C---T----CTCAGCA-CACTGA-TTT-C-A-TGTTTTTGGTTGGGGTGACCGCGGAGAAAAACCCATCC-TCCGCGATG----A--G-G-GA--ACC------------T----------TCCC-TA--AGCAATAAGTC-ACAAC-TTTAA-GTATCAG-AAAA-CTGACAC-TATTGACCC-A--A--TATATTTGATTAACGAACCAAGTTACCCTAGGGATAACAGCGC-AATCCAC-TTTGAGAGCCCCTAT-CGAC-AAGTGGGCTTACGACCTCGAT-GTTGGATCGGGGTATCCT-A-GTGGTGTAGCC-G-CTA-CC-A-------------------------A------------
        'KM675463.1 _MZUTI 909 _Pristimantis mutabilis'                 -------------------------------------------------ACCC---ATCAGACCCCTTTACCAACACTGAGAATTTCTAT-AA-AATTATAG-AACCTTTTATGCTAAAACTAGTAACAAGAG-ATCA--TT--ACTCTCTACAAT-GTAAGTATAAGCCAGC-AAGAACCCA-CCACTGGCAAATAA-CAG-GCCTAGACACAGGTAGCAACCCA-CTCTCA-CC--CGAAA----ACACTA---C---CCCA--CCCCC-TGTTAACCTGACACCAGAGCATTTCAAGAAAGATTAAAAGAA-GGAGAAGGAATTCCGCAAA-C----ATTAGCCCCGCCTGTTTACCAAAAACATCGCCTCTTGC------C----C-A---CT---ATAAGAGGTCTAGCCTG-CCCAGT-GA--C-TC-TGT-TCAAC-GGCC--GCGGTATCCTAA-CCGTGCAAAGGTAGCGTAATCACTTGTCCCCTAAAT-AGGGACTAGTATGAAAGGCATCACGAGAGCTAAACT-GTCTCCTCCCTCTAATCAGTGAACCTAATAACCCCGTGAAGAAGCGGGG-ATATCA-GTATAAGACGAGAAGACCCTATGGAGCTTAAAACA-TTATAT-CACCTG-C-C-A---CC--C--CCAC----TTA--A-TTACCCCGGTC-----T--------AT---T--TA----------C---T----CTCAGCA-CACTGA-TTT-C-A-TGTTTTTGGTTGGGGTGACCGCGGAGAAAAACCCATCC-TCCGCGATG----A--G-G-GA--ACC------------T----------TCCC-TA--AGCAATAAGTC-ACAAC-TTTAA-GTATCAG-AAAA-CTGACAC-TATTGACCC-A--A--TATATTTGATTAACGAACCAAGTTACCCTAGGGATAACAGCGC-AATCCAC-TTTGAGAGCCCCTAT-CGAC-AAGTGGGCTTACGACCTCGAT-GTTGGATCGGGGTATCCT-A-GTGGTGTAGCC-G-CTA-CC-A-------------------------A------------
        'KM675461.1_MZUTI 911 _Pristimantis mutabilis'                  -------------------------------------------------ACCC---ATCAGACCCCTTTACCAACACTGAGAATTTCTAT-AA-AATTATAG-AACCTTTTATGCTAAAACTAGTAACAAGAG-ATCA--TT--ACTCTCTACAAT-GTAAGTATAAGCCAGC-AAGAACCCA-CCACTGGCAAATAA-CAG-GCCTAGACACAGGTAGCAACCCA-CTCTCA-CC--CGAAA----ACACTA---C---CCCA-CCCCCC-TGTTAACCTGACACCAGAGCATTTCAAGAAAGATTAAAAGAA-GGAGAAGGAATTCCGCAAA-C----ATTAGCCCCGCCTGTTTACCAAAAACATCGCCTCTTGC------C----C-A---CT---ATAAGAGGTCTAGCCTG-CCCAGT-GA--C-TC-TGT-TCAAC-GGCC--GCGGTATCCTAA-CCGTGCAAAGGTAGCGTAATCACTTGTCCCCTAAAT-AGGGACTAGTATGAAAGGCATCACGAGAGCTAAACT-GTCTCCTCCCTCTAATCAGTGAACCTAATAACCCCGTGAAGAAGCGGGG-ATATCA-GTATAAGACGAGAAGACCCTATGGAGCTTAAAACA-TTATAT-CACCTG-C-C-A---CC--C--CCAC----TTA--A-TTACCCCGGTC-----T--------AC---T--TA----------C---T----CTCAGCA-CACTGA-TTT-C-A-TGTTTTTGGTTGGGGTGACCGCGGAGAAAAACCCATCC-TCCGCGATG----A--G-G-GA--ACC------------T----------TCCC-TA--AGCAATAAGTC-ACAAC-TTTAA-GTATCAG-AAAA-CTGACAC-TATTGACCC-A--A--TATATTTGATTAACGAACCAAGTTACCCTAGGGATAACAGCGC-AATCCAC-TTTGAGAGCCCCTAT-CGAC-AAGTGGGCTTACGACCTCGAT-GTTGGATCGGGGTATCCT-A-GTGGTGTAGCC-G-CTA-CC-A-------------------------A------------
        'KM675462.1 _MZUTI 910 _Pristimantis mutabilis'                 -------------------------------------------------ACCC---ATCAGACCCCTTTACCAACACTGAGAATTTCTAT-AA-AATTATAG-AACCTTTTATGCTAAAACTAGTAACAAGAG-ATCA--TT--ACTCTCTACAAT-GTAAGTATAAGCCAGC-AAGAACCCA-CCACTGGCAAATAA-CAG-GCCTAGACACAGGTAGCAACCCA-CTCTCA-CC--CGAAA----ACACTA---C---CCCA-CCCCCC-TGTTAACCTGACACCAGAGCATTTCAAGAAAGATTAAAAGAA-GGAGAAGGAATTCCGCAAA-C----ATTAGCCCCGCCTGTTTACCAAAAACATCGCCTCTTGC------C----C-A---CT---ATAAGAGGTCTAGCCTG-CCCAGT-GA--C-TC-TGT-TCAAC-GGCC--GCGGTATCCTAA-CCGTGCAAAGGTAGCGTAATCACTTGTCCCCTAAAT-AGGGACTAGTATGAAAGGCATCACGAGAGCTAAACT-GTCTCCTCCCTCTAATCAGTGAACCTAATAACCCCGTGAAGAAGCGGGG-ATATCA-GTATAAGACGAGAAGACCCTATGGAGCTTAAAACA-TTATAT-CACCTG-C-C-A---CC--C--CCAC----TTA--A-TTACCCCGGTC-----T--------AC---T--TA----------C---T----CTCAGCA-CACTGA-TTT-C-A-TGTTTTTGGTTGGGGTGACCGCGGAGAAAAACCCATCC-TCCGCGATG----A--G-G-GA--ACC------------T----------TCCC-TA--AGCAATAAGTC-ACAAC-TTTAA-GTATCAG-AAAA-CTGACAC-TATTGACCC-A--A--TATATTTGATTAACGAACCAAGTTACCCTAGGGATAACAGCGC-AATCCAC-TTTGAGAGCCCCTAT-CGAC-AAGTGGGCTTACGACCTCGAT-GTTGGATCGGGGTATCCT-A-GTGGTGTAGCC-G-CTA-CC-A-------------------------A------------
        'KM675458.1 _MZUTI 2190 _Pristimantis mutabilis'                ------------------------------------------------------------------TTTATCAACACTGAGAATTTCTAT-AA-AATTATAGTAACCTTTTATGCTAAAACTAGTAACAAGAG-ATCA--TT--ACTCTCTACAAT-GTAAGTATAAGCCAGC-AAGAACCCA-TCACTGGCAAATAA-CAG-GCATAAACACAGGTAACAACCTA-CCCTCA-CC--CGAAA----ACACTA-------CCCC-CCCCCC-TGTTAACCTGACACCAGAGCATTTCAAGAAAGATTTAAAGAA-GGAGAAGGAATTCCGCAAA-C----ATTAGCCCCGCCTGTTTACCAAAAACATCGCCTCTTGC------C----C-A---CT---ATAAGAGGTCTAGCCTG-CCCAGT-GA--C-TC-TGT-TCAAC-GGCC--GCGGTATCCTAA-CCGTGCAAAGGTAGCGTAATCACTTGTCCCCTAAAT-AGGGACTAGTATGAAAGGCATCACGAGAGCTAAACT-GTCTCCTCCCTCTAATCAGTGAACCTAATAACCCCGTGAAGAAGCGGGG-ATAACA-ATATAAGACGAGAAGACCCTATGGAGCTTAAAACA-TTATAT-CACCTG-C-C-A----C--C--CCAC----TTG--A-TTACTCCGGTT-----T--------AT---T--TA----------C---T----CTCAGCA-CACTGA-TTA-T-A-TGTTTTTGGTTGGGGTGACCGCGGAGAAAAACCTATCC-TCCGCGATG----A--G-G-G---ACC------------T----------TCCC-TA--AGCAACAAGTC-ACAAC-TTTAT-GTATCAG-AAAA-CTGACAC-TATTGACCC-A--A--TATATTTGATTAACGAACCAAGTTACCCTAGGGATAACAGCGC-AATCCAC-TTTGAGAGCCCCTAT-CGAC-AAGTGGGCTTACGACCTCGAT-GTTGGATCGGGGTATCCT-A-GTGGTGTAGCC-G-CTA-CC-A-------------------------A------------
        'KM675457.1 _MZUTI 2191 _Pristimantis mutabilis'                ------------------------------------------------------------------TTTATCAACACTGAGAATTTCTAT-AA-AATTATAG-AACCTTTTATGCTAAAACTAGTAACAAGAG-ATCA--TT--ACTCTCTACAAT-GTAAGTATAAGCCAGC-AAGAACCCA-TCACTGGCAAATAA-CAG-GCATAAACACAGGTAACAACCTA-CCCTCA-CC--CGAAA----ACACTA---C---CCCC-CCCCCC-TGTTAACCTGACACCAGAGCATTTCAAGAAAGATTTAAAGAA-GGAGAAGGAATTCCGCAAA-C----ATTAGCCCCGCCTGTTTACCAAAAACATCGCCTCTTGC------C----C-A---CT---ATAAGAGGTCTAGCCTG-CCCAGT-GA--C-TC-TGT-TCAAC-GGCC--GCGGTATCCTAA-CCGTGCAAAGGTAGCGTAATCACTTGTCCCCTAAAT-AGGGACTAGTATGAAAGGCATCACGAGAGCTAAACT-GTCTCCTCCCTCTAATCAGTGAACCTAATAACCCCGTGAAGAAGCGGGG-ATAACA-ATATAAGACGAGAAGACCCTATGGAGCTTAAAACA-TTATAT-CACCTG-C-C-A----C--C--CCAC----TTG--A-TTACTCCGGTT-----T--------AT---T--TA----------C---T----CTCAGCA-CACTGA-TTA-T-A-TGTTTTTGGTTGGGGTGACCGCGGAGAAAAACCTATCC-TCCGCGATG----A--G-G-G---ACC------------T----------TCCC-TA--AGCAACAAGTC-ACAAC-TTTAT-GTATCAG-AAAA-CTGACAC-TATTGACCC-A--A--TATATTTGATTAACGAACCAAGTTACCCTAGGGATAACAGCGC-AATCCAC-TTTGAGAGCCCCTAT-CGAC-AAGTGGGCTTACGACCTCGAT-GTTGGATCGGGGTATCCT-A-GTGGTGTAGCC-G-CTA-CC-A-------------------------A------------
        'EF493685.1_KU 177684_Pristimantis celator'                     -------------------------------------------------ACCA---ATTAGACCCCTTTAACCATACTGAGAACTTCTAT-AA-AATTATAG-AACCTTTTATGCTAAAACTAGTAACAAGAG-ACCA--CC--CCTCTCTACAAT-GCAAGTATAGGCCAGC-AAGAACCCA-TCACTGGCAACTAA-CAG-GCCTAAACATAAGTAGTAACC---CCCCCC-TC--CAAAA----ACCCTA---C---CTCATCCTAGC-TGTTAATCTAATACCAGAGCATTTCAAGAAAGATTAAAAGAA-AGAGAAGGAATTCCGCAAA-T----ATTAGCCCCGCCTGTTTACCAAAAACATCGCCTCTTGC--C---C----C-A---GT---ATAAGAGGTCCAGCCTG-CCCAGT-GA--C-TC-TGT-TCAAC-GGCC--GCGGTATCCTAA-CCGTGCAAAGGTAGCGTAATCACTTGTCTTCTAAAT-AAAGACTAGTATGAAAGGCATCACGAGAGCTAAACT-GTCTCCTCTCTCCAATCAGTGAACCTAATATCCCCGTGAAGAAGCGGGG-ATCCCA-ATATAAGACGAGAAGACCCTATGGAGCTTAAAACA-TTACAT-CACCTG-C-C-A----C--G--CTAT----TTA--T-CTACTCAGGTC-----T---------C---T--TA----------C---C----CCCGGCA-CACTGA-CTA-C-A-TGTTTTTGGTTGGGGTGACCGCGGAGAAAAATTAATCC-TCCGCAATG----AAGA-G-GG--AAT------------T----------TCCC-TA--AACAATAAGTC-ACAAC-TTTAT-GTATCAG-CAAA-CTGACAT-CATTGACCC-A--A--TATATTTGATTAACGAACCAAGTTACCCTAGGGATAACAGCGC-AATCCAC-TTTGAGAGCTCCTAT-CGAC-AAGTGGGCTTACGACCTCGAT-GTTGGATCGGGGTATCCT-A-GTGGTGTAGCC-G-CTA-CT----------------------------------------
        'ON468258_JMG 675_Pristimantis sp. 3'                           ------------------------------------------------------------------------------------TTCTAT-AA-AATTATAG-AACCTTTTATGCTAAAACTAGTAACAAGAG-ATCA--CC--CCTCTCTATAAT-GCAAGTACAAGCCAGC-AAGAACCCA-CCACTGGCAACCAA-CAG-ACATAAGTAGTA------------ACTTCC-CT--GGAAA----ACCCTA---C---TTCACTCCAAC-TATTAACCTAATACTAGAGCATTTCAAGAAAGATTAAAAGAA-AGAGAAGGAATTCCGCAAA-C----ATTAGCCCCGCCTGTTTACCAAAAACATCGCCTTTTGC--C----------C---CC---ATAAAAGGTCTAGCCTG-CCCAGT-GA--C-TC-TGT-TCAAC-GGCC--GCGGTATCCTAA-CCGTGCAAAGGTAGCGTAATCACTTGTCTTCTAAAT-AGAGACCAGTATGAAAGGCATCACGAGGGCTAAACT-GTCTCCTCTCCCTAATCAGTGAACCTAATACCCCCGTGAAGAAGCGGGG-ATTTTT-ATATAAGACGAGAAGACCCTATGGAGCTTAAAACA-TTATAT-CACCTG-C-C-C----C--T--C-AC----TAA--T-TCACTCCGGTT-----T--------A----T--TC----AC----C---T----CCAGGCA-CCCTGA-TTA-T-A-TGTTTTTGGTTGGGGTGACCGCGGAGAAAAACCTATCC-TCCACAATG----A--A-A-GA--A-A------------T----------TCCC-TA--AACAACAAGCT-ACAGC-TTTAT-GTATCAG-TAAA-CTGACAT-CATTGACCC-A--A--TATAATTGATTAACGAACCAAGTTACCCTAGGGATAACAGCGC-AATCCAC-TTCAAGAGCCCCTAT-CGAC--------------------------------------------------------------------------------------------------------
        'EF493686.1_QCAZ 12410_Pristimantis sp. 2'                      -----------------------------------------------CCCAAC---ACTAGAACCCTTTAACCACACTGAGAACTTCTAT-AA-AGTTATAG-AACATTTTATGCTAAAACTAGTAACAAGAG-ATCA--CC--CCTCTCTATAAT-GCAAGTATAGGCCAGC-AAGAACCCA-CCACTGGCAGCCAA-CAG-ACATAGTAGCAA------------CCCTCC-CC--AGAAA----ACCCTA---C---TTCAC-CCAAC-TGTTAACCTAATACCAGAGCATTTCAAGAAAGATTAAAAGAA-AGAGAAGGAATTCCGCAAA-C----ATTAGCCTCGCCTGTTTACCAAAAACATCGCCTTTTGC--CC-AC----A-C---CC---ATAAAAGGTCTAGCCTG-CCCAGT-GA--C-TC-TGT-TCAAC-GGCC--GCGGTATCCTAA-CCGTGCAAAGGTAGCGTAATCACTTGTCTTCTAAAT-AGAGACCAGTATGAAAGGCATCACGAGGGCTAAACT-GTCTCCTCTCCCTAATCAGTGAACCTAATAACCCCGTGAAGAAGCGGGG-ATTTTT-ACATAAGACGAGAAGACCCTATGGAGCTTAAAACA-TTACCT-CACCTG-C-C-A----C--C--A-TA----TTA--T-CCACTCCGGTT-----C--------AC---T--TC----AC----C---C----CCAAGCA-CCCTGA-CTA-C-A-TGTTTTTGGTTGGGGTGACCGCGGAGAAAAACCTATCC-TCCACAATG----A--A-A-AA--T-A------------T----------T-TC-TA--AACAAAAAGCT-ACAGC-TTTAT-GTATCAG-CAAA-CTGTCAT-CATTGACCC-A--A--TATAATTGATTAACGAACCAAGTTACCCTAGGGATAACAGCGC-AATCCAC-TTCAAGAGCCCCTAT-CGAC-AAGTGGGCTTACGACCTCGAT-GTTGGATCGGGGTATCCT-A-GTGGTGCAGCC-G-CTA-CT-AAA-GGTTCGTT-TGTTCAACGATTAA------------
        'ON468261_DHMECN 14858_Pristimantis sp5'                        -----------------------------------------------------------------------------------CTTCTAT-AA-AATTATAG-AACTTTTTATGCTAAAACTAGTAACAAGAG-ATCA--CC--TCCCTCTATAAT-GCGAGTATAGGTCAGC-AAGAACCCA-CCGCTGACAATTAA-CAG-ACCTAAATATAAGTAACAAC----CACCCA-CA--AGAAA----ACCCTA-------CTCAATATAAC-TGTTAACCTAACACCAGAGCATTCCAAGAAAGATTAAAAGAA-AGAGAAGGAATTCCGCAAA-C----A-TAGCCCCGCCTGTTTACCAAAAACATCGCCTCTTGC--CCCCC----C-C---CC---ATAAGAGGTCTAGCCTG-CCCAGT-GA--C-TC-TGT-TTAAC-GGCC--GCGGTATACTAA-CCGTGCGAAGGTAGCGTAATCACTTGTTTCCTAAAT-AGAGACTAGTATGAAAGGCATCACGAGGACTAGACT-GTCTCCTCTCTCTAATCAGTGAACCTAATAACCCCGTGAAGAAGCGGGG-ATTCTT-ATATAAGACGAGAAGACCCTATGGAGCTTAAAACA-TCATCT-CACCTG-C-C-T----C--C--TCAT----TAA--A-TT------------------------T---T--TA----------C---T----CACGGCA-CACTGA-TTA-T-A-TGTTTTTGATTGGGGTGATCGCGGAGAAAAACCCATCC-TCCGTAATG----A--A-C-GG--AAC------------T----------TCCT-TA--AACAACAAGAG-ACAAC-TTTAT-GTATCAG-CAAA-CTGACAT-TATTGACCC-A--A--TACATTTGATTAACGAACCAAGTTACCCTAGGGATAACAGCGC-AATCCAC-TTTGAGAGCCCCTAT-CGAC-AAGTGGGCTTACGACCTCGAT-G--------------------------------------------------------------------------------
        'ON468260_DHMECN 14985_Pristimantis sp5'                        --------------------------------------------------------ATCAGACCCCTTTAATAACACTGAGAACTTCTAT-AA-AATTATAG-AACTTTTTATGCTAAAACTAGTAACAAGAG-ATCA--CC--TCCCTCTATAAT-GCGAGTATAGGTCAGC-AAGAACCCA-CCGCTGACAATTAA-CAG-ACCTAAATATAAGTAACAAC----CACCCA-CA--AGAAA----ACCCTA-------CTCAATATAAC-TGTTAACCTAACACCAGAGCATTCCAAGAAAGATTAAAAGAA-AGAGAAGGAATTCCGCAAA-C----A-TAGCCCCGCCTGTTTACCAAAAACATCGCCTCTTGC--CCCCC----C-C---CC---ATAAGAGGTCTAGCCTG-CCCAGT-GA--C-TC-TGT-TTAAC-GGCC--GCGGTATACTAA-CCGTGCGAAGGTAGCGTAATCACTTGTTTCCTAAAT-AGAGACTAGTATGAAAGGCATCACGAGGACTAGACT-GTCTCCTCTCTCTAATCAGTGAACCTAATAACCCCGTGAAGAAGCGGGG-ATTCTT-ATATAAGACGAGAAGACCCTATGGAGCTTAAAACA-TCATCT-CACCTG-C-C-T----C--C--TCAT----TAA--A-TT------------------------T---T--TA----------C---T----CACGGCA-CACTGA-TTA-T-A-TGTTTTTGATTGGGGTGATCGCGGAGAAAAACCCATCC-TCCGTAATG----A--A-C-GG--AAC------------T----------TCCT-TA--AACAACAAGAG-ACAAC-TTTAT-GTATCAG-CAAA-CTGACAT-TATTGACCC-A--A--TACATTTGATTAACGAACCAAGTTACCCTAGGGATAACAGCGC-AATCCAC-----------------------------------------------------------------------------------------------------------------------------
        'ON468259_DHMECH 13988_Pristimantis sp4'                        --------------------------------------------------------------------------------------------------------------------------------------------------------------------------------------------------------------------------------CC-CCCCCC-CC--CGAAA----GCCCTA---C---TTTA--ACACC-CGTTAACCTAACACAAGAGCATTTCAAGAAAGATTAAAAAAT-AAAGAAGGAATTCCGCAAG-C----ACTAGTCCCGCCTGTTTACCAAAAACATCGCCTCTTGT--C---C----A-C---AC---ATAAGAGGTCCAGCCTG-CCCAGT-GA--C-TC-TGT-TTAAC-GGCC--GCGGTATCCTGA-CCGTGCAAAGGTAGCGTAATCACTCGTCTTCTAAAT-AAAGGCTAGTATGAAAGGCATCACGAGGACTAAACT-GTCTCCTTTATTCAATCAGTGAACCTAATAACCCCGTGAAGAAGCGAGG-ATTTTT-ATATAAGACGAGAAGACCCTGTGGAGCTTAAAACA-TCATAT-CACCTG-C-C-T----C--C--CCAC----CCA--T-ATACTCCGGTT-----A--------AC---C--CA-----C----T---C----CTTGGCA-CACTGA-TTG-T-A-TGTTTTTGGTTGGGGTGACCGCGGAGAAAAACCTATCC-TCCGCAATG----A--T-A-AA--A-------------------------TCTC-TA--TACACCAAGCC-ACAAC-TTTAT-GTATCAG-CAAA-CTGCCAT-AATTGACCC-A--A--TACATTTGATTAACGAACCAAGTTACCCCAGGGATAACAGCGC-AATCCAC-TTTGAGAGCCCATAT-CGAC--------------------------------------------------------------------------------------------------------
        'GENEBANK_JX267492.1_Ischnocnema_cf._vinhai'                    ------------------------------------------------------------------------------------------------------------------------------------------------------------------------------------------------------------------------------------------------------------------------------------------------------------------------------------------------------------------------------------CCCCC-------C----C-C---CC---ATAAGAGGTCCAGCCTG-CCCAGT-GA--C-CT-AGT-TCAAC-GGCC--GCGGTATCCTAA-CCGTGCGAAGGTAGCGTAATCACTTGTTTTCTAAAT-AAAGACTAGTATGAAAGGCATCACGAGAACTGAACT-GTCTCCCTTTTCCAATCAGTGAACCTAATCTCCCCGTGAAAAAGCGGGG-ATTGTC-TAATAAGACGAGAAGACCCTATGGAGCTTTAAACA-CTATAA-CACCTG-C-T-A----A--A-----------CT--A-AACATTCAAAT-----G-T---------------------T----T---C----ACGTGCA-CCATGA-TTA-T-C-TGTTTTCAGTTGGGGTGACTGCGGAGAAAAACCCACCC-TCCGCGATG----A--A-A-GG--CC---------TT--A----------CACC-TA--AACAATAAGTC-ACAAC-TTTAA-GTATCAA-CAAA-CTGACA-CCTTTGACCC-A--A--TATA-TTGATTAACGAACCAAGTTACCCTAGGGATAACAGCGC-AATCCAC-TTCGAGAGCCCCTAT-CGAC-AAGTGGGCTTACGACCTCGAT-GTTGGATCAGGGTATCCC-A-GTGGTGCAGCC-G-CTA-CT-AAA-GGTTCGTT-TGTTCAACGATTAAAACCCCACGTG-
        'GENEBANK_JX267491.1_Ischnocnema_cf._vinhai'                    -AAAAG-CGTCAAAGCTTA---------GAATA-CACTAAT-TTACTTAACAC---AATTAACCCCTACAATTATACTGAGAAATTCTAT-AA-CATTATAG-AAGATATTATGCTAAAACTAGTAACAAGAG-GATC--AA--CCTCTCTCTAAT-GCGAACATAAGTCAGA-AAGAACTCA-TCACTGACACTTAC-C---------ACAAAAGTAGCAACC-T-C------CT--AGAAA----ACCCTA---C---TCAA-TCA-AA-TGTTAACCTAACACAAGAGCATTATAAGAAAGATTAAAAGAA-AAAGAAGGAACTCGGCAAA-T----ATAAGTTCCGCCTGTTTACCAAAAACATCGCCTCTTG-------C----A-C---TC---ATAAGAGGTCCAGCCTG-CCCAGT-GA--C-CC-AGT-TCAAC-GGCC--GCGGTATCCTAA-CCGTGCGAAGGTAGCGTAATCACTTGTTTTCTAAAT-AAAGACTAGTATGAAAGGCATCACGAGAACCGAACT-GTCTCCACTTTCCAATCAGTGAACCTAATCTCCCCGTGAAAAAGCGGGG-ATCACC-TAATAAGACGAGAAGACCCTATGGAGCTTTAAGCA-CAATAA-CACCTG-T-T-A----A---------------C--A-AACATTCAAAT-----G-T---------------------T----T---------TCTACA-CCATGA-TTA-T-G-TGCTTTCAGTTGGGGTGATTGCGGAGAAAAACTCATCC-TCCACAGTG----A--A-A-GG--CC---------CT--A----------CACC-TA--AACAATAAGTT-ACAAC-TTTAA-GTATCAA-TAAA-CTGACA-CCATTGACCC-A--A--TATA-TTGATTAACGAACCAAGTTACCCTAGGGATAACAGCGC-AATCCAC-TTCAAGAGCCCCTAT-CGAC-AAGTGGGCTTACGACCTCGAT-GTTGGATCAGGGTATCCC-A-GTGGTGCAGCC-G-CTA-CT-AAA-GGTTCGTT-TGTTCAACGATTAAAGCCCTACGTG-
        'GENEBANK_MG820140.1_Pristimantis buccinator'                   ---------------------------------------------------------------------------------------------------------------------------------------------------------------------------------------------------------------------------------------------------------------------------------------------------------------------------------------------------------------CTGTTTATCAAAAACATCGCCTCTTG-------C----C-C---CC---ATAAGAGGTCCAGCCTG-CCCAGT-GA--C-CT-AGT-TCAAC-GGCC--GCGGTATCCTAA-CCGTGCAAAGGTAGCGTAATCACTTGTTTTTTAAAT-AAAGACTAGTATGAAAGGCACCACGAGAATTAAACT-GTCTCCCTTTTCTAATCAATGAACCTAATACCCCCGTGAAAAAGCGGGG-ATTTCA-CAATAAGACGAGAAGACCCTATGGAGCTTTAAACA-TCATAATCACCTG-C-C-C----A--C--AAAC----CAA--A-AAACTCAGGTT-----C-C-------A---T--G------C----C---C----AAACCCA-TTATGA-TTA-T-A-TGTTTTTGGTTGGGGTGACCGCGGAGAAAAACCCATCC-CCCGCGATG----A--A-A-AT--AA-------------C----------TACC-CA--AACAACAAGCC-ACAGC-TTTAT-GCATCAA-CAAA-TTGACA-CAATTGACCC-A--A--TATA-TTGATTAACGAACCAAGTTACCCTAGGGATAACAGCGC-AATCCAC-TTCAAGAGCTCCTAT-CGAC-AAGTGGGCTTACGACCTCGAT-GTTGGATCAGGGTATCCT-G-GTGGTGCAGCC-G-----------------------------------------------
        'GENEBANK_MG820139.1_Pristimantis buccinator'                   ---------------------------------------------------------------------------------------------------------------------------------------------------------------------------------------------------------------------------------------------------------------------------------------------------------------------------------------------------------------CTGTTTATCAAAAACATCGCCTCTTG-------C----C-C---CC---ATAAGAGGTCCAGCCTG-CCCAGT-GA--C-CT-AGT-TCAAC-GGCC--GCGGTATCCTAA-CCGTGCAAAGGTAGCGTAATCACTTGTTTTTTAAAT-AAAGACTAGTATGAAAGGCACCACGAGAATTAAACT-GTCTCCCTTTTCTAATCAATGAACCTAATACCCCCGTGAAAAAGCGGGG-ATTTCA-CAATAAGACGAGAAGACCCTATGGAGCTTTAAACA-TCATAATCACCTG-C-C-C----A--C--AAAC----CAA--A-AAACTCAGGTT-----C-C-------A---T--G------C----C---C----AAACCCA-TTATGA-TTA-T-A-TGTTTTTGGTTGGGGTGACCGCGGAGAAAAACCCATCC-CCCGCGATG----A--A-A-AT--AA-------------C----------TACC-CA--AACAACAAGCC-ACAGC-TTTAT-GCATCAA-CAAA-TTGACA-CAATTGACCC-A--A--TATA-TTGATTAACGAACCAAGTTACCCTAGGGATAACAGCGC-AATCCAC-TTCAAGAGCTCCTAT-CGAC-AAGTGGGCTTACGACCTCGAT-GTTGGATCAGGGTATCCT-G-GTGGTGCAGCC-G-----------------------------------------------
        'GENEBANK_KY652650.1_Pristimantis buccinator'                   ---------------------------------------------------------------------------------------------------------------------------------------------------------------------------------------------------------------------------------------------------------------------------------------------------------------------------------------------------------------------------AACATCGCCTCTTG-------C----C-C---CC---ATAAGAGGTCCAGCCTG-CCCAGT-GA--C-CT-AGT-TCAAC-GGCC--GCGGTATCCTAA-CCGTGCAAAGGTAGCGTAATCACTTGTTTTTTAAAT-AAAGACTAGTATGAAAGGCACCACGAGAATTAAACT-GTCTCCCTTTTCTAATCAATGAACCTAATACCCCCGTGAAAAAGCGGGG-ATTTCA-CAATAAGACGAGAAGACCCTATGGAGCTTTAAACA-TCATAATCACCTG-C-C-C----A--C--AAAC----CAA--A-AAACTCAGGTT-----C-C-------A---T--G------C----C---C----AAACCCA-TTATGA-TTA-T-A-TGTTTTTGGTTGGGGTGACCGCGGAGAAAAACCTATCC-CCCGCGATG----A--A-A-AT--AA-------------C----------TACC-CA--AACAACAAGCC-ACAGC-TTTAT-GCATCAA-CAAA-TTGACA-CCATTGACCC-A--A--TATA-TTGATTAACGAACCAAGTTACCCTAGGGATAACAGCGC-AATCCAC-TTCAAGAGCTCCTAT-CGAC-AAGTGGGCTTACGACCTCGAT-GTTGGATCAGGGTATCCT-G-GTGGTGCAGCC-G-CTA-CT-AAG-GGCTCGTT-TGTTCAACGATTAAAACCCCACGTG-
        'GENEBANK_EU712631.1_Pristimantis buccinator'                   --------------------------------------------------------------------------------------------------------------------------------------------------------------------------------------------------------------------------------------------------------------------------------------------------------------------------------------------------------------------------------CGCCTCTTG-------C----C-C---CC---ATAAGAGGTCCAGCCTG-CCCAGT-GA--C-CT-AGT-TCAAC-GGCC--GCGGTATCCTAA-CCGTGCAAAGGTAGCGTAATCACTTGTTTTTTAAAT-AAAGACTAGTATGAAAGGCACCACGAGAATTAAACT-GTCTCCCTTTTCTAATCAATGAACCTAATACCCCCGTGAAAAAGCGGGG-ATTTCA-CAATAAGACGAGAAGACCCTATGGAGCTTTAAACA-TCATAATCACCTG-C-C-C----A--C--AAAC----CAA--A-AAACTCAGGTT-----C-C-------A---T--G------C----C---C----AAACCCA-TTATGA-TTA-T-A-TGTTTTTGGTTGGGGTGACCGCGGAGAAAAACCCATCC-CCCGCGATG----A--A-A-AT--AA-------------C----------TACC-CA--AACAACAAGCC-ACAGC-TTTAT-GCATCAA-CAAA-TTGACA-CAATTGACCC-A--A--TATA-TTGATTAACGAACCAAGTTACCCTAGGGATAACAGCGC-AATCCAC-TTCAAGAGCTCCTAT-CGAC-AAGTGGGCTTACGACCTCGAT-GTTGGATCAGGGTATCCT-G-GTGGTGCAGCC-G-CTA-CT-AAG-GGCTCGTT-TGTTCAACGATTAAAACCCC------
        'GENEBANK_JN104676.1_Pristimantis achatinus'                    --------------------------------------------------------------------------------------------------------------------------------------------------------------------------------------------------------------------------------------------------------------------------------------------------------------------------------------------------------------------------------CGCCTCCTG-------C----C-C---CC---ATAAGAGGTCTAGCCTG-CCCAGT-GA--C-CC-AGT-TCAAC-GGCC--GCGGTATCCTAA-CCGTGCGAAGGTAGCGTAATCACTTGTCTTTTAAAT-AAAGACTAGTATGAATGGCACCACGAGAACTAAGCT-GTCTCCCCTTTCTAATCAGTGAACCTAATATCCCCGTGAAGAAGCGAGG-ATTCTC-TAATAAGACGAGAAGACCCTATGGAGCTTTAAACA-TCATAATTATTTG-C-C-C----A--G--ATCT----TAA--C-CACCCCGGTCA-----C-A-------T---T--A------C----T---C----TAACACA-CTATAA-TTA-T-A-TGTTTTTGGTTGGGGTGACCGCGGAGAATAACTCATCC-CCCGCGATG-----------AT--AA-------------A----------TACC-CA--AACAACAAGCC-ACAGC-TTTAT-GTACCAA-TAAA-TTGGCA-TCATTGACCC-A--A--TAAA-TTGACTAACGAACCAAGTTACCCTAGGGATAACAGCGC-AATCCAC-TTCAAAAGCTCCTAT-CGAC-AAGTGGGCTTACGACCTCGAT-GTTGGATCAGGGTATCCT-G-GTGGTGCAGCC-G-CTA-CT-AAG-GGCTCGTT-TGTTCAACGATTAAAACCCC------
        'GENEBANK_KY006090.1_Pristimantis bipunctatus'                  --------------------------------------------------------------------------------------------------------------------------------------------------------------------------------------------------------------------------------------------------------------------------------------------------------------------------------------------------------------------------------CGCCTCTTG-------C----A-A---CT---ATAAGAGGTCCAGCCTG-CCCAGT-GA--C-CC-AGT-TCAAC-GGCC--GCGGTATCCTAA-CCGTGCGAAGGTAGCGTAATCACTTGTTTTCTAAAT-AAAAACTAGTATGAAAGGCACCACGAGAATTAAGCT-GTCTCCCTTTTCTAATCAGTAAACCTAATCTCCCCGTGAAGAAGCGGGG-ATCATA-TAATAAGACGAGAAGACCCTATGGAGCTTTAAACA-TGATAATCATATG-A-C-T----T--A--ACTT----TAC--A-CACACCCAGGT-----G-C-------A---C--A------C----C---C----TCACACA-TAATGA-TTA-T-A-TGTTTTCGGTTGGGGTGACCGCGGAGAATAAACCATCC-CCCGCGATG----A--T-A-AG--GGC--------CC--C----------CCCC-CA--AACAACAAGCC-ACAGC-TTTAT-GTATCAA-CAAA-TTGACA-CAATTGACCC-A--A--TATA-TTGATTAACGAACCAAGTTACCCTAGGGATAACAGCGC-AATCCAC-TTCAAGAGTCCCTAT-CGAC-AAGTGGGCTTACGACCTCGAT-GTTGGATCAGGGTATCCT-A-GTGGTGCAGCC-C-CTA-CT-AAA-GGT--------------------------------
        'GENEBANK_KY594758.1_Pristimantis bipunctatus'                  --------------------------------------------------------------------------------------------------------------------------------------------------------------------------------------------------------------------------------------------------------------------------------------------------------------------------------------------------------------------------AAACATCGCCTCTTG-------C----A-A---CT---ATAAGAGGTCCAGCCTG-CCCAGT-GA--C-CC-AGT-TCAAC-GGCC--GCGGTATCCTAA-CCGTGCGAAGGTAGCGTAATCACTTGTTTTCTAAAT-AAAAACTAGTATGAAAGGCACCACGAGAATTAAGCT-GTCTCCCTTTTCTAATCAGTAAACCTAATCTCCCCGTGAAGAAGCGGGG-ATCATA-TAATAAGACGAGAAGACCCTATGGAGCTTTAAACA-TGATAATCATATG-A-C-T----T--A--ACTT----TAC--A-CACACCCAGGT-----G-C-------A---C--A------C----C---C----TCACACA-TAATGA-TTA-T-A-TGTTTTCGGTTGGGGTGACCGCGGAGAATAAACCATCC-CCCGCGATG----A--T-A-AG--GGC--------CC--C----------CCCC-CA--AACAACAAGCC-ACAGC-TTTAT-GTATCAA-CAAA-TTGACA-CAATTGACCC-A--A--TATA-TTGATTAACGAACCAAGTTACCCTAGGGATAACAGCGC-AATCCAC-TTCAAGAGTCCCTAT-CGAC-AAGTGGGCTTACGACCTCGAT-GTTGGATCAGGGTATCCT-A-GTGGTGCAGCC-C-CTA-CT-AAA-GGTTCGTT-TGTTCAACGATTAAAACCCTACGTG-
        'GENEBANK_EF493660.1_Pristimantis achatinus'                    -AAAAG-CGTCAAAGCTTAC----CAATGTAAG-TCTAAAT-TCATTAACTAC---CATTGACCCCTATTACTGTATTGAGAACTTCTAT-AA-TTTTATAG-AAAATATTATGCTAAAACTAGTAACAAGAG-GAAC--AA--CCTCTCT-TAAT-GCAAACTTAAGCCAGA-AAGAATACC-TCACTGGCAATTAA-CAG-ACCTAAACAAAAGTAAAAACTAC-T------CT--AGAAA----ACCTTA---C---TTAA-ACC-AC-TGTTAACCTAACACTAGAGCATTTCCAGAAAGATTAAAAGAA-AAAGAAGGAACTCGGCAAA-T----ATTAGTTCCGCCTGTTTACCAAAAACATCGCCTCTTG------------C-C---CC---ATAAGAGGTCCAGCCTG-CCCAGT-GA--C-CT-AGT-TCAAC-GGCC--GCGGTATCCTAA-CCGTGCGAAGGTAGCGTAATCACTTGTCTTATAAAT-AAAGACTAGTATGAAAGGCACCACGAGAACTAAACT-GTCTCCTTTTTCTAATCCGTGAACCTAATATTTCCGTGAAGAAACGGAA-ATTTCT-TAATAAGACGAGAAGACCCTATGGAGCTTTAAACA-TCATAATCAC-TG-C-T-A----A--T--A-AT----TAA--A-CTACCCAGGTC-----T-C-------C---TCAC------C----C---C----CCTCGCA-AAATGA-TTA-T-A-TGTTTTTGGTTGGGGTGACCGCGGAGAA-AACACATCC-TCCGCGATG----A--A-A-GG--AC-------------C----------CACC-TA--AACAACAAGCT-ACAGC-TTTAT-GTATCAA-CAAA-TTGACA-CCATTGACCC-A--A--TATA-TTGATTAACGAACCAAGTTACCCTAGGGATAACAGCGC-AATCCAC-TTCAAGAGCTCCTAT-CGAC-AAGTGGGCTTACGACCTCGAT-GTTGGATCAGGGTATCCT-A-GTGGTGCAGCA-G-CTA-CT-AAG-GGCTCGTT-TGTTCAACGATT--------------
        'GENEBANK_JQ964421.1_Pristimantis citriogaster'                 -AAAAG-CGTCAAAGCTTAG----CCATAACGG-TCCCAAT-TCACCAACCAT---TATTGACCCCTATCACTCTACTGAGAACTTCTAT-AC-ACTTATAG-AAAATATTATGCTAAAACTAGTAACAAGAG-GAAT--AA--CCTCTCTCCAGT-GCAAACTTAAGCCAGA-AAGAATCCA-TCACTGGCAATTAA-CAG-ACCTACACAAAAGTAACAACCAT-T------CC--AGAAA----ACCCTA---C---TCTC-TTTAAC-TGTTAACCTAACACCAGAGCACTCCCAGAAAGATTAAAAGAA-AAAGAAGGAACTCGGCAAA-T----ATTAGCTCCGCCTGTTTACCAAAAACATCGCCTCTTG-------A----T-T---CT---ATAAGAGGTCCAGCCTG-CCCAGT-GA--C-CT-AGT-TCAAC-GGCC--GCGGTATCCTAA-CCGTGCAAAGGTAGCGTAATCACTTGTCTTCTAAAT-AAAGACTAGTATGAAAGGCACCACGAGAACTAAACT-GTCTCCCTTTTCCAATCAGTGAACCTAATATTCCCGTGAAGAAGCGGGG-ATTTTA-AAATA-------------------------------------------------------------------------------------------------------------------------------------------------------------------------------------------------------------------------------------------------------------------------------------------------------------------------------------------------------------------------------------------------------------------------------------------------------------------------------------------------------
        'GENEBANK_KX926011.1_Pristimantis latro'                        ----------------------------------------------------------------------------------------------------------------------------------------------------------------------------------------------------------------------------------------------------------------------------------------------------------------------------------------------------------------------------------------------------------------------------------------------------------C-GGCC--GCGGTACCCTAA-CCGTGCGAAGGTAGCGTAATCACTTGTCTTCTAAAT-AAAGACTAGTATGAAAGACATCACGAGAACTTGACT-GTCTCCCTTTTCCAATCAGTGAACCTAATCTCCCCGTGAAAAAGCGGGA-ATTTAT-AAATAAGACGAGAAGACCCTATGGAGCTTTAAACA-C--TAATCACCTG-C-C-C----C--A--TTCA----CTT----ATACTCAGGCT-----C---------C---T--A------A----A---C----CAACGCA-CCATGG-TTA-T-G-TGTTTTCGGTTGGGGTGACCGCGGAAAACAACACAACC-TCCGCAATG----A--G-A--------------------C----------CTTT-TA--AACTATAAGCC-ACAAC-TTTAA-GTATCAA-CAAA-CTGACATCCATTGACCC-A--A--TATA-TTGATTAATGAACCAAGTTACCCTAGGGATAACAGCGC-AATCCAC-TTCGAGAGCCCCTAT-CGAC-AAGTGGGCTTACGACCTCGAT-GTTGGATCAGGGTATCCC-A-GTGGTGCAGCC-G-CTA-CT-GAA-GGTTCGTT-TGTTCAACGATTAAAA----------
        'GENEBANK_KX926010.1_Pristimantis latro'                        ----------------------------------------------------------------------------------------------------------------------------------------------------------------------------------------------------------------------------------------------------------------------------------------------------------------------------------------------------------------------------------------------------------------------------------------------------------C-GGCC--GCGGTACCCTAA-CCGTGCGAAGGTAGCGTAATCACTTGTCTTCTAAAT-AAAGACTAGTATGAAAGACATCACGAGAACTTGACT-GTCTCCCTTTTCCAATCAGTGAACCTAATCTCCCCGTGAAAAAGCGGGA-ATTTAT-AAATAAGACGAGAAGACCCTATGGAGCTTTAAACA-C--TAATCACCTG-C-C-C----C--A--TTCA----CTT----ATACTCAGGCT-----C---------C---T--A------A----A---C----CAACGCA-CCATGG-TTA-T-G-TGTTTTCGGTTGGGGTGACCGCGGAAAACAACACAACC-TCCGCAATG----A--G-A--------------------C----------CTTT-TA--AACTATAAGCC-ACAAC-TTTAA-GTATCAA-CAAA-CTGACATCCATTGACCC-A--A--TATA-TTGATTAATGAACCAAGTTACCCTAGGGATAACAGCGC-AATCCAC-TTCGAGAGCCCCTAT-CGAC-AAGTGGGCTTACGACCTCGAT-GTTGGATCAGGGTATCCC-A-GTGGTGCAGCC-G-CTA-CT-GAA-GGTTCGTT-TGTTCAACGATTAAAA----------
        'GENEBANK_KX926009.1_Pristimantis latro'                        ----------------------------------------------------------------------------------------------------------------------------------------------------------------------------------------------------------------------------------------------------------------------------------------------------------------------------------------------------------------------------------------------------------------------------------------------------------C-GGCC--GCGGTACCCTAA-CCGTGCGAAGGTAGCGTAATCACTTGTCTTCTAAAT-AAAGACTAGTATGAAAGACATCACGAGAACTTGACT-GTCTCCCTTTTCCAATCAGTGAACCTAATCTCCCCGTGAAAAAGCGGGA-ATTTAT-AAATAAGACGAGAAGACCCTATGGAGCTTTAAACA-C--TAATCACCTG-C-C-C----C--A--TTCA----CTT----ATACTCAGGCT-----C---------C---T--A------A----A---C----CAACGCA-CCATGG-TTA-T-G-TGTTTTCGGTTGGGGTGACCGCGGAAAACAACACAACC-TCCGCAATG----A--G-A--------------------C----------CTTT-TA--AACTATAAGCC-ACAAC-TTTAA-GTATCAA-CAAA-CTGACATCCATTGACCC-A--A--TATA-TTGATTAATGAACCAAGTTACCCTAGGGATAACAGCGC-AATCCAC-TTCGAGAGCCCCTAT-CGAC-AAGTGGGCTTACGACCTCGAT-GTTGGATCAGGGTATCCC-A-GTGGTGCAGCC-G-CTA-CT-GAA-GGTTCGTT-TGTTCAACGATTAAAA----------
        'GENEBANK_KX926007.1_Pristimantis latro'                        ----------------------------------------------------------------------------------------------------------------------------------------------------------------------------------------------------------------------------------------------------------------------------------------------------------------------------------------------------------------------------------------------------------------------------------------------------------C-GGCC--GCGGTACCCTAA-CCGTGCGAAGGTAGCGTAATCACTTGTCTTCTAAAT-AAAGACTAGTATGAAAGACATCACGAGAACTTGACT-GTCTCCCTTTTCCAATCAGTGAACCTAATCTCCCCGTGAAAAAGCGGGA-ATTTAT-AAATAAGACGAGAAGACCCTATGGAGCTTTAAACA-C--TAATCACCTG-C-C-C----C--A--TTCA----CTT----ATACTCAGGCT-----C---------C---T--A------A----A---C----CAACGCA-CCATGG-TTA-T-G-TGTTTTCGGTTGGGGTGACCGCGGAAAACAACACAACC-TCCGCAATG----A--G-A--------------------C----------CTTT-TA--AACTATAAGCC-ACAAC-TTTAA-GTATCAA-CAAA-CTGACATCCATTGACCC-A--A--TATA-TTGATTAATGAACCAAGTTACCCTAGGGATAACAGCGC-AATCCAC-TTCGAGAGCCCCTAT-CGAC-AAGTGGGCTTACGACCTCGAT-GTTGGATCAGGGTATCCC-A-GTGGTGCAGCC-G-CTA-CT-GAA-GGTTCGTT-TGTTCAACGATTAAAA----------
        'GENEBANK_KX925995.1_Pristimantis latro'                        ----------------------------------------------------------------------------------------------------------------------------------------------------------------------------------------------------------------------------------------------------------------------------------------------------------------------------------------------------------------------------------------------------------------------------------------------------------C-GGCC--GCGGTACCCTAA-CCGTGCGAAGGTAGCGTAATCACTTGTCTTCTAAAT-AAAGACTAGTATGAAAGACATCACGAGAACTTGACT-GTCTCCCTTTTCCAATCAGTGAACCTAATCTCCCCGTGAAAAAGCGGGA-ATTTAT-AAATAAGACGAGAAGACCCTATGGAGCTTTAAACA-C--TAATCACCTG-C-C-C----C--A--TTCA----CTT----ATACTCAGGCT-----C---------C---T--A------A----A---C----CAACGCA-CCATGG-TTA-T-G-TGTTTTCGGTTGGGGTGACCGCGGAAAACAACACAACC-TCCGCAATG----A--G-A--------------------C----------CTTT-TA--AACTATAAGCC-ACAAC-TTTAA-GTATCAA-CAAA-CTGACATCCATTGACCC-A--A--TATA-TTGATTAATGAACCAAGTTACCCTAGGGATAACAGCGC-AATCCAC-TTCGAGAGCCCCTAT-CGAC-AAGTGGGCTTACGACCTCGAT-GTTGGATCAGGGTATCCC-A-GTGGTGCAGCC-G-CTA-CT-GAA-GGTTCGTT-TGTTCAACGATTAAAA----------
        'GENEBANK_KX242520.1_Pristimantis latro'                        ----------------------------------------------------------------------------------------------------------------------------------------------------------------------------------------------------------------------------------------------------------------------------------------------------------------------------------------------------------------------------------------------------------------------------------------------------------C-GGCC--GCGGTACCCTAA-CCGTGCGAAGGTAGCGTAATCACTTGTCTTCTAAAT-AAAGACTAGTATGAAAGACATCACGAGAACTTGACT-GTCTCCCCTTTCCAATCAGTGAACCTAATCCCCCCGTGAAGAAGCGGGA-ATTTAT-AAATAAGACGAGAAGACCCTATGGAGCTTTAAACA-C--TAATCACCTG-C-C-C----C--A--TTCA----TTT--A-ATACTCAGGCT-----C---------C---T--A------A----A---C----CAACGCA-CCATGATTTA-T-G-TGTTTTCGGTTGGGGTGACCGCGGAAAACAACACAACC-TCCGCAATG----A--G-A--------------------C----------CTTT-TA--AACTATAAGCC-ACAAC-TTTAA-GTATCAA-CAAA-CTGACATCCATTGACCC-A--A--TATA-TTGATTAATGAACCAAGTTACCCTAGGGATAACAGCGC-AATCCAC-TTCGAGAGCCCCTAT-CGAC-AAGTGGGCTTACGACCTCGAT-GTTGGATCAGGGTATCCC-A-GTGGTGCAGCC-G-CTA-CT-GAA-GGTTCGTT-TGTTCAACGATTAAAA----------
        'GENEBANK_KX925990.1_Pristimantis latro'                        ----------------------------------------------------------------------------------------------------------------------------------------------------------------------------------------------------------------------------------------------------------------------------------------------------------------------------------------------------------------------------------------------------------------------------------------------------------C-GGCC--GCGGTACCCTAA-CCGTGCGAAGGTAGCGTAATCACTTGTCTTCTAAAT-AAAGACTAGTATGAAAGACATCACGAGAACTTGACT-GTCTCCCCTTTCCAATCAGTGAACCTAATCTCCCCGTGAAGAAGCGGGA-ATTTAT-AAATAAGACGAGAAGACCCTATGGAGCTTTAAACA-C--TAATCACCTG-C-C-C----C--A--TTCA----TTT--A-ATACTCAGGCT-----C---------C---T--A------A----A---C----CAACGCA-CCATGA-TTA-T-G-TGTTTTCGGTTGGGGTGACCGCGGAAAACAATACAACC-TCCGCAATG----A--A-A--------------------C------------TT-TA--AACTATAAGCC-ACAAC-TTTAA-GTATCAA-CAAA-TTGACATCCATTGACCC-A--A--TATA-TTGATTAATGAACCAAGTTACCCTAGGGATAACAGCGC-AATCCAC-TTCGAGAGCCCCTAT-CGAC-AAGTGGGCTTACGACCTCGAT-GTTGGATCAGGGTATCCC-A-GTGGTGTAGCC-G-CTA-CT-GAA-GGTTCGTT-TGTTCAACGATTAAAA----------
        'GENEBANK_KX925991.1_Pristimantis latro'                        ----------------------------------------------------------------------------------------------------------------------------------------------------------------------------------------------------------------------------------------------------------------------------------------------------------------------------------------------------------------------------------------------------------------------------------------------------------C-GGCC--GCGGTACCCTAA-CCGTGCGAAGGTAGCGTAATCACTTGTCTTCTAAAT-AAAGACTAGTATGAAAGACATCACGAGAACTTGACT-GTCTCCCCTTTCCAATCAGTGAACCTAATCTCCCCGTGAAGAAGCGGGA-ATTTAT-AAATAAGACGAGAAGACCCTATGGAGCTTTAAACA-C--TAATCACCTG-C-C-C----C--A--TTCA----TTT--A-ATACTCAGGCT-----C---------C---T--A------A----A---C----CAACGCA-CCATGA-TTA-T-G-TGTTTTCGGTTGGGGTGACCGCGGAAAACAATACAACC-TCCGCAATG----A--A-A--------------------C------------TT-TA--AACTATAAGCC-ACAAC-TTTAA-GTATCAA-CAAA-TTGACATCCATTGACCC-A--A--TATA-TTGATTAATGAACCAAGTTACCCTAGGGATAACAGCGC-AATCCAC-TTCGAGAGCCCCTAT-CGAC-AAGTGGGCTTACGACCTCGAT-GTTGGATCAGGGTATCCC-A-GTGGTGTAGCC-G-CTA-CT-GAA-GGTTCGTT-TGTTCAACGATTAAAA----------
        'GENEBANK_KU495459.1_Pristimantis fenestratus'                  ----------------------------------------------------------------------------------------------------------------------------------------------------------------------------------------------------------------------------------------------------------------------------------------------------------------------------------------------------------------------------------------------------------------------------------------------------------------------------------------------------ACTTGTCTTCTAAAT-AAAGACTAGTATGAAAGACATCACGAGAACTTGACT-GTCTCCCTTTTCCAATCAGTGAACCTAATCTCCCCGTGAAGAAGCGGGA-ATTTAT-AAATAAGACGAGAAGACCCTATGGAGCTTTAAACA-C--TAATCACTTGCC-C-C----C--A--TTCA----TTT--A-ATACTCAGGCT-----C---------C---T--A------A----A---C----CAACGCA-CCATGA-TTA-T-G-TGTTTTCGGTTGGGGTGACCGCGGAAAACAACACAACC-TCCGCAATG----A--G-A--------------------C----------CTTT-TA--AACTATAAGCC-ACAAC-TTTAA-GTATCAA-CAAA-CTGACATCCATTGACCC-A--A--TATA-TTGATTAATGAACCAAGTTACCCTAGGGATAACAGCGC-AATCCAC-TTCGAGAGCCCCTAT-CGAC-AAGTGGGCTTACG------------------------------------------------------------------------------------------
        'GENEBANK_KX242518.1_Pristimantis  sp'                          ----------------------------------------------------------------------------------------------------------------------------------------------------------------------------------------------------------------------------------------------------------------------------------------------------------------------------------------------------------------------------------------------------------------------------------------------------------C-GGCC--GCGGTACCCTAA-CCGTGCGAAGGTAGCGTAATCACTTGTCTTCTAAAT-AGAGACTAGTATGAAAGGCATCACGAGAACTTAACT-GTCTCCCTTTTCCAATCAGTGAACCTAATCTCCCCGTGAAGAAGCGGGG-ATTCAT-AAATAAGACGAGAAGACCCTATGGAGCTTTAAACA-C--TAACTATCTG-C-T-C----A--C--ATAA------T--A-ATACTCAGGCT-----C---------C---T--A------A----A---C----TAATGCA-CTTTAG-CTA-C-G-TGTTTTTGGTTGGGGTGACCGCGGAAAATAACACAACC-TCCACAATG----A--A-A--------------------C----------CTTT-CA--AACTATAAACT-ACAAC-TTTAA-GTATCAA-CAAA-CTGACATCCATTGACCC-A--A--TATA-TTGATTAATGAACCAAGTTACCCTAGGGATAACAGCGC-AATCCAC-TTCAAGAGCCCATAT-CGAC-AAGTGGGCTTACGACCTCGAT-GTTGGATCAGGGTATCCC-A-GTGGTGCAGCA-G-CTA-CT-GAA-GGTTCGTT-TGGTCGACGATTAAAA----------
        'GENEBANK_KX242517.1_Pristimantis  sp.'                         ----------------------------------------------------------------------------------------------------------------------------------------------------------------------------------------------------------------------------------------------------------------------------------------------------------------------------------------------------------------------------------------------------------------------------------------------------------C-GGCC--GCGGTACCCTAA-CCGCGCGAAGGTAGCGTAATCACTTGTCTTCTAAAT-AGAGACTAGTATGAAAGGCATCACGAGAACTTAACT-GTCTCCCTTTTCCAATCAGTGAACCTAATCTCCCCGTGAAGAAGCGGGG-ATTTAC-AAATAAGACGAGAAGACCCTATGGAGCTTTAAACA-C--TAACTATCTG-C-T-C----A--C--ATAA------T--A-GCACTCAGGCT-----T---------C---T--A------A----A---C----TAATGCA-CTATAG-CCA-T-G-CGTTTTTGGTTGGGGTGACCGCGGAAAATAACAGAACC-TCCACAATG----A--A-A--------------------C----------CTTT-CA--AACTATAAACT-ACAAC-TTTAA-GTATCAA-CAAA-CTGACATCCATTGACCC-A--A--TATA-TTGATTAATGAACCAAGTTACCCTAGGGATAACAGCGC-AATCCAC-TTCAAGAGCTCATAT-CGAC-AAGTGGGCTTACGACCTCGAT-GTTGGATCAGGGTATCCC-A-GTGGTGCAGCA-G-CTA-CT-GAA-GGTTCGTT-TGTTCAACGATTAAAA----------
        'GENEBANK_KX242516.1_Pristimantis  sp'                          ----------------------------------------------------------------------------------------------------------------------------------------------------------------------------------------------------------------------------------------------------------------------------------------------------------------------------------------------------------------------------------------------------------------------------------------------------------C-GGCC--GCGGTACCCTAA-CCGCGCGAAGGTAGCGTAATCACTTGTCTTCTAAAT-AGAGACTAGTATGAAAGGCATCACGAGAACTTAACT-GTCTCCCTTTTCCAATCAGTGAACCTAATCTCCCCGTGAAGAAGCGGGG-ATTCAC-AAATAAGACGAGAAGACCCTATGGAGCTTTAAACA-C--TAACTATCTG-C-T-C----A--C--ATAA------T--A-GCACTCAGGCT-----T---------C---T--A------A----A---C----TAATGCA-CTATAG-CCA-T-G-CGTTTTTGGTTGGGGTGACCGCGGAAAATAACAGAACC-TCCACAATG----A--A-A--------------------C----------CTTT-CA--AACTATAAACT-ACAAC-TTTAA-GTATCAA-CAAA-CTGACATCCATTGACCC-A--A--TATA-TTGATTAATGAACCAAGTTACCCTAGGGATAACAGCGC-AATCCAC-TTCAAGAGCTCATAT-CGAC-AAGTGGGCTTACGACCTCGAT-GTTGGATCAGGGTATCCC-A-GTGGTGCAGCA-G-CTA-CT-GAA-GGTTCGTT-TGTTCAACGATTAAAA----------
        'GENEBANK_KX242515.1_Pristimantis  sp'                          ----------------------------------------------------------------------------------------------------------------------------------------------------------------------------------------------------------------------------------------------------------------------------------------------------------------------------------------------------------------------------------------------------------------------------------------------------------C-GGCC--GCGGTACCCTAA-CCGTGCGAAGGTAGCGTAATCACTTGTCTTCTAAAT-AGAGACTAGTATGAAAGGCATCACGAGAACTTAACT-GTCTCCCTTTTCCAATCAGTGAACCTAATCTCCCCATGAAGAAGCGGGG-ATTCAC-AAATAAGACGAGAAGACCCTATGGAGCTTTAAACA-C--TAACTATCTG-C-T-C----A--C--ATAA------T--A-GCACTCAGGCT-----T---------C---T--A------A----A---C----TAATGCA-CTATAG-CCA-T-G-CGTTTTTGGTTGGGGTGACCGCGGAAAATAACAGAACC-TCCACAATG----A--A-A--------------------C----------CTTT-CA--AACTATAAACT-ACAAC-TTTAA-GTATCAA-CAAA-CTGACATCCATTGACCC-A--A--TATA-TTGATTAATGAACCAAGTTACCCTAGGGATAACAGCGC-AATCCAC-TTCAAGAGCTCATAT-CGAC-AAGTGGGCTTACGACCTCGAT-GTTGGATCAGGGTATCCC-A-GTGGTGCAGCA-G-CTA-CT-GAA-GGTTCGTT-TGTTCAACGATTAAAA----------
        'GENEBANK_JX267540.1_Pristimantis  cf._fenestratus'             ---------------------------------------AT-CCACCTATTCA---CCTAGACCCCTACAACCCCACTGAGAAATTCTAT-AA--TTTATAG-AAGATATTATGCTAAAACTAGTAACAAGAG-GAAC--AA--CCTCTCT-TTAT-GCAAACATAAGCCAAG-AAGAATCCA-TCATTGGCAATTAA-CAA-TTT------ATAGTAGTAACACT-C------CA--AGAAA----ACCCTA---C---TCAA-ACA-AC-TGTTAACCTAACACCAGAGCATTTCAAGAAAGATTAAAAGAA-AAAGAAGGAACTCGGCAAA-TA---ATTTATTCCGCCTGTTTACCAAAAACATCGCCTCTTG------AC----C-C---CC---ATAAGAGGTCCAGCCTG-CCCAGT-GA--C-CT-AGT-TCAAC-GGCC--GCGGTACCCTAA-CCGCGCGAAGGTAGCGTAATCACTTGTCTTCTAAAT-AGAGACTAGTATGAAAGGCATCACGAGAACTTAACT-GTCTCCCTTTTCCAATCAGTGAACCTAATCTCCCCGTGAAGAAGCGGGG-ATTCAC-AAATAAGACGAGAAGACCCTATGAAGCTTTAAACA-C--TAACTATCTG-C-T-C----A--C--ATAA------T--A-GCACTCAGGCT-----T---------C---T--A------A----A---C----TAATGCA-CTATAG-CCA-T-G-CGTTTTTGGTTGGGGTGACCGCGGAAAATAACAGAACC-TCCACAATG----A--A-A--------------------C----------CTTT-CA--AACTATAAACT-ACAAC-TTTAA-GTATCAA-CAAA-CTGACATCCATTGACCC-A--A--TATA-TTGATTAATGAACCAAGTTACCCTAGGGATAACAGCGC-AATCCAC-TTCAAGAGCTCATAT-CGAC-AAGTGGGCTTACGACCTCGAT-GTTGGATCGGGGTATCCC-A-GTGGTGCAGCA-G-CTA-CT-GAA-GGTTCGTT-TGTTCAACGATTAAAACCCCACGTG-
        'GENEBANK_KU495460.1_Pristimantis fenestratus'                  ---------------------------------------------------------------------------------------------------------------------------------------------------------------------------------------------------------------------------------------------------------------------------------------------------------------------------------------------------------------------------------C-CTCTTG-------C----C-T---C----ATAAGAGGTCCAGCCTG-CCCAGT-GA--C-CT-AGT-TCAAC-GGCC--GCGGTATCCTAA-CCGTGCGAAGGTAGCGTAATCACTTGTCTTCTAAAT-AAAGACTAGTATGAAAGACACCACGAGAACTTAACT-GTCTCCCTTTTCTAATCAGTGAAACTAATCTCCCCGTGAAGAAGCGGGG-ATCTTC-AAATTAGACGAGAAGACCCTATGGAGCTTTAAACA-C--TAACCACTTG-C-C-C----G--C--A-CA----TTA--A-TTACCCAGGTT-----T-C-------C---T--C------A----A---T----CAACGCA-ATATGA-TTA-C-G-TGTTTTTGGTTGGGGTGACCGCGGAAAATAACTAAACT-TCCACAATG----AT-A-A--------------------C----------CATC-CA--AACTACAAGCT-ACAGC-TTTAA-GTATCAA-CAAA-TTGACATTCATTGACCC-A--A--TATA-TTGATTAATGAACCAAGTTACCCTAGGGATAACAGCGC-AATCCAC-TTCAAGAGTCCCTAT-CGAC-AAGTGGGCTTACGACCTCGAT-GTTGGATCAGGGTATCCT-A-GTGGTGCAGCC-G-CTA-CT-AAT-GGTTCGTT-TGTTCAACGATTAAAACCCCACGTG-
        'GENEBANK_KU495458.1_Pristimantis fenestratus'                  ---------------------------------------------------------------------------------------------------------------------------------------------------------------------------------------------------------------------------------------------------------------------------------------------------------------------------------------------------------------------------------C-CTCTTG-------C----C-T---C----CTAAGAGGTCCAGCCTG-CCCAGT-GA--C-CT-AGT-TCAAC-GGCC--GCGGTATCCTAA-CCGTGCGAAGGTAGCGTAATCACTTGTCTTCTAAAT-AAAGACTAGTATGAAAGACACCACGAGAACTTAACT-GTCTCCCTTTTCTAATCAGTGAAACTAATCTCCCCGTGAAGAAGCGGGG-ATCTTC-AAATTAGACGAGAAGACCCTATGGAGCTTTAAACA-C--TAACCACTTG-C-C-C----G--C--A-CA----TTA--A-TTACCCAGGTT-----T-C-------C---T--C------A----A---T----CAACGCA-ATATGA-TTA-C-G-TGTTTTTGGTTGGGGTGACCGCGGAAAATAACTAAACT-TCCACAATG----AT-A-A--------------------C----------CATC-CA--AACTATAAGCT-ACAGC-TTTAA-GTATCAA-CAAA-TTGACATTCATTGACCC-A--A--TATA-TTGATTAATGAACCAAGTTACCCTAGGGATAACAGCGC-AATCCAC-TTCAAGAGCCCCTAT-CGAC-AAGTGGGCTTACGACCTCGAT-GTTGGATCAGGGTATCCT-A-GTGGTGCAGCC-G-CTA-CT-AAT-GGTTCGTT-TGTTCAACGATTAAAACCCCACGTG-
        'GENEBANK_KY712670.1_Pristimantis aff._fenestratus'             ------------------------------------------------------------------------------------------------------------------------------------------------------------------------------------------------------------------------------------------------------------------------------------------------------------------------------------------------------------------------------------------------------------------------------------------------T-AGT-TC-AC-GGCC--GCGGTATCCTAA-CCGTGCGAAGGTAGCGTAATCACTTGTCTTCTAAAT-AAAGACTAGTATGAAAGACACCACGAGAACTTAACT-GTCTCCCTTTTCTAATCAGTGAAACTAATCTCCCCGTGAAGAAGCGGGG-ATCTTC-AAATTAGACGAGAAGACCCTATGGAGCTTTAAACA-C--TAACCACTTG-C-C-C----G--C--A-CA----TTA--A-TTACCCAGGTT-----T-C-------C---T--C------A----A---T----CAACGCA-ATATGA-TTA-C-G-TGTTTTTGGTTGGGGTGACCGCGGAAAATAACTAAACT-TCCACAATG----AT-A-A--------------------C----------CATC-CA--AACTATAAGCT-ACAGC-TTTAA-GTATCAA-CAAA-TTGACATTCATTGACCC-A--A--TATA-TTGATTAATGAACCAAGTTACCCTAGGGATAACAGCGC-AATCCAC-TTCAAGAGCCCCTAT-CGAC-AAGTGGGCTTACGACCTCGAT-GTTGGATCAGGGTATCCT-A-GTGGTGCAGCC-G-CTA-CT-AAT-GGTTCGTT-TGTTCAACGATTAAAACCCCA-----
        'GENEBANK_KY712669.1_Pristimantis aff._fenestratus'             ------------------------------------------------------------------------------------------------------------------------------------------------------------------------------------------------------------------------------------------------------------------------------------------------------------------------------------------------------------------------------------------------------------------------------------------------T-AGT-TCAAC-GGCC--GCGGTATCCTAA-CCGTGCGAAGGTAGCGTAATCACTTGTCTTCTAAAT-AAAGACTAGTATGAAAGACACCACGAGAACTTAACT-GTCTCCCTTTTCTAATCAGTGAAACTAATCTCCCCGTGAAGAAGCGGGG-ATCTTC-AAATTAGACGAGAAGACCCTATGGAGCTTTAAACA-C--TAACCACTTG-C-C-C----G--C--A-CA----TTA--A-TTACCCAGGTT-----T-C-------C---T--C------A----A---T----CAACGCA-ATATGA-TTA-C-G-TGTTTTTGGTTGGGGTGACCGCGGAAAATAACTAAACT-TCCACAATG----AT-A-A--------------------C----------CATC-CA--AACTATAAGCT-ACAGC-TTTAA-GTATCAA-CAAA-TTGACATTCATTGACCC-A--A--TATA-TTGATTAATGAACCAAGTTACCCTAGGGATAACAGCGC-AATCCAC-TTCAAGAGCCCCTAT-CGAC-AAGTGGGCTTACGACCTCGAT-GTTGGATCAGGGTATCCT-A-GTGGTGCAGCC-G-CTA-CT-AAT-GGTTCGTT-TGTTCAACGATTAAAACCCCA-----
        'GENEBANK_KX242537.1_Pristimantis  sp'                          ----------------------------------------------------------------------------------------------------------------------------------------------------------------------------------------------------------------------------------------------------------------------------------------------------------------------------------------------------------------------------------------------------------------------------------------------------------C-GGCG--GCGGTATCCTAA-CCGTGCGAAGGTAGCGTAATCACTTGTCTTCTAAAT-AAAGACTAGTATGAAAGACACCACGAGAACTTAACT-GTCTCCCTTTTCTAATCAGTGAAACTAATCTCCCCGTGAAGAAGCGGGG-ATCCTC-AAATTAGACGAGAAGACCCTATGGAGCTTTAAACA-C--TAACCACTTG-C-C-C----A--C--A-CA----TTA--A-CTACCCCGGTT-----T---------C---T--T------A----A---T----CAACGCA-ATATGA-TTA-C-G-TGTTTTTGGTTGGGGTGACCGCGGAAAATAACTAAACT-TCCACAATG----A--A-A--------------------C----------CATC-CA--AACTATAAGCT-ACAGC-TTTAA-GTATCAA-CAAA-TTGACATTCATTGACCC-A--A--TATA-TTGATTAATGAACCAAGTTACCCTAGGGATAACAGCGC-AATCCAC-TTCAAGAGCCCCTAT-CGAC-AAGTGGGCTTACGACCTCGAT-GTTGGATCGGGGTATCCT-A-GTGGTGCAGCC-G-CTA-CT-AAT-GGTTCGTT-TGTTCAACGATTAAAC----------
        'GENEBANK_KX242536.1_Pristimantis  sp'                          ----------------------------------------------------------------------------------------------------------------------------------------------------------------------------------------------------------------------------------------------------------------------------------------------------------------------------------------------------------------------------------------------------------------------------------------------------------C-GGCC--GCGGTATCCTAA-CCGTGCGAAGGTAGCGTAATCACTTGTCTTCTAAAT-AAAGACTAGTATGAAAGGCACCACGAGAACTTAACT-GTCTCCCTTTTCTAATCAGTGAAACTAATCTCCCCGTGAAGAAGCGGGG-ATCCTC-AAATTAGACGAGAAGACCCTATGGAGCTTTAAACA-C--TAACCACTTG-C-C-C----G--C--A-CA----TCA--A-TTACCCAGGTT-----T-C-------C---T--C------A----A---T----CCACGCA-ATATGA-TTA-C-G-TGTTTTTGGTTGGGGTGACCGCGGAAAATAACTAAACT-TCCACAATG----A--A-A--------------------C----------CATC-CA--AACTATAAGCT-ACAGC-TTTAA-GTATCAA-CAAA-TTGACACTCATTGACCC-A--A--TATA-TTGATTAATGAACCAAGTTACCCTAGGGATAACAGCGC-AATCCAC-TTCAAGAGCCCATAT-CGAC-AGGTGGGCTTACGACCTCGAT-GTTGGATCGGGGTATCCT-A-GTGGTGCAGCC-G-CTA-CT-AAT-GGTTCGTT-TGTTCAACGATTAAAC----------
        'GENEBANK_KX242535.1_Pristimantis  sp'                          ----------------------------------------------------------------------------------------------------------------------------------------------------------------------------------------------------------------------------------------------------------------------------------------------------------------------------------------------------------------------------------------------------------------------------------------------------------C-GGCC--GCGGTATCCTAA-CCGTGCGAAGGTAGCGTAATCACTTGTCTTCTAAAT-AAAGACTAGTATGAAAGGCACCACGAGAACTTAACT-GTCTCCCTTTTCTAATCAGTGAAACTAATCTCCCCGTGAAGAAGCGGGG-ATCCTC-AAATTAGACGAGAAGACCCTATGGAGCTTTAAACA-C--TAACCACTTG-C-C-C----G--C--A-CA----TCA--A-TTACCCAGGTT-----T-C-------C---T--C------A----A---T----CCACGCA-ATATGA-TTA-C-G-TGTTTTTGGTTGGGGTGACCGCGGAAAATAACTAAACT-TCCACAATG----A--A-A--------------------C----------CATC-CA--AACTATAAGCT-ACAGC-TTTAA-GTATCAA-CAAA-TTGACACTCATTGACCC-A--A--TATA-TTGATTAATGAACCAAGTTACCCTAGGGATAACAGCGC-AATCCAC-TTCAAGAGCCCATAT-CGAC-AAGTGGGCTTACGACCTCGAT-GTTGGATCGGGGTATCCT-A-GTGGTGCAGCC-G-CTA-CT-AAT-GGTTCGTT-TGTTCAACGATTAAAA----------
        'GENEBANK_KX242533.1_Pristimantis  sp'                          ----------------------------------------------------------------------------------------------------------------------------------------------------------------------------------------------------------------------------------------------------------------------------------------------------------------------------------------------------------------------------------------------------------------------------------------------------------C-GGCC--GCGGTATCCTAA-CCGTGCGAAGGTAGCGTAATCACTTGTCTTCTAAAT-AAAGACTAGTATGAAAGACACCACGAGAACTTAACT-GTCTCCCTTTTCTAATCAGTGAAACTAATCTCCCCGTGAAGAAGCGGGG-ATCTTC-AAATTAGACGAGAAGACCCTATGGAGCTTTAAACA-C--TAACCACTTG-C-C-C----G--C--A-CA----TTA--A-TTACCCAGGTT-----T-C-------C---T--C------A----A---T----CAACGCA-ATATGA-TTA-C-G-TGTTTTTGGTTGGGGTGACCGCGGAAAATAACTAAACT-TCCACAATG----A--A-A--------------------C----------CATC-CA--AACTATAAGCT-ACAGC-TTTAA-GTATCAA-CAAA-TTGACATTCATTGACCC-A--A--TATA-TTGATTAATGAACCAAGTTACCCTAGGGATAACAGCGC-AATCCAC-TTCAAGAGCCCCTAT-CGAC-AAGTGGGCTTACGACCTCGAT-GTTGGATCAGGGTATCCT-A-GTGGTGCAGCC-G-CTA-CT-AAT-GGTTCGTT-TGTTCAACGATTAAAA----------
        'GENEBANK_KX242532.1_Pristimantis  sp'                          ----------------------------------------------------------------------------------------------------------------------------------------------------------------------------------------------------------------------------------------------------------------------------------------------------------------------------------------------------------------------------------------------------------------------------------------------------------C-GGCC--GCGGTATCCTAA-CCGTGCGAAGGTAGCGTAATCACTTGTCTTCTAAAT-AAAGACTAGTATGAAAGACACCACGAGAACTTAACT-GTCTCCCTTTTCTAATCAGTGAAACTAATCTCCCCGTGAAGAAGCGGGG-ATCTTC-AAATTAGACGAGAAGACCCTATGGAGCTTTAAACA-C--TAACCACTTG-C-C-C----A--C--A-CA----TTA--A-TTACCCAGGTT-----T-C-------C---T--C------A----A---T----CAACGCA-ATATGA-TTA-C-G-TGTTTTTGGTTGGGGTGACCGCGGAAAATAACTAAACT-TCCACAATG----A--A-A--------------------C----------CATC-CA--AACTATAAGCT-ACAGC-TTTAA-GTATCAA-CAAA-TTGACATTCATTGACCC-A--A--TATA-TTGATTAATGAACCAAGTTACCCTAGGGATAACAGCGC-AATCCAC-TTCAAGAGCCCCTAT-CGAC-AAGTGGGCTTACGACCTCGAT-GTTGGATCAGGGTATCCT-A-GTGGTGCAGCC-G-CTA-CT-AAT-GGTTCGTT-TGTTCAACGATTAAAA----------
        'GENEBANK_KX242531.1_Pristimantis  sp'                          ----------------------------------------------------------------------------------------------------------------------------------------------------------------------------------------------------------------------------------------------------------------------------------------------------------------------------------------------------------------------------------------------------------------------------------------------------------C-GGCC--GCGGTATCCTAA-CCGTGCGAAGGTAGCGTAATCACTTGTCTTCTAAAT-AAAGACTAGTATGAAAGACACCACGAGAACTTAACT-GTCTCCCTTTTCTAATCAGTGAAACTAATCTCCCCGTGAAGAAGCGGGG-ATCTTC-AAATTAGACGAGAAGACCCTATGGAGCTTTAAACA-C--TAACCACTTG-C-C-C----G--C--A-CA----TTA--A-TTACCCAGGTT-----T-C-------C---T--C------A----A---C----CAACGCA-ATATGA-TTA-C-G-TGTTTTTGGTTGGGGTGACCGCGGAAAATAACTAAACT-TCCACAATG----A--A-A--------------------C----------CATC-CA--AACTATAAGCT-ACAGC-TTTAA-GTATCAA-CAAA-TTGACATTCATTGACCC-A--A--TATA-TTGATTAATGAACCAAGTTACCCTAGGGATAACAGCGC-AATCCAC-TTCAAGAGCCCCTAT-CGAC-AAGTGGGCTTACGACCTCGAT-GTTGGATCAGGGTATCCT-A-GTGGTGCAGCC-G-CTA-CT-AAT-GGTTCGTT-TGTTCAACGATTAAAA----------
        'GENEBANK_KX242534.1_Pristimantis  sp'                          ----------------------------------------------------------------------------------------------------------------------------------------------------------------------------------------------------------------------------------------------------------------------------------------------------------------------------------------------------------------------------------------------------------------------------------------------------------C-GGCC--GCGGTATCCTAA-CCGTGCGAAGGTAGCGTAATCACTTGTCTTCTAAAT-AAAGACTAGTATGAAAGGCACCACGAGAACTTAACT-GTCTCCCTTTTCTAATCAGTGAAACTAATCTCCCCGTGAAGAAGCGGGG-ATCCTC-AAATTAGACGAGAAGACCCTATGGAGCTTCAAACA-C--TAACCACTTG-C-C-C----G--C--A-CA----TTA--A-TTACCCAGGTT-----T-C-------C---T--C------A----A---T----CAACGCA-ATATGA-TTA-C-G-TGTTTTTGGTTGGGGTGACCGCGGAAAATAACTAAACT-TCCACAATG----A--A-A-------------------------------CATC-CA--AACTACAAGCT-ACAGC-TTTAA-GTATCAA-CAAA-TTGACATTCATTGACCC-A--A--TATA-TTGATTAATGAACCAAGTTACCCTAGGGATAACAGCGC-AATCCAC-TTCAAGAGCCCCTAT-CGAC-AAGTGGGCTTACGACCTCGAT-GTTGGATCAGGATATCCT-A-GTGGTGGAGCC-G-CTA-CT-AAT-GGTTCGTT-TGTTCAACGATTAAAA----------
        'GENEBANK_KX926017.1_Pristimantis fenestratus'                  ----------------------------------------------------------------------------------------------------------------------------------------------------------------------------------------------------------------------------------------------------------------------------------------------------------------------------------------------------------------------------------------------------------------------------------------------------------C-GGCC--GCGGTATCCTAA-CCGTGCGAAGGTAGCGTAATCACTTGTCTTCTAAAT-AAAGACTAGTATGAAAGGCACCACGAGAACTTAACT-GTCTCCCCTTTCTAATCAGTGAAACTAATCCCCCCGTGAAGAAGCGGGG-ATCCTC-AAATTAGACGAGAAGACCCTATGGAGCTTTAAACA-C--TAACCACTTG-C-C-C----G--C--A-CA----TTA--A-TTACCCCGGTT-----T---------C---T--A------A----A---T----CAACGCA-ATATGG-TTA-C-G-TGTTTTTGGTTGGGGTGACCGCGGAAAATAACTAAACC-TCCACAATG----A--A-A-------------------------------CATC-CA--AACTATAAGCT-ACAGC-TTTAA-GTATCAA-CAAA-TTGACATTC-TTGACCC-A--A--TATA-TTGATTAATGAACCAAGTTACCCTAGGGATAACAGCGC-AATCCAC-TTCAAGAGCCCCTAT-CGAC-AAGTGGGCTTACGACCTCGAT-GTTGGATCAGGGTATCCT-A-GTGGTGCAGCC-G-CTA-CT-AAT-GGTTCGTT-TGTTCAACGATTAAAA----------
        'GENEBANK_KX926015.1_Pristimantis fenestratus'                  ----------------------------------------------------------------------------------------------------------------------------------------------------------------------------------------------------------------------------------------------------------------------------------------------------------------------------------------------------------------------------------------------------------------------------------------------------------C-GGCC--GCGGTATCCTAA-CCGTGCGAAGGTAGCGTAATCACTTGTCTTCTAAAT-AAAGACTAGTATGAAAGGCACCACGAGAACTTAACT-GTCTCCCCTTTCTAATCAGTGAAACTAATCCCCCCGTGAAGAAGCGGGG-ATCCTC-AAATTAGACGAGAAGACCCTATGGAGCTTTAAACA-C--TAACCACTTG-C-C-C----G--C--A-CA----TTA--A-TTACCCCGGTT-----T---------C---T--A------A----A---T----CAACGCA-ATATGG-TTA-C-G-TGTTTTTGGTTGGGGTGACCGCGGAAAATAACTAAACC-TCCACAATG----A--A-A-------------------------------CATC-CA--AACTATAAGCT-ACAGC-TTTAA-GTATCAA-CAAA-TTGACATTC-TTGACCC-A--A--TATA-TTGATTAATGAACCAAGTTACCCTAGGGATAACAGCGC-AATCCAC-TTCAAGAGCCCCTAT-CGAC-AAGTGGGCTTACGACCTCGAT-GTTGGATCAGGGTATCCT-A-GTGGTGCAGCC-G-CTA-CT-AAT-GGTTCGTT-TGTTCAACGATTAAAA----------
        'GENEBANK_KX242530.1_Pristimantis fenestratus'                  ----------------------------------------------------------------------------------------------------------------------------------------------------------------------------------------------------------------------------------------------------------------------------------------------------------------------------------------------------------------------------------------------------------------------------------------------------------C-GGCC--GCGGTATCCTAA-CCGTGCGAAGGTAGCGTAATCACTTGTCTTCTAAAT-AAAGACTAGTATGAAAGGCACCACGAGAACTTAACT-GTCTCCCCTTTCTAATCAGTGAAACTAATCCCCCCGTGAAGAAGCGGGG-ATCCTC-AAATTAGACGAGAAGACCCTATGGAGCTTTAAACA-C--TAACCACTTG-C-C-C----G--C--A-CA----TTA--A-TTACCCCGGTT-----T---------C---T--A------A----A---T----CAACGCA-ATATGG-TTA-C-G-TGTTTTTGGTTGGGGTGACCGCGGAAAATAACTAAACC-TCCACAATG----A--A-A-------------------------------CATC-CA--AACTATAAGCT-ACAGC-TTTAA-GTATCAA-CAAA-TTGACATTC-TTGACCC-A--A--TATA-TTGATTAATGAACCAAGTTACCCTAGGGATAACAGCGC-AATCCAC-TTCAAGAGCCCCTAT-CGAC-AAGTGGGCTTACGACCTCGAT-GTTGGATCAGGGTATCCT-A-GTGGTGCAGCC-G-CTA-CT-AAT-GGTTCGTT-TGTTCAACGATTAAAA----------
        'GENEBANK_KY712676.1_Pristimantis fenestratus'                  ------------------------------------------------------------------------------------------------------------------------------------------------------------------------------------------------------------------------------------------------------------------------------------------------------------------------------------------------------------------------------------------------------------------------------------------------T-AGT-TCAAC-GGCC--GCGGTATCCTAA-CCGTGCGAAGGTAGCGTAATCACTTGTCTTCTAAAT-AAAGACTAGTATGAAAGGCACCACGAGAACTTAACT-GTCTCCCCTTTCTAATCAGTGAAACTAATCCCCCCGTGAAGAAGCGGGG-ATCCTC-AAATTAGACGAGAAGACCCTATGGAGCTTTAAACA-C--TAACCACTTG-C-C-C----G--C--A-CA----TTA--A-TTACCCCGGTT-----T---------C---T--A------A----A---T----CAACGCA-ATATGA-TTA-C-G-TGTTTTTGGTTGGGGTGACCGCGGAAAATAACTAAACC-TCCACAATG----AC-A-A-------------------------------CATC-CA--AACTATAAGCT-ACAGC-TTTAA-GTATCAA-CAAA-TTGACATTC-TTGACCC-AATA--TATA-TTGATTAATGAACCAAGTTACCCTAGGGATAACAGCGC-AATCCAC-TTCAAGAGCCCCTAT-CGAC-AAGTGGGCTTACGACCTCGAT-GTTGGATCAGGGTATCCT-A-GTGGTGCAGCC-G-CTA-CT-AAT-GGTTCGTT-TGTTCAACGATTAAAACCCCA-----
        'GENEBANK_KY712675.1_Pristimantis fenestratus'                  ------------------------------------------------------------------------------------------------------------------------------------------------------------------------------------------------------------------------------------------------------------------------------------------------------------------------------------------------------------------------------------------------------------------------------------------------------------TCCG--GCGGGTACCTAA-CCGTGCGAAGGTAGCGTAATCACTTGTCTTCTAAAT-AAAGACTAGTATGAAAGGCACCACGAGAACTTAACT-GTCTCCCCTTTCTAATCAGTGAAACTAATCCCCCCGTGAAGAAGCGGGG-ATCCTC-AAATTAGACGAGAAGACCCTATGGAGCTTTAAACA-C--TAACCACTTG-C-C-C----G--C--A-CA----TTA--A-TTACCCCGGTT-----T---------C---T--A------A----A---T----CAACGCA-ATATGA-TTA-C-G-TGTTTTTGGTTGGGGTGACCGCGGAAAATAACTAAACC-TCCACAATG----AC-A-A-------------------------------CATC-CA--AACTATAAGCT-ACAGC-TTTAA-GTATCAA-CAAA-TTGACATTC-TTGACCC-A--A--TATA-TTGATTAATGAACCAAGTTACCCTAGGGATAACAGCGC-AATCCAC-TTCAAGAGCCCCTAT-CGAC-AAGTGGGCTTACGACCTCGAT-GTTGGATCAGGGTATCCT-A-GTGGTGCAGCC-G-CTA-CT-AAT-GGTTCGTT-TGTTCAACGATTAAAACCCCA-----
        'GENEBANK_EU192282.1_Pristimantis koehleri'                     ---------------------------------------------------------------------------------------------------------------------------------------------------------------------------------------------------------------------------------------------------------------------------------------------------------------------------------------------------------------------------------GCCTCTTG-------C----C-C---CT---ATAAGAGGTCCAGCCTG-CCCAGT-GA--C-CT-AGT-TCAAC-GGCC--GCGGTATCCTAA-CCGTGCGAAGGTAGCGTAATCACTTGTCTTCTAAAT-AAAGACTAGTATGAAAGGCACCACGAGAACTTAACT-GTCTCCCTTTTCTAATCAGTGAAACTAATCTCCCCGTGAAGAAGCGGGG-ATCCTC-AAATTAGACGAGAAGACCCTATGGAGCTTTAAACA-C--TAACCACTTG-C-T-C----A--C--A-CA----TTA--A-TTACCCCGGTT-----T---------A---T--A------A----A---T----CAACACA-ATATGG-TTA-C-G-TGTTTTTGGTTGGGGTGACCGCGGAAAATAACTAAACC-TCCGCAATG----AT-A-A-------------------------------CATC-CA--AACTATAAGCT-ACAGC-TTTAA-GTATCAA-CAAA-TTGACATTCATTGACCC-A--A--TATA-TTGATTAATGAACCAAGTTACCCTAGGGATAACAGCGC-AATCCAC-TTCAAGAGCCCCTAT-CGAC-AAGTGGGCTTACGACCTCGAT-GTTGGATCAGGGTATCCT-A-GTGGTGCAGCC-G-CTA-CT-AAA-GGTTCGTT-TGTTCAACGATTAAAACCCC------
        'GENEBANK_EU192281.1_Pristimantis koehleri'                     ---------------------------------------------------------------------------------------------------------------------------------------------------------------------------------------------------------------------------------------------------------------------------------------------------------------------------------------------------------------------------------GCCTCTTG-------C----C-C---CT---ATAAGAGGTCCAGCCTG-CCCAGT-GA--C-CT-AGT-TCAAC-GGCC--GCGGTATCCTAA-CCGTGCGAAGGTAGCGTAATCACTTGTCTTCTAAAT-AAAGACTAGTATGAAAGGCACCACGAGAACTTAACT-GTCTCCCTTTTCTAATCAGTGAAACTAATCTCCCCGTGAAGAAGCGGGG-ATCCTC-AAATTAGACGAGAAGACCCTATGGAGCTTTAAACA-C--TAACCACTTG-C-T-C----A--C--A-CA----TTA--A-TTACCCCGGTT-----T---------A---T--A------A----A---T----CAACACA-ATATGG-TTA-C-G-TGTTTTTGGTTGGGGTGACCGCGGAAAATAACTAAACC-TCCGCAATG----AT-A-A-------------------------------CATC-CA--AACTATAAGCT-ACAGC-TTTAA-GTATCAA-CAAA-TTGACATTCATTGACCC-A--A--TATA-TTGATTAATGAACCAAGTTACCCTAGGGATAACAGCGC-AATCCAC-TTCAAGAGCCCCTAT-CGAC-AAGTGGGCTTACGACCTCGAT-GTTGGATCAGGGTATCCT-A-GTGGTGCAGCC-G-CTA-CT-AAA-GGTTCGTT-TGTTCAACGATTAAAACCC-------
        'GENEBANK_EU712633.1_Pristimantis fenestratus'                  ---------------------------------------------------------------------------------------------------------------------------------------------------------------------------------------------------------------------------------------------------------------------------------------------------------------------------------------------------------------------------------GCCTCTTG-------A----C-C---CT---ATAAGAGGTCCAGCCTG-CCCAGT-GA--C-CT-AGT-TCAAC-GGCC--GCGGTATCCTAA-CCGTGCGAAGGTAGCGTAATCACTTGTCTTCTAAAT-AAAGACTAGTATGAAAGGCACCACGAGAACTTAACT-GTCTCCCCTTTCTAATCAGTGAAACTAATCCCCCCGTGAAGAAGCGGGG-ATCCTC-AAATTAGACGAGAAGACCCTATGGAGCTTTAAACA-C--TAACCACTTG-C-C-C----G--C--A-CA----TTA--A-TTACCCCGGTT-----T---------C---T--A------A----A---T----CAACGCA-ATATGA-TTA-C-G-TGTTTTTGGTTGGGGTGACCGCGGAAAATAACTAAACC-TCCACAATG----AC-G-A-------------------------------CATC-CA--AACTATAAGCT-ACAGC-TTTAA-GTATCAA-CAAA-TTGACATTTCTTGACCC-A--A--TATA-TTGATTAATGAACCAAGTTACCCTAGGGATAACAGCGC-AATCCAC-TTCAAGAGCCCCTAT-CGAC-AAGTGGGCTTACGACCTCGAT-GTTGGATCAGGGTATCCT-A-GTGGTGCAGCC-G-CTA-CT-AAT-GGTTCGTT-TGTTCAACGATTAAAACCCC------
        'GENEBANK_EU192276.1_Pristimantis fenestratus'                  ---------------------------------------------------------------------------------------------------------------------------------------------------------------------------------------------------------------------------------------------------------------------------------------------------------------------------------------------------------------------------------GCCTCTTG-------C----C-A---CT---ATAAGAGGTCCAGCCTG-CCCAGT-GA--C-CT-AGT-TCAAC-GGCC--GCGGTATCCTAA-CCGTGCGAAGGTAGCGTAATCACTTGTCTTCTAAAT-AAAGACTAGTATGAAAGGCATCACGAGAACTTAACT-GTCTCCTTTTTCTAATCAGTGAAACTAATCTCCCCGTGAAGAAGCTGGG-ATCCTC-AAATTAGACGAGAAGACCCTATGGAGCTTTAAACA-C--TAACCACTTG-C-T-C----A--C--ACCA----TTA--A-TTACCCAGGTT-----T---------C---T--G------A----A---T----CAACGCA-ATATGA-TTA-C-G-TGTTTTTGGTTGGGGTGACCGCGGAAAATAACTAAACC-TCCACAATG----AC-A-A--------------------C----------CATC-CA--AACTATAAGCT-ACAGC-TTTAA-GCATCAA-CAAA-TTGACATCCATTGACCC-A--A--TATA-TTGATTAATGAACCAAGTTACCCTAGGGATAACAGCGC-AATCCAC-TTCAAGAGCCCCTAT-CGAC-AAGTGGGCTTACGACCTCGAT-GTTGGATCAAGGTATCCT-G-GTGGTGTAGCC-------------------------------------------------
        'GENEBANK_EU192274.1_Pristimantis fenestratus'                  ---------------------------------------------------------------------------------------------------------------------------------------------------------------------------------------------------------------------------------------------------------------------------------------------------------------------------------------------------------------------------------GCCTCTTG-------C----C-A---CT---ATAAGAGGTCCAGCCTG-CCCAGT-GA--C-CT-AGT-TCAAC-GGCC--GCGGTATCCTAA-CCGTGCGAAGGTAGCGTAATCACTTGTCTTCTAAAT-AAAGACTAGTATGAAAGGCATCACGAGAACTTAACT-GTCTCCTTTTTCTAATCAGTGAAACTAATCTCCCCGTGAAGAAGCTGGG-ATCCTC-AAATTAGACGAGAAGACCCTATGGAGCTTTAAACA-C--TAACCACTTG-C-T-C----A--C--ACCA----TTA--A-TTACCCCGGTT-----T---------C---T--G------A----A---T----CAACGCA-ACATGA-TTA-C-G-TGTTTTTGGTTGGGGTGACCGCGGAAAATAACTAAACC-TCCACAATG----AC-A-A--------------------C----------CATC-CA--AACTATAAGCT-ACAGC-TTTAA-GCATCAA-CAAA-TTGACATCCATTGACCC-A--A--TATA-TTGATTAATGAACCAAGTTACCCTAGGGATAACAGCGC-AATCCAC-TTCAAGAGCCCCTAT-CGAC-AAGTGGGCTTACGACCTCGAT-GTTGGATCAGGGTATCCT-G-GTGGTGTAGCC-G-CTA-CT-AAT-GGTTCGTT-TGTTCAACGATTAAAACCCC------
        'GENEBANK_EU192291.1_Pristimantis samaipatae'                   ---------------------------------------------------------------------------------------------------------------------------------------------------------------------------------------------------------------------------------------------------------------------------------------------------------------------------------------------------------------------------------GCCTCTTG-------C----C-T---AT---ATAAGAGGTCCAGCCTG-CCCAGT-GA--C-CC-TGT-TCAAC-GGCC--GCGGTATCCTAA-CCGTGCGAAGGTAGCGTAATCACTTGTCTTCTAAAT-AAAGACTAGTATGAAAGGCACCACGAGAACTTAACT-GTCTCCTTTTTCTAATCAGTGAAACTAATCCCCCCGTGAAGAAGCGGGG-ATCTTC-AAATTAGACGAGAAGACCCTATGGAGCTTCAAACA-C--TAACCACTTG-C-C-C----A--C--ATCA----CTA--A-TTACTCAGGCT-----T---------A---T--A------A----A---T----CAACGCA-CTATGG-TTA-C-G-TGTTTTTGGTTGGGGTGACCACGGAAAATAACCCAACC-TCCGTAATG----A--A-A-------------------------------CATC-CA--AACGACAAGCT-ACAGC-TTTAA-GTATCAA-CAAA-TTGACATCCATTGACCC-A--A--TATA-TTGATTAATGAACCAAGTTACCCTAGGGATAACAGCGC-AATCCAC-TTCAAGAGCCCCTAT-CGAC-AAGTGGGCTTACGACCTCGAT-GTTGGATCAGGGTATCCC-A-GTGGTGCAGCT-G-CTA-CT-AAT-GGTTCGTT-TGTTCAACGATTAAAACCC-------
        'GENEBANK_KX242527.1_Pristimantis  sp'                          ----------------------------------------------------------------------------------------------------------------------------------------------------------------------------------------------------------------------------------------------------------------------------------------------------------------------------------------------------------------------------------------------------------------------------------------------------------C-GGCC--GCGGTACCCTAA-CCGCGCGAAGGTAGCGTAATCACTTGTCTTCTAAAT-AAAGACTGGTATGAAAGGCACCACGAGAATTTAACT-GTCTCCCTCTTCCAATCAGTGAACCTAATCTCCCCGTGAAAAAGCGGGG-ATTCAC-TAATAAGACGAGAAGACCCTATGAAGCTTTAAACA-C--CAGCCAACTA-C-C-C----A--C--ACAA------C--A-ACGCTCCGGCG-----C---------G---T--T------A----G---C----TAACCCA-CTATGG-TCA-C-G-TGTTTTAGGTTGGGGTGACCGCGGGAAATAACCCAACC-CCCGCAATG----A--A-A-------------------------------CCTT-TA--AACTGCAAGAC-ACAAC-TTTAA-GTATCAA-TAAA-TTGACATCCATTGACCC-A--A--TATG-TTGATTAATGAACCAAGTTACTCTAGGGATAACAGCGC-AATCCAC-TTCAAGAGCCCCTAT-CGAC-AAGTGGGCTTACGACCTCGAT-GTTGGATTAGGGTACCCT-G-GTGGTGCAGCA-A-CTA-CT-AAT-GGTTCGTT-TGTTCAACGATTAAAA----------
        'GENEBANK_KX242526.1_Pristimantis  sp'                          ----------------------------------------------------------------------------------------------------------------------------------------------------------------------------------------------------------------------------------------------------------------------------------------------------------------------------------------------------------------------------------------------------------------------------------------------------------C-GGCC--GCGGTACCCTAA-CCGCGCGAAGGTAGCGTAATCACTTGTCTTCTAAAT-AAAGACTGGTATGAAAGGCACCACGAGAATTTAACT-GTCTCCCTCTTCCAATCAGTGAACCTAATCTCCCCGTGAAAAAGCGGGG-ATTCAC-TAATAAGACGAGAAGACCCTATGAAGCTTTAAACA-C--CAGCCAACTA-C-C-C----A--C--ACAA------C--A-ACGCTCCGGCG-----C---------G---T--T------A----G---C----TAACCCA-CTATGG-TCA-C-G-TGTTTTAGGTTGGGGTGACCGCGGGAAATAACCCAACC-CCCGCAATG----A--A-A-------------------------------CCTT-CA--AACTGCAAGAC-ACAAC-TTTAA-GTATCAA-TAAA-TTGACATCCATTGACCC-A--A--TATG-TTGATTAATGAACCAAGTTACTCTAGGGATAACAGCGC-AATCCAC-TTCAAGAGCCCCTAT-CGAC-AAGTGGGCTTACGACCTCGAT-GTTGGATTAGGGTACCCT-G-GTGGTGCAGCA-A-CTA-CT-AAT-GGTTCGTT-TGTTCAACGATTAAAA----------
        'GENEBANK_KY712678.1_Pristimantis  sp'                          --------------------------------------------------------------------------------------------------------------------------------------------------------------------------------------------------------------------------------------------------------------------------------------------------------------------------------------------------------------------------------------------------------------------------------------------------AGT-TCAAC-GGCC--GCGGTAACCTAA-CCGTGCGAAGGTAGCGTAATCACTTGTCTTCTAAAT-AAAGACTAGTATGAAAGGCATCACGAGAATTCAACT-GTCTCCTTTTTTCAATCAGTGAACCTAATCTTCCTGTGAAAAAGCAGGA-ATTTAC-AAATAAGACGAGAAGACCCTATGAAGCTTTAAACA-C--TAGTCAACTG-C-T-A----A--C--ATTA------C--T-ATACCCCGGCC---------------C---C--A------A----A---T----TTATGCA-CCATGA-TCA-C-A-TGTTTTTGGTTGGGGTGACCGCGGAAAATAACCTAACC-TCCACAATG----A--A-A----------------------------------------ACCCTCAAGCC-ACAAC-TTTAA-GTATCAA-CAAA-TTGACAGCCATTGACCC-A--A--TATA-TTGATTAATGAACCAAGTTACTCTAGGGATAACAGCGC-AATCCAC-TTCAAGAGCCCCTAT-CGAC-AAGTGGGCTTACGACCTCGAT-GTTGGATCAGGGCATCCC-A-GTGGTGCAGCC-A-CTA-CT-AAT-GGTTCGTT-TGTTCAACGATTAAAACCCTA-----
        'GENEBANK_KY712677.1_Pristimantis  sp'                          --------------------------------------------------------------------------------------------------------------------------------------------------------------------------------------------------------------------------------------------------------------------------------------------------------------------------------------------------------------------------------------------------------------------------------------------------AGT-TCAAC-GGCC--GCGGTAACCTAA-CCGTGCGAAGGTAGCGTAATCACTTGTCTTCTAAAT-AAAGACTAGTATGAAAGGCATCACGAGAATTCAACT-GTCTCCTTTTTTCAATCAGTGAACCTAATCTTCCTGTGAAAAAGCAGGA-ATTTAC-AAATAAGACGAGAAGACCCTATGAAGCTTTAAACA-C--TAGTCAACTG-C-T-A----A--C--ATTA------C--T-ATACCCCGGCC---------------C---C--A------A----A---T----TTATGCA-CCATGA-TCA-C-A-TGTTTTTGGTTGGGGTGACCGCGGAAAATAACCTAACC-TCCACAATG----A--A-A----------------------------------------ACCCTCAAGCC-ACAAC-TTTAA-GTATCAA-CAAA-TTGACA-CCATTGACCC-A--A--TATA-TTGATTAATGAACCAAGTTACTCTAGGGATAACAGCGC-AATCCAC-TTCAAGAGCCCCTAT-CGAC-AAGTGGGCTTACGACCTCGAT-GTTGGATCAGGGCATCCC-A-GTGGTGCAGCC-A-CTA-CT-AAT-GGTTCGTT-TGTTCAACGATTAAAACCCTA-----
        'GENEBANK_JN691311.1_Pristimantis chiastonotus'                 -----------------------------------------------------------------------------------------------------------------------------------------------------------------------------------------------------------------------------------------------------------------------------------------------------------------------------------------------------------------------------------CTTGCT-------C----T-C---CT---ATAAGAGGTCCAGCCTG-CCCAGT-GA--C-TT-AGT-TCAAC-GGCC--GCGGTACCCTAA-CCGTGCGAAGGTAGCGTAATCACTTGTCTTCTAAAT-AGAGACTAGTATGAAAGGCATCACGAGAATTTAACT-GTCTCCTTTTTCCAATCAGTGAAACTAATCTTCCCGTGAAGAAGCGGGA-ATCCAA-AAATAAGACGAGAAGACCCTATGGAGCTTTAAACA-C--TAACCACCTG-C-C-C----A--A--T-CC----TAT--A-AAACCCCGGTT-----C---------C---T--A------A----A---C----CAACGCA-TCATGA-CTA-C-G-TGTTTTTGATTGGGGCGACCACGGAAAATAATCAAACC-TCCGTAATG----A--A-A----------------------------------------ACCTACAAGCC-ACAGC-TTTAA-GTATCAA-CAAA-TTGACATCCATTGACCC-A--A--TATA-TTGACTAATGAAC--------------------------------------------------------------------------------------------------------------------------------------------------------------
        'GENEBANK_KP149438.1_Pristimantis vilarsi'                      --------------------------------------------------------------------------------------------------------------------------------------------------------------------------------------------------------------------------------------------------------------------------------------------------------------------------------------------------------------------------------CGCCTCTTG-------T----C-A---AT---ATAAGAGGTCCAGCCTG-CCCAGT-GA--C-CC-AGT-TCAAC-GGCC--GCGGTATCCTAA-CCGTGCGAAGGTAGCGTAATCACTTGTCTTCTAAAT-AAAGACTAGTATGAAAGGCACCACGAGAACTAAACT-GTCTCCCTTTTCTAATCAGTGAACCTAATCTCCCCGTGAAGAAGCGGGG-ATTTAT-CAATAAGACGAGAAGACCCTATGGAGCTTTAAACC-C--ATAACACCTG-C-C-C----T--T--A-CC----TAC--A-CCA---------------------------------------------------CCATGCG-GGATGA-TTA-T-A-AGTTTTCAGTTGGGGCGACTACGGAGAAAACCCCACCC-TCCGTGATG----A--A-T-------------------------------------C--TACAACAAGCT-ACAAC-TTTAT-GTATCAA-CAAA-CTGACA-CAATTGACCC-A--A--TATA-TTGATCAACGAACCAAGTTACCCTAGGGATAACAGCGC-AATCCTC-TTAGAGAGCTCCTAT-CGAC-AAGAGGGCTTACGACCTCGAT-GTTGGATCAGGGTGTCCT-A-GTGGTGCAGCA-G-CTA-CT-AAG-GGTTCGTT-TGTTCAACGATTAAAACCCTA-----
        'GENEBANK_KP149384.1_Pristimantis vilarsi'                      --------------------------------------------------------------------------------------------------------------------------------------------------------------------------------------------------------------------------------------------------------------------------------------------------------------------------------------------------------------------------------CGCCTCTTG-------T----C-A---AT---ATAAGAGGTCCAGCCTG-CCCAGT-GA--C-CC-AGT-TCAAC-GGCC--GCGGTATCCTAA-CCGTGCGAAGGTAGCGTAATCACTTGTCTTCTAAAT-AAAGACTAGTATGAAAGGCACCACGAGAACTAAACT-GTCTCCCTTTTCTAATCAGTGAACCTAATCTCCCCGTGAAGAAGCGGGG-ATTTAT-CAATAAGACGAGAAGACCCTATGGAGCTTTAAACC-C--ATAACACCTG-C-C-C----T--T--A-CC----TAC--A-CCA---------------------------------------------------CCATGCG-GGATGA-TTA-T-A-AGTTTTCAGTTGGGGCGACTACGGAGAAAACCCCACCC-TCCGTGATG----A--A-T-------------------------------------C--TACAACAAGCT-ACAAC-TTTAT-GTATCAA-CAAA-CTGACA-CAATTGACCC-A--A--TATA-TTGATCAACGAACCAAGTTACCCTAGGGATAACAGCGC-AATCCTC-TTAGAGAGCTCCTAT-CGAC-AAGAGGGCTTACGACCTCGAT-GTTGGATCAGGGTGTCCT-A-GTGGTGCAGCA-G-CTA-CT-AAG-GGTTCGTT-TGTTCAACGATTAAAACCCTA-----
        'GENEBANK_JQ742171.1_Pristimantis zeuctotylus'                  --------------------------------------------------------------------------------------------------------------------------------------------------------------------------------------------------------------------------------------------------------------------------------------------------------------------------------------------------------------------------------CGCCTCTTG-------A----T-A---AC---ATAAGAGGTCCAGCCTG-CCCAGT-GA--C-TC-AAT-TCAAC-GGCC--GCGGTATCCTAA-CCGTGCAAAGGTAGCGTAATCACTTGTCTTCTAAAT-AAAGACTAGTATGAAAGGCACCACGAGAACTAAACT-GTCTCCTTTTTCTAATCAGTGAACCTAATCTCCCTGTGAAAAAGCAAGG-ATTTAA-TAATAAGACGAGAAGACCCTATGGAGCTTTAAACA-C--ATAACAATGC-C-C-T----T--T--T-AC----ACC--A-CAAT-----------------------------G------T----T--------CCATGCA-CAATGA-TTA-A-G-AGTTTTTAGTTGGGGTGACTACGGAGTAAA-CCCACCC-TCCGCGATG----A--A-T-------------------------------------C--TTAAACAAGCG-ACAGC-TTTAT-ACATCAG-CAAA-CTGACA-CCATTGACCC-A--A--TTTA-TTGATCAACGAACCAAGTTACCCTAGGGATAACAGCGC-AATCCCC-TTAAAGAGCCCCTAT-CGAC-AAGGGGGCTTACGACCTCGAT-GTTGGATCAAGGTGTCCT-A-GTGGTGCAGCA-G-CTA-CC-AAG-GGTTCGTT-TGTTCAACGATTAAAACCTT------
        'GENEBANK_JN691264.1_Pristimantis zeuctotylus'                  -------------------------------------------------------------------------------------------------------------------------------------------------------------------------------------------------------------------------------------------------------------------------------------------------------------------------------------------------------------------------------------CTTG-------A----T-A---AC---ATAAGAGGTCCAGCCTG-CCCAGT-GA--C-TC-AAT-TTAAC-GGCC--GCGGTATCCTAA-CCGTGCAAAGGTAGCGTAATCACTTGTCTTCTAAAT-AAAGACTAGTATGAAAGGCACCACGAGAACTAAACT-GTCTCCTTTTTCTAATCAGTGAACCTAATCTCCCTGTGAAAAAGCAGGG-ATTTAA-TAATAAGACGAGAAGACCCTATGGAGCTTTAAACA-C--ATAACACTGC-C-C-T----T--T--T-AC----ACC--A-CAAT-----------------------------G------T----T---C----CCATGCA-CAATGA-TTA-A-G-AGTTTTTAGTTGGGGTGACTACGGAGTAAA-CCCACCC-TCCGCGATG----A--A-T-------------------------------------C--TTAAACAAGCG-ACAGC-TTTAT-ACATCAG-CAAA-CTGACA-CCATTGACCC-A--A--TTTA-TTGATCAACGAAC--------------------------------------------------------------------------------------------------------------------------------------------------------------
        'GENEBANK_JN691263.1_Pristimantis zeuctotylus'                  -------------------------------------------------------------------------------------------------------------------------------------------------------------------------------------------------------------------------------------------------------------------------------------------------------------------------------------------------------------------------------------CTTG-------A----T-A---AC---ATAAGAGGTCCAGCCTG-CCCAGT-GA--C-TC-AAT-TTAAC-GGCC--GCGGTATCCTAA-CCGTGCAAAGGTAGCGTAATCACTTGTCTTCTAAAT-AAAGACTAGTATGAAAGGCACCACGAGAACTAAACT-GTCTCCTTTTTCTAATCAGTGAACCTAATCTCCCTGTGAAAAAGCAGGG-ATTTAA-TAATAAGACGAGAAGACCCTATGGAGCTTTAAACA-C--ATAACACTGC-C-C-T----T--T--T-AC----ACC--A-CAAT-----------------------------G------T----T---C----CCATGCA-CAATGA-TTA-A-G-AGTTTTTAGTTGGGGTGACTACGGAGTAAA-CCCACCC-TCCGCGATG----A--A-T-------------------------------------C--TTAAACAAGCG-ACAGC-TTTAT-ACATCAG-CAAA-CTGACA-CCATTGACCC-A--A--TTTA-TTGATCAACGAAC--------------------------------------------------------------------------------------------------------------------------------------------------------------
        'GENEBANK_JN691262.1_Pristimantis zeuctotylus'                  -------------------------------------------------------------------------------------------------------------------------------------------------------------------------------------------------------------------------------------------------------------------------------------------------------------------------------------------------------------------------------------CTTG-------A----T-A---AC---ATAAGAGGTCCAGCCTG-CCCAGT-GA--C-TC-AAT-TTAAC-GGCC--GCGGTATCCTAA-CCGTGCAAAGGTAGCGTAATCACTTGTCTTCTAAAT-AAAGACTAGTATGAAAGGCACCACGAGAACTAAACT-GTCTCCTTTTTCTAATCAGTGAACCTAATCTCCCTGTGAAAAAGCAGGG-ATTTAA-TAATAAGACGAGAAGACCCTATGGAGCTTTAAACA-C--ATAACACTGC-C-C-T----T--T--T-AC----ACC--A-CAAT-----------------------------G------T----T---C----CCATGCA-CAATGA-TTA-A-G-AGTTTTTAGTTGGGGTGACTACGGAGTAAA-CCCACCC-TCCGCGATG----A--A-T-------------------------------------C--TTAAACAAGCG-ACAGC-TTTAT-ACATCAG-CAAA-CTGACA-CCATTGACCC-A--A--TTTA-TTGATCAACGAAC--------------------------------------------------------------------------------------------------------------------------------------------------------------
        'GENEBANK_EF493351Pristimantis bromeliaceus'                    --AAAG-CGTCACAGC-----------------------------------------TTAGACCCCTTTTACAGTACTGAGAACCTCTAT-------TATAG-AGCTTTTTATGCTAAAACTAGTAACAAGAG-T----------------------GCAAGCTTAACCTAGT-ATGAA-CAA-CTACTAGCAATTAA-CA----------------------------------T--AGAAA----AATCTA-----------------C-TGTTAACCTAACACCAGAGCATTTCAAGAAAGATTTAAAGAA-AAAGAAGGAATTCAGCAAA-C-------AGCCCCGCCTGTTTACCAAAAACATCGCCTCTTG-----------------------ATAAGAGGTCCAGCCTG-CCCAGT-GA--C-----GT-TCAAC-GGCC--GCGGTATCCTAA-CCGTGCGAAGGTAGCGTAATCACTTGTCTTCTAAAT-AGAGACCAGTATGAAAGGCACCACGAGGGCTAAACT-GTCTCCTTTCTCTAATCAGTGAACCTAATCTCCCCGTGAAGAAGCGGGG-ATCTTC-CTATAAGACGAGAAGACCCTATGGAGCTTAAAACA-TCGTAA-CACCT------------------------------------------------------------------------------------------GCA-CACTGA-TTA-C-A-AGTTTTTGGTTGGGGCGACCATGGAGAAAAATAGATCC-TCCATATTG----A--A---------------------------------------A--AACAATAAGTT-ACAAC-TTTAT-GCATCAA-TAAA-TTGACATTC-TTGACCC-A--A--CAT--TTGATCAACGAACCAAGTTACCCTAGGGATAACAGCGC-AATCCAC-TTCAAGAGCCCCTAT-CGAC-AAGTGGGCTTACGACCTCGAT-GTTGGATCGGGGTATCCC-A-GTGGTGCAGCC-A-CTA-CT-AAA-GGTTCGTT-TGTTCAACGATTAAAACCCCACGTG-
        'Pristimantis cf_mendax_MTD_45080_Peru_Pasco_GENEBANK_EU186659' --AAAG-CGTCACAGC-----------------------------------------TTAGACCCCTTTTACAGTACTGAGAACCTCTAT-------TATAG-AGCTTTTTATGCTAAAACTAGTAACAAGAG-T----------------------GCAAGCTTAACCTAGT-ATGAA-CAA-CTACTAGCAATTAA-CA----------------------------------T--AGAAA----ACTCTA-----------------C-TGTTAACCTAACACCAGAGCATTTCAAGAAAGATTTAAAGAA-AAAGAAGGAATTCAGCAAA-C-------AGCCCCGCCTGTTTACCAAAAACATCGCCTCTTG-----------------------ATAAGAGGTCCAGCCTG-CCCAGT-GA--C-----GT-TCAAC-GGCC--GCGGTATCCTAA-CCGTGCGAAGGTAGCGTAATCACTTGTCTTCTAAAT-AGAGACCAGTATGAAAGGCACCACGAGGGCTAAACT-GTCTCCTCTCTCTAATCAGTGAACCTAATCTCCCCGTGAAGAAGCGGGG-ATCTTC-CTATAAGACGAGAAGACCCTATGGAGCTTAAAACA-TCGTAA-CACCT------------------------------------------------------------------------------------------GCA-CACTGA-TTA-C-A-AGTTTTTGGTTGGGGCGACCATGGAGAAAAATAGATCC-TCCATATTG----A--A---------------------------------------A--AACAATAAGTT-ACAAC-TTTAT-GCATCAA-TAAA-TTGACATTC-TTGACCC-A--A--CAT--TTGATCAACGAACCAAGTTACCCTAGGGATAACAGCGC-AATCCAC-TTCAAGAGCCCCTAT-CGAC-AAGTGGGCTTACGACCTCGAT-GTTGGATCGGGGTATCCC-A-GTGGTGCAGCC-A-CTA-CT-AAA-GGTTCGTT-TGTTCAACGATTAAAACCCCACGTG-
        'GENEBANK_EF493681_Pristimantis schultei'                       --AAAG-CGTCAAAGC-----------------------------------------TTAGAACCCTTTTATAGTACTGAGAACCTCTAT-------TATAG-AGCCTTTTATGCTAAAACTAGTAACAAGAA-T----------------------GCAAACTTAACCCAGC-AGGAA-TAA-TCACTGACAACTAA-CA----------------------------------T--AGAAA----ACCCTA-----------------C-TGTTAACCTAACACCAGAGCATTTCAAGAAAGATTAAAAGAA-AAAGAAGGAATTCAGCAAA-C-------AGCCTCGCCTGTTTACCAAAAACATCGCCTCTTG-----------------------ATAAGAGGTCCAGCCTG-CCCAGT-GA--C-----GT-TCAAC-GGCC--GCGGTATCCTAA-CCGTGCGAAGGTAGCGTAATCACTTGTTTTCTAAAT-AAAGACCAGTATGAAAGGCACCACGAGGGCTAAACT-GTCTCCTTTTTCTAATCAGTGAACCTAATCTCCCCGTGAAGAAGCGGGG-ATACTT-ATATAAGACGAGAAGACCCTATGGAGCTTTAAACA-TCATAA-CACCT------------------------------------------------------------------------------------------GCA-CGCTGA-TTA-T-A-AGTTTTTGGTTGGGGTGACCGCGGAGAAAAATAAATCC-TCCACAATG----A--A---------------------------------------A--AACAATAAGTT-ACAAC-TTTAA-TTATCAA-CAAA-TTGACATCCATTGACCC-A--A--TAT--TTGATCAACGAACCAAGTTACCCTAGGGATAACAGCGC-AATCCAC-TTTGAAAGCTCCTAT-CGAC-AAGTGGGCTTACGACCTCGAT-GTTGGATCGGGGTATCCA-A-GTGGTGCAGCC-G-CTA-CT-TAA-GGTTCGTT-TGTTCAACGATTAAAACCCCACGTG-
        'Pristimantis curtipes_Pichincha_PasoOchoa_KU_217871_EF493513'  ----------------------------------------------------------TAGACCCCTTTAATTGTACTGAGAACTTCTAT-------TATAG-AACTTTTTATGCTAAAACTAGTAACAAGAG-T----------------------GTAAGTATAATCCAGC-AAGAATCCA-CCACTGGCAACTAA-CA----------------------------------T--AGAAA----ACCCTA-----------------T-TGTTAACCTAATACTAGAGCATTTCAAGAAAGATTAAAAGAA-AAAGAAGGAATTCGGCAAA-T-------AGCCCCGCCTGTTTACCAAAAACATCGCCTCTTG-----------------------ATAAGAGGTCTAGCCTG-CCCAGT-GA--C-----GT-TCAAC-GGCC--GCGGTATCCTAA-CCGTGCGAAGGTAGCGTAATCACTTGTTTCCTAAAT-AGAGACCAGTATGAAAGGCATCACGAGGGCTAAACT-GTCTCCTTTTTCTAATCAGTGAACCTAATCTCCCCGTGAAGAAGCGAGG-ATTTTT-ATATAAGACGAGAAGACCCTATGGAGCTTAAAACA-TCA-CA-CACCT------------------------------------------------------------------------------------------GCA-TGCTGA-TTA-T-A-TGTTTTTGGTTGGGGTGACCGCGGAGAAAAATTTATCC-TCCACAATG----A--A---------------------------------------G--AACAGTAAGAT-ACAAC-TTTAT-GTACCAG-TAAA-CTGACATCCATTGACCC-A--A--TATA-TTGATTAACGAACCAAGTTACCCTAGGGATAACAGCGC-AATCCAC-TTTGAGAGCCCCTAT-CGAC-AAGTGGGCTTACGACCTCGAT-GTTGGATCGGGGTATCCT-A-GTGGTGCAGCC-G-CTA-CT-AAA-GGTTCGTT-TGTTCAACGA----------------
        'GENEBANK_EF493511_Pristimantis gentryi'                        --AAAG-CGTCATAGC-----------------------------------------TTAGACCCCTTTAATTGTACTGAGAACTTCTAT-------TATAG-AACTTTTTATGCTAAAACTAGTAACAAGAG-T----------------------GCAAGTATAACCCAGC-AAGAACCCA-CCACTGGTAATTAA-CA----------------------------------T--AGAAA----ACCCTA-----------------C-TGTTAACCTAATACTAGAGCATTTCAAGAAAGATTAAAAGAA-AAAGAAGGAATTCGGCAAA-T-------AGCCCCGCCTGTTTACCAAAAACATCGCCTCTTG-----------------------ATAAGAGGTCTAGCCTG-CCCAGT-GA--C-----GT-TCAAC-GGCC--GCGGTATCCTAA-CCGTGCGAAGGTAGCGTAATCACTTGTTTCCTAAAT-AGAGACCAGTATGAAAGGCATCACGAGGGTTAAACT-GTCTCCTTTCTCTAATCAGTGAACCTAATCTCCCCGTGAAGAAGCGGGG-ATTTTT-ATATAAGACGAGAAGACCCTATGGAGCTTAAAACA-TCA-CA-CACCT------------------------------------------------------------------------------------------GCA-CGCTGA-TTA-T-A-TGTTTTTGGTTGGGGTGACCGCGGAGAAAAATTTATCC-TCCACAATG----A--A---------------------------------------G--AACAGTAAGAT-ACAAC-TTTAT-GTACCAG-TAAA-CTGACATCCATTGACCC-A--A--TATA-TTGATTAACGAACCAAGTTACCCTAGGGATAACAGCGC-AATCCAC-TTTGAGAGCCCCTAT-CGAC-AAGTGGGCTTACGACCTCGAT-GTTGGATCGGGGTATCCT-A-GTGGTGCAGCC-G-CTA-CT-AAA-GGTTCGTT-TGTTCAACGATTAAAACCCCACGTG-
        'GENEBANK_EF493512_Pristimantis truebae'                        --AAAG-CGTCATAGC-----------------------------------------TTAGACCCCTTTAATTGTACTGAGAACTTCTAT-------TATAG-AACTTTTTATGCTAAAACTAGTAACAAGAG-T----------------------GCAAGTATAACCCAGC-AAGAACCCA-CCACTGGTAATTAA-CA----------------------------------T--AGAAA----ACCCTA-----------------C-TGTTAACCTAATACTAGAGCATTTCAAGAAAGATTAAAAGAA-AAAGAAGGAATTCGGCAAA-T-------AGCCCCGCCTGTTTACCAAAAACATCGCCTCTTG-----------------------ATAAGAGGTCTAGCCTG-CCCAGT-GA--C-----GT-TCAAC-GGCC--GCGGTATCCTAA-CCGTGCGAAGGTAGCGTAATCACTTGTTTCCTAAAT-AGAGACCAGTATGAAAGGCATCACGAGGGTTAAACT-GTCTCCTTTCTCTAATCAGTGAACCTAATCTCCCCGTGAAGAAGCGGGG-ATTTTT-ATATAAGACGAGAAGACCCTATGGAGCTTAAAACA-TCA-CA-CACCT------------------------------------------------------------------------------------------GCA-CGCTGA-TTA-T-A-TGTTTTTGGTTGGGGTGACCGCGGAGAAAAATTTATCC-TCCACAATG----A--A---------------------------------------G--AACAGTAAGAT-ACAAC-TTTAT-GTACCAG-TAAA-CTGACATCCATTGACCC-A--A--TATA-TTGATTAACGAACCAAGTTACCCTAGGGATAACAGCGC-AATCCAC-TTTGAGAGCCCCTAT-CGAC-AAGTGGGCTTACGACCTCGAT-GTTGGATCGGGGTATCCT-A-GTGGTGCAGCC-G-CTA-CT-AAA-GGTTCGTT-TGTTCAACGATTAAAACCCCACGTG-
        'GENEBANK_EF493687_Pristimantis surdus'                         --AAAG-CGTCACAGC-----------------------------------------TTAGACCCCTTTAATTGTACTGAGAACTTCTAT-------TATAG-AACTTTTTATGCTAAAACTAGTAACAAGAG-C----------------------GCAAGTATAATCCAGC-AAGAACCCA-ACACTGGCAATTAA-CA----------------------------------T--AGAAA----ACCCTA-----------------C-TGTTAACCTAATACTAGAGCACTTCAAGAAAGATTAAAAGAA-AAAGAAGGAACTCGGCAAA-T-------AGCCCCGCCTGTTTACCAAAAACATCGCCTCTTG-----------------------ATAAGAGGTCTAGCCTG-CCCAGT-GA--C-----GT-TCAAC-GGCC--GCGGTATCCTAA-CCGTGCGAAGGTAGCGTAATCACTTGTCTCCTAAAT-AGAGACCAGTATGAAAGGCATCACGAGGACTAAACT-GTCTCCTTTCTCTAATCAGTGAACCTAATCCCCCCGTGAAGAAGCGGGG-ATTTTT-TTATAAGACGAGAAGACCCTATGGAGCTTAAAACA-TCA-CA-CACCT------------------------------------------------------------------------------------------GCA-CACTGA-TTT-T-A-TGTTTTTGGTTGGGGTGACCGCGGAGAAAAATTTATCC-TCCACAATG----A--A---------------------------------------G--AACAGTAAGCT-ACAAC-TTTAT-GTACCAG-TAAA-CTGACATCCATTGACCC-A--A--TATA-TTGATTAACGAACCAAGTTACCCTAGGGATAACAGCGC-AATCCAC-TTTGAGAGCCCCTAT-CGAC-AAGTGGGCTTACGACCTCGAT-GTTGGATCGGGGTATCCT-A-GTGGTGCAGCC-G-CTA-CT-AAA-GCTTCGTT-TGTTCAACGATTAAAACCCCACGTG-
        'GENEBANK_EF493688_Pristimantis devillei'                       --AAAG-CGTCATAGC-----------------------------------------TTAGACCCCTTTAATTGTACTGAGAACTTCTAT-------TATAG-AACTTTTTATGCTAAAACTAGTAACAAGAG-T----------------------GCAAGTATAATCCAGC-AAGAACCCA-CCACTGGCAACTAA-CA----------------------------------T--AGAAA----ACTCTA-----------------C-TGTTAACCTAATACTAGAGCATTTCAAGAAAGATTAAAAGAA-AAAGAAGGAATTCGGCAAA---------AGCCCCGCCTGTTTACCAAAAACATCGCCTCTTG-----------------------ATAAGAGGTCTAGCCTG-CCCAGT-GA--C-----GT-TCAAC-GGCC--GCGGTATCCTAA-CCGTGCGAAGGTAGCGTAATCACTTGTCCCCTAAAT-AGAGACCAGTATGAAAGGCATCACGAGGACTAAACT-GTCTCCTTTCTCTAATCAGTGAACCTAATCTCCCCGTGAAGAAGCGGGG-ATTTTC-TTATAAGACGAGAAGACCCTATGGAGCTTAAAACA-TCA-CA-CACCT------------------------------------------------------------------------------------------GCA-CACTGA-TTA-T-A-TGTTTTTGGTTGGGGTGACCGCGGAGAAAAATTTATCC-TCCACAATG----A--A---------------------------------------G--AACAGTAAGCT-ACAAC-TTTAT-GTACCAG-TAAA-CTGACATCCATTGACCC-A--A--TATA-TTGATTAACGAACCAAGTTACCCTAGGGATAACAGCGC-AATCCAC-TTTGAGAGCCCCTAT-CGAC-AAGTGGGCTTACGACCTCGAT-GTTGGATCGGGGTATCCT-A-GTGGTGCAGCC-G-CTA-CT-AAA-GGTTCGTT-TGTTCAACGATTAAAACCCCACGTG-
        'GENEBANK_EF493500_Pristimantis duellmani'                      --AAAG-CGTCATAGC-----------------------------------------TTAGACCCCTTTAATTGTACTGAGAACTTCTAT-------TATAG-AACTTTTTATGCTAAAACTAGTAACAAGAG-T----------------------GCAAGTATAACCCAGC-AAGAACCCA-CCGCTGATAATTAA-CA----------------------------------T--AGAAA----ACCCTA-----------------C-TGTTAATCTAACACTAGAGCATTCCAAGAAAGATTAAAAGAA-AAAGAAGGAACTCGGCAAA-T-------AGCCCCGCCTGTTTACCAAAAACATCGCCTCTTG-----------------------ATAAGAGGTCTAGCCTG-CCCAGT-GA--C-----GT-TCAAC-GGCC--GCGGTATCCTAA-CCGTGCGAAGGTAGCGTAATCACTTGTCTTCTAAAT-AGAGACTAGTATGAAAGGCATCACGAGGACTAAACT-GTCTCCTTTCCCTAATCAGTGAACCTAATCTCCCCGTGAAGAAGCGGGG-ATTTTT-ATATAAGACGAGAAGACCCTATGGAGCTTAAAACA-TCA-CA-CATTT------------------------------------------------------------------------------------------GCA-CACTGA-TTA-T-A-TGTTTTTGGTTGGGGTGACCGCGGAGAAAAATTTATCC-TCCACAATG----A--A---------------------------------------A--AACAATAAGCT-ACAGC-TTTAC-GCATCAG-TAAA-CTGACAT-CATTGACCC-A--A--TATA-TTGATTAACGAACCAAGTTACCCTAGGGATAACAGCGC-AATCCAC-TTTGAGAGCCCCTAT-CGAC-AAGTGGGCTTACGACCTCGAT-GTTGGATCGGGGTACCCT-A-GTGGTGCAGCC-G-CTA-CT-AAA-GGTTCGTT-TGTTCAACNNNNNNNNNNNNNNNNN-
        'GENEBANK_EF493690_Pristimantis quinquagesimus'                 --AAAG-CGTCAAAGC-----------------------------------------TTAGACCCCTTTAATTGTACTGAGAACTTCTAT-------TATAG-AACTTTTTATGCTAAAACTAGTAACAAGAG-T----------------------GCAAGTATAACCCAGC-AAGAACCAA-TCACTGGCAATTAA-CA----------------------------------T--AGAAA----ACCCTA-----------------T-TGTTAACCTAATACTAGAGCATTTCAAGAAAGATTAAAAGAA-AAAGAAGGAACTCGGCAAA-C-------AGCCCCGCCTGTTTACCAAAAACATCGCCTCTTG-----------------------ATAAGAGGTCCAGCCTG-CCCAGT-GA--C-----GT-TCAAC-GGCC--GCGGTATCCTAA-CCGTGCGAAGGTAGCGTAATCACTTGTCTTCTAAAT-AGAGACCAGTATGAAAGGCATCACGAGGACTAAACT-GTCTCCTTTCCCTAATCAGTGAACCTAATCTCCCCGTGAAGAAGCGGGG-ATTTTT-TTATAAGACGAGAAGACCCTATGGAGCTTAAAACA-TCA-CA-CACCT------------------------------------------------------------------------------------------GCA-CACTGA-TCA-T-A-TGTTTTTGGTTGGGGTGACCGCGGAGAAAAATTTATCC-TCCACAATG----A--A---------------------------------------A--AACAGTAAGCT-ACAAC-TTTAT-GTACCAG-TAAA-CTGACAT-TATTGACCC-A--A--TATA-TTGATTAACGAACCAAGTTACCCTAGGGATAACAGCGC-AATCCAC-TTTGAGAGCCCCTAT-CGAC-AAGTGGGCTTACGACCTCGAT-GTTGGATTAGGGTATCCT-A-GTGGTGCAGCC-G-CTA-CT-AAA-GGTTCGTT-TGTTCAACGATTAAAACCCCACGTG-
        'GENEBANK_EF493514_Pristimantis thymalopsoides'                 --AAAG-CGTCATAGC-----------------------------------------TTAGACCCCTTTAATTCTACTGAGAAATTCTAT-------TATAG-AACTTTTTATGCTAAAACTAGTAACAAGAG-T----------------------GCAAGTATAACCCAGC-AAGAACCCA-CCACTGGCAATTAA-CA----------------------------------T--AGAAA----ACCTTA-----------------T-TGTTAACCTAATACTAGAACACTTCAAGAAAGATTAAAAGAA-AAAGAAGGAACTCGGCAAA-T-------AGCCCCGCCTGTTTACCAAAAACATCGCCTCTTG-----------------------ATAAGAGGTCTAGCCTG-CCCAGT-GA--C-----GT-TCAAC-GGCC--GCGGTATCCTAA-CCGTGCGAAGGTAGCGTAATCACTTGTCTTTTAAAT-AGAGACTAGTATGAAAGGCATCACGAGGACTAAACT-GTCTCCTTTCCCTAATCAGTGAACCTAATCTCCCCGTGAAGAAGCGGGG-ATTTTT-TTATAAGACGAGAAGACCCTATGGAGCTTAAAACA-TTA-AA-CACCT------------------------------------------------------------------------------------------GCA-GACTGA-TAG-T-A-CGTTTTTGGTTGGGGTGACCGCGGAGAAAAATTTATCC-TCCACAATA----A--A---------------------------------------A--AACAGTAAGCT-ACAAC-TTTAT-GTACCAG-TAAA-CTGATATCCATTGACCC-A--A--GATA-TTGATCAACGAACCAAGTTACCCTAGGGATAACAGCGC-AATCCAC-TTTGAGAGCTCCTAT-CGAC-AAGTGGGCTTACGACCTCGAT-GTTGGATCGGGGTATCCT-A-GTGGTGCAGCC-G-CTA-CT-AAA-GGTTCGTT-TGTTCAACGATTAAAACCCCACGTG-
        'Pristimantis vertebralis'                                      ----------------------------------------------------------TAGACCCCTTTAATTGTACTGAGAACTTCTAT-------TATAG-AACTTTTTATGCTAAAACTAGTAACAAGAG-T----------------------ACAAGTATAACCCAGT-AAGAATCCA-CCACTGGCTATTAA-CA----------------------------------T--AGAAA----ACCCTA-----------------C-TGTTAATCTAATACTAGAGTATTTCAAGAAAGATTAAAAGAA-AGAGAAGGAATTCGGCAAA-T-------AACCCCGCCTGTTTACCAAAAACATCGCCTCTTG-----------------------ATAAGAGGTCTAGCCTG-CCCAGT-GA--C-----GT-TCAAC-GGCC--GCGGTATCCTAA-CCGTGCGAAGGTAGCGTAATCACTTGTCTCCTAAAT-AGAGACCAGTATGAAAGGCATTACGAGGGTTAAACT-GTCTCCTCTCTCTAATCAGTGAACCTAATCCCCCTGTGAAGAAGCAGGG-ATTTTT-TTATAAGACGAGAAGACCCTATGGAGCTTAAAACA-TAA-TG-CACCT------------------------------------------------------------------------------------------GCA-CACTGA-CTATT-A-TGCTTTTGGTTGGGGTGACCGCGGAGAAAAATTTATCC-TCCACGATG----A--A---------------------------------------G--AACAGTAAGCT-ACAAC-TTTAT-GTACCAA-TAAA-CTGACATCCATTGACCC-A--A--TATA-TTGATTAACGAACCAAGTTACCCTAGGGATAACAGCGC-AATCCAC-TTTGAGAGCCCCTAT-CGAC-AAGTGGGCTTACGACCTCGAT-GTTGGATCGGGGTATCCT-A-GTGGTGCAGCC-G-CTA-CT-AAA-GGTTCGTT-TGTTCAACGA----------------
        'GENEBANK_JN991469.1_Pristimantis suetus'                       --------------------------------------------------------------------------------------------------------------------------------------------------------------------------------------------------------------------------------------------------------------------------------------------------------------------------------------------------------------------------------CGCCTCTTG-----------------------ATAAGAGGTCCAGCCTG-CCCAGT-GA--C-----GT-TCAAC-GGCC--GCGGTACCCTAA-CCGTGCGAAGGTAGCGTAATCACTTGTTTTCTAAAT-AAAGACCAGTATGAAAGGCATCACGAGGACTAAACT-GTCTCCTTTTTTTAATCAGTGAACCTAATCTCCCCGTGAAGAAGCGGGG-ATTTTT-GTATAAGACGAGAAGACCCTATGGAGCTTAAAACA-TAATAA-CACCT------------------------------------------------------------------------------------------GCA-CCATGA-TTA-T-A-TGTTTTTGGTTGGGGTGACCGCGGAGAAAAACCCATCC-TCCGCAATG----A--A---------------------------------------A--AACAACAAGTC-ACAAC-TTTAT-GTATCAA-CAAA-TTGACATGCATTGACCC-A--A--TATA-TTGATTAACGAACCAAGTTACCCTAGGGATAACAGCGC-AATCCAC-TTCAAGAGCCCATAT-CGAC-AAGTGGGCTTACGACCTCGAT-GTTGGATCAGGGTATCCC-A-GTGGTGCAGCC-G-CTA-CT-AAC-GGTTCGTT-TGTTCAACGATTAAAACCCT------
        'GENEBANK_JN991433.1_Pristimantis brevifrons'                   --------------------------------------------------------------------------------------------------------------------------------------------------------------------------------------------------------------------------------------------------------------------------------------------------------------------------------------------------------------------------------CGCCTCTTG-----------------------ATAAGAGGTCCAGCCTG-CCCAGT-GA--C-----GT-TCAAC-GGCC--GCGGTATCCTAA-CCGTGCGAAGGTAGCGTAATCACTTGTCTTTTAAAT-AAGGACCAGTATGAAAGGCATCACGAGGGCTAAACT-GTCTCCTCTCCCTAATCAGTGAACCTAATCCCCCCGTGAAGAGGCGGGG-ATTCTT-ATATAAGACGAGAAGACCCTATGGAGCTTTAAACA-TTATAA-CACCT------------------------------------------------------------------------------------------GCA-CGCTGA-TTA-C-A-TGTTTTTGGTTGGGGTGACCGCGGAGAAAAACCAATCC-TCCGCAATG----A--A---------------------------------------A--AACAGCAAGCT-ACAAC-TTTAT-GTATCAG-CAAA-CTGACATTCATTGACCC-A--A--TACA-TTGATTAACGAACCAAGTTACCCTAGGGATAACAGCGC-AATCCAC-TTCAAGAGCCCCTAT-CGAC-AAGTGGGCTTACGACCTCGAT-GTTGGATCGGGATATCCT-A-GTGGTGCAGCC-G-CTA-CT-AAG-GGTTCGTT-TGTTCAACGATTAAAACCCC------
        'GENEBANK_JN991468.1_Pristimantis savagei'                      --------------------------------------------------------------------------------------------------------------------------------------------------------------------------------------------------------------------------------------------------------------------------------------------------------------------------------------------------------------------------------CGCCTCCTG-----------------------ATATGAGGTCCAGCCTG-CCCAGT-GA--C-----GT-TCAAC-GGCC--GCGGTATCCTAA-CCGTGCGAAGGTAGCGTAATCACTTGTTTTCTAAAT-AAAGACTAGTATGAAAGGCACCACGAGGGTTAAACT-GTCTCCCCCTTCTAATCAGTGAACCTAACCTCCCCGTGAAAAGGCGGGA-ATTTTA-CTATAAGACGAGAAGACCCTATGGAGCTTTAAACA-CCGATA-CACCT------------------------------------------------------------------------------------------GCA-C-GTGT-TAA-T-G-TGTTTTTGGTTGGGGTGACCACGGAGAAAAACTTATCC-TCCCTAATG----A--A---------------------------------------A--AACAACAAGTC-ACAAC-TTTAT-GTATCAA-CAAA-TTGACATCCATTGACCC-A--A--TATA-TTGATTAATGAACCAAGTTACCCTAGGGATAACAGCGC-AATCCAC-TTCGAGAGCCCCTAT-CGAC-AAGTGGGCTTACGACCTCGAT-GTTGGATCAGGGTACCCA-A-GTGGTGCAGCC-G-CTA-CT-AAA-GGTTCGTT-TGTTCAACGATTAAAACCCT------
        'GENEBANK_JN991467.1_Pristimantis savagei'                      --------------------------------------------------------------------------------------------------------------------------------------------------------------------------------------------------------------------------------------------------------------------------------------------------------------------------------------------------------------------------------CGCCTCCTG-----------------------ATAGGAGGTCCAGCCTG-CCCAGT-GA--C-----GT-TCAAC-GGCC--GCGGTATCCTAA-CCGTGCGAAGGTAGCGTAATCACTTGTCTTCTAAAT-AAGGACTAGTATGAAAGGCACCACGAGGGCTAAACT-GTCTCCCCTTTCTAATCAGTGAATCTAACCCCCCCGTGAAAAGGCGGGA-ATTTTA-TAATAAGACGAGAAGACCCTGTGGAGCTTAAAACA-TTACCA-CATTT------------------------------------------------------------------------------------------GCA-CTATGT-CTA-T-A-TGTTTTTGGTTGGGGTGACCACGGAGAAAAAATAATCC-TCCGTAATG----A--A---------------------------------------A--AACAACAAGCC-ACAGC-TTTAT-GTATCAA-CAAA-TTGACATCCATTGACCC-A--A--TATA-TTGATTAATGAACCAAGTTACCCCAGGGATAACAGCGC-AATCCAC-TTTAAGAGTTCTTAT-CAAC-AAGTGGGCTTACGACCTCGAT-GTTGGATCAGGGTACCCA-A-GTGGTGTAACC-G-CTA-CT-AAA-GGTTCGTT-TGTTCAACGATTAAAACCCT------
        'GENEBANK_JN991456.1_Pristimantis nervicus'                     ------------------------------------------------------------------------------------------------------------------------------------------------------------------------------------------------------------------------------------------------------------------------------------------------------------------------------------------------------------------------------------------------------------------AGGAGGTCCAGCCTG-CCCAGT-GA--C-----GT-TCAAC-GGCC--GCGGTATCCTAA-CCGTGCGAAGGTAGCGTAATCACTTGTTTTCTAAAT-AAAGACTAGTATGAAAGGCACCACGAGGGCTAAACT-GTCTCCTCTTTCTAATCAGTGAACCTAACCTCCCCGTGAAAAGGCGGGG-ATTTTA-TTATAAGACGAGAAGACCCTATGGAGCTTAAAACG-TTACTA-CATTT------------------------------------------------------------------------------------------GCA-CAATGT-CTA-T-A-TGTTTTCGGTTGGGGTGACCACGGAGAAAAATTCATCC-TCCGTAATG----A--A---------------------------------------T--AACAACAAGCT-ACAGC-TTTAT-GTATCAA-CAAA-TTGACATCCATTGACCC-A--A--TATA-TTGATTAATGAACCAAGTTACCCTAGGGATAACAGCGC-AATCCAC-TTTGAGAGCCCCTAT-CGAC-AAGTGGGCTTACGACCTCGAT-GTTGGATCAGGGTACCCA-G-GTGGTGCAGCC-G-CTA-CT-AAA-GGTTCGTT-TGTTCAACGATTAAAACCCT------
        'GENEBANK_JN991424.1_Pristimantis affinis'                      --------------------------------------------------------------------------------------------------------------------------------------------------------------------------------------------------------------------------------------------------------------------------------------------------------------------------------------------------------------------------------CGCCTCTTG-----------------------ATAGGAGGTCCAGCCTG-CCCAGT-GA--C-----GT-TCAAC-GGCC--GCGGTATCCTAA-CCGTGCAAAGGTAGCGTAATCACTTGTTTTCTAAAT-AAAGACTAGTATGAAAGGCATCACGAGGGCTAAACT-GTCTCCCTTTTCTAATCCGTGAATCTAACCTCCCCGTGAAAAGGCGGGG-ATTTTT-TTATAAGACGAGAAGACCCTATGGAGCTTAAAACA-CTACTA-CACCT------------------------------------------------------------------------------------------GCA-GAATGT-CCA-T-A-TGTTTTCGGTTGGGGTGACCACGGAG-AAAATTCATCC-TCCGTAACG----A--A---------------------------------------T--AACAACAAGCC-ACAGC-TTTAT-GTATCAA-CAAA-TTGACATCCATTGACCC-A--A--TACA-TTGATTAATGAACCAAGTTACCCTAGGGATAACAGCGC-AATCCAC-TTTGAAAGCCCCTAT-TGAC-AAGTGGGCTTACGACCTCGAT-GTTGGATCAGGGTACCCA-A-GTGGTGCAACC-G-CTA-CT-AAA-GGTTCGTT-TGTTCAACGATTAAAACCCT------
        'GENEBANK_JN991450.1_Pristimantis gaigei'                       --------------------------------------------------------------------------------------------------------------------------------------------------------------------------------------------------------------------------------------------------------------------------------------------------------------------------------------------------------------------------------CGCCTCTTG-----------------------ATAAGAGGTCTAGCCTG-CCCAGT-GA--------AT-TCAAC-GGCC--GCGGTACTCTAA-CCGTGCGAAGGTAGCGTAATCACTTGTCTTCTAAAT-AAAGACTAGTATGAAAGGCATCACGAGAGCTAAACT-GTCTCCCTCTTCCAATCAGTGAACCTAATCTTCCCGTGAAGAAGCGGGA-ATTTTT-AAATAAGACGAGAAGACCCTATGGAGCTTAAAACA-CTATTA-CACCT------------------------------------------------------------------------------------------GCA-GGATGA-TTA-T-A-CGTTTTCGGTTGGGGTGACCACGGAGAAAAAACCATCC-TCCATGATG----A--A---------------------------------------A--AACAACAAGCC-ACAAC-TTTAC-GCATCAG-TAAA-CTGAC-TCTATTGACCC-A--A--TAAA-TTGATTAACGAACCAAGTTACCCTAGGGATAACAGCGC-AATCCAC-TTCAAGAGCCCCTAT-CGAC-AAGTGGGCTTACGACCTCGAT-GTTGGATCAGGGTATCCT-A-GTGGTGCAGCC-G-CTA-CT-AAG-GGTTCGTT-TGTTCAACGATTAAAACCCT------
        'GENEBANK_JN991447.1_Pristimantis gaigei'                       --------------------------------------------------------------------------------------------------------------------------------------------------------------------------------------------------------------------------------------------------------------------------------------------------------------------------------------------------------------------------------CGCCTCTTG-----------------------ATAAGAGGTCCAGCCTG-CCCAGT-GA--------AT-TCAAC-GGCC--GCGGTACTCTAA-CCGTGCGAAGGTAGCGTAATCACTTGTCTTCTAAAT-AAAGACTAGTATGAAAGGCATCACGAGAACTAAACT-GTCTCCCTTTTCCAATCAGTGAACCTAATCTTCCCGTGAAGAAGCGGGA-ATTTTT-AAATAAGACGAGAAGACCCTATGGAGCTTAAAACA-CTATTA-CACCT------------------------------------------------------------------------------------------GCA-GGATGA-TTA-T-A-CGTTTTCGGTTGGGGTGACCACGGAGAAAAACCCACCC-TCCACGATG----A--A---------------------------------------A--AACAACAAGCA-ACAAC-TTTAA-GCATCAG-TAAA-CTGAC-TCCATTGACCC-A--A--TAAA-TTGATTAACGAACCAAGTTACCCTAGGGATAACAGCGC-AATCCAC-TTCAAGAGCCCCTAT-CGAC-AAGTGGGCTTACGACCTCGAT-GTTGGATCAGGGTGTCCT-A-GTGGTGCAGCC-G-CTA-CT-AAA-GGTTCGTT-TGTTCAACGATTAAAACCCT------
        'GENEBANK_JN991449.1_Pristimantis gaigei'                       --------------------------------------------------------------------------------------------------------------------------------------------------------------------------------------------------------------------------------------------------------------------------------------------------------------------------------------------------------------------------------CGCCTCTTG-----------------------ATAAGAGGTCCAGCCTG-CCCAGT-GA--T-----AT-TCAAC-GGCC--GCGGTACTCTAA-CCGTGCGAAGGTAGCGTAATCACTTGTCTTCTAATT-AAAGACTAGTATGAAAGGCATCACGAGAACTAAACT-GTCTCCCTTTTCCAATCAGTGAACCTAATCTTCCCGTGAAGAAGCGGGA-ATTTCT-AAATAAGACGAGAAGACCCTATGGAGCTTAAAACA-CTATTA-CACCT------------------------------------------------------------------------------------------GCA-GGATGA-TTA-T-A-CGTTTTCGGTTGGGGTGACCACGGAGAAAAAGCCATCC-TCCACGATG----A--A---------------------------------------A--AGCAACAAGCC-ACAAC-TTTAT-ACATCAG-CAAA-CTGAC-TCTATTGACCC-A--A--TAAA-TTGATTAACGAACCAAGTTACCCTAGGGATAACAGCGC-AATCCAC-TTCAAGAGCCCCTAT-CGAC-AAGTGGGCTTACGACCTCGAT-GTTGGATCAGGGTATCCC-A-GTGGTGCAGCC-G-CTA-CT-AAA-GGTTTGTT-TGTTCAACAATTAAAACCCT------
        'GENEBANK_FJ784490.1_Pristimantis gaigeae'                      --------------------------------------------------------------------------------------------------------------------------------------------------------------------------------------------------------------------------------------------------------------------------------------------------------------------------------------------------------------------------------CGCCTCTTG-------T----G-C-C--C---ATAAGAGGTCTAGCCTG-CCCAGT-GA--C-TT-AAT-TCAAC-GGCC--GCGGTACTCTAA-CCGTGCGAAGGTAGCGTAATCACTTGTCTTCTAAAT-AAAGACTAGTATGAAAGGCATCACGAGAGCTAAACT-GTCTCCCTCTTCCAATCAGTGAACCTAATCCTCCCGTGAAGAAGCGGGA-ATTTTT-AAATAAGACGAGAAGACCCTATGGAGCTTAAAACA-CTATTA-CACCTG-C-C-C----C--A--AACC---------A-CCAC-----------------------------------------------------CGCA-GGATGA-TTA-T-A-CGTTTTCGGTTGGGGTGACCACGGAGAAAAAACCATCC-TCCATGATG----A--A-A-GG--AC---------CT--A----------CTCC-TA--AACAACAAGCC-ACAAC-TTTAC-GCATCAG-TAAA-CTGAC-TCTATTGACCC-A--A--TAAA-TTGATTAACGAACCAAGTTACCCTAGGGATAACAGCGC-AATCCAC-TTCAAGAGCCCCTAT-CGAC-AAGTGGGCTTACGACCTCGAT-GTTGGATCAGGGTATCCT-A-GTGGTGCAGCC-G-CTA-CT-AAG-GGTTCGTT-TGTTCAACGATTAAAACCCT------
        'GENEBANK_FJ784487.1_Pristimantis gaigeae'                      --------------------------------------------------------------------------------------------------------------------------------------------------------------------------------------------------------------------------------------------------------------------------------------------------------------------------------------------------------------------------------CGCCTCTTG-------T----A-C-C--C---ATAAGAGGTCTAGCCTG-CCCAGT-GA--C-TT-AAT-TCAAC-GGCC--GCGGTACTCTAA-CCGTGCGAAGGTAGCGTAATCACTTGTCTTCTAAAT-AAAGACTAGTATGAAAGGCATCACGAGAGCTAAACT-GTCTCCCTCTTCCAATCAGTGAACCTAATCTTCCCGTGAAGAAGCGGGA-ATTTTT-AAATAAGACGAGAAGACCCTATGGAGCTTAAAACA-CTATTA-CACCTG-C-C-C----C--A--AACC---------A-CCAC-----------------------------------------------------CGCA-GGATGA-TTA-T-A-CGTTTTCGGTTGGGGTGACCACGGAGAAAAAACCATCC-TCCATGATG----A--A-A-GG--AC---------CT--A----------CTCC-TA--AACAACAAGCC-ACAAC-TTTAC-GCATCAG-TAAA-CTGAC-TCTATTGACCC-A--A--TAAA-TTGATTAACGAACCAAGTTACCCTAGGGATAACAGCGC-AATCCAC-TTCAAGAGCCCCTAT-CGAC-AAGTGGGCTTACGACCTCGAT-GTTGGATCAGGGTATCCT-A-GTGGTGCAGCC-G-CTA-CT-AAG-GGTTCGTT-TGTTCAACGATTAAAACCCT------
        'GENEBANK_FJ784412.1_Pristimantis gaigeae'                      --------------------------------------------------------------------------------------------------------------------------------------------------------------------------------------------------------------------------------------------------------------------------------------------------------------------------------------------------------------------------------CGCCTCTTG-------T----A-C-C--C---ATAAGAGGTCTAGCCTG-CCCAGT-GA--C-TT-AAT-TCAAC-GGCC--GCGGTACTCTAA-CCGTGCGAAGGTAGCGTAATCACTTGTCTTCTAAAT-AAAGACTAGTATGAAAGGCATCACGAGAGCTAAACT-GTCTCCCTCTTCCAATCAGTGAACCTAATCTTCCCGTGAAGAAGCGGGA-ATTTTT-AAATAAGACGAGAAGACCCTATGGAGCTTAAAACA-CTATTA-CACCTG-C-C-C----C--A--AACC---------A-CCAC-----------------------------------------------------CGCA-GGATGA-TTA-T-A-CGTTTTCGGTTGGGGTGACCACGGAGAAAAAACCATCC-TCCATGATG----A--A-A-GG--AC---------CT--A----------CTCC-TA--AACAACAAGCC-ACAAC-TTTAC-GCATCAG-TAAA-CTGAC-TCTATTGACCC-A--A--TAAA-TTGATTAACGAACCAAGTTACCCTAGGGATAACAGCGC-AATCCAC-TTCAAGAGCCCCTAT-CGAC-AAGTGGGCTTACGACCTCGAT-GTTGGATCAGGGTATCCT-A-GTGGTGCAGCC-G-CTA-CT-AAG-GGTTCGTT-TGTTCAACGATTAAAACCCT------
        'GENEBANK_JN991446.1_Pristimantis erythropleura'                --------------------------------------------------------------------------------------------------------------------------------------------------------------------------------------------------------------------------------------------------------------------------------------------------------------------------------------------------------------------------------CACCTCTTG-----------------------ATAAGAGGCCCAGCCTG-CCCAGT-GA--C-----AT-TCAAC-GGCC--GCGGTATCCTAA-CCGTGCAAAGGTAGCGTAATCACTTGTTTCCTAAAT-AGAGACTAGTATGAAAGGCATCACGAGGATTAAACT-GTCTCCTTTCCCTAATCAGTGAACCTAATCTCCCCGTGAAGAAGCGGGG-ATAATC-CTATAAGACGAGAAGACCCTATGGAGCTTAAAACA-ATATTA-CACGT------------------------------------------------------------------------------------------GCA-CGCTGA-TTA-T-A-TGTTTTTGGTTGGGGTGACCGCGGAGAACAAATTACCC-TCCACGATG----A--A---------------------------------------A--AATAACAAGCT-ACAAC-TTTAC-TTATCAA-TAAA-TTGACATTAATTGACCC-A--A--TATT-TTGACCAACGAACCAAGTTACCCTAGGGATAACAGCGC-AATCCAC-TTTAAGAGCCCCTAT-CGAC-AAGTGGGCTTACGACCTCGAT-GTTGGATCAGGGTATCCT-A-GTGGTGCAGCC-G-CTA-CT-AAA-GGTTCGTT-TGTTCAACGATTAAAACCCT------
        'GENEBANK_JN991445.1_Pristimantis erythropleura'                --------------------------------------------------------------------------------------------------------------------------------------------------------------------------------------------------------------------------------------------------------------------------------------------------------------------------------------------------------------------------------CACCTCTTG-----------------------ATAAGAGGCCCAGCCTG-CCCAGT-GA--C-----AT-TCAAC-GGCC--GCGGTATCCTAA-CCGTGCAAAGGTAGCGTAATCACTTGTTTCCTAAAT-AGAGACTAGTATGAAAGGCATCACGAGGATTAAACT-GTCTCCTTTCCCTAATCAGTGAACCTAATCTCCCCGTGAAGAAGCGGGG-ATAATC-CTATAAGACGAGAAGACCCTATGGAGCTTAAAACA-ATATTA-CACGT------------------------------------------------------------------------------------------GCA-CGCTGA-TTA-T-A-TGTTTTTGGTTGGGGTGACCGCGGAGAACAAATTACCC-TCCACGATG----A--A---------------------------------------A--AATAACAAGCT-ACAAC-TTTAC-TTATCAA-TAAA-TTGACATTAATTGACCC-A--A--TATT-TTGACCAACGAACCAAGTTACCCTAGGGATAACAGCGC-AATCCAC-TTTAAGAGCCCCTAT-CGAC-AAGTGGGCTTACGACCTCGAT-GTTGGATCAGGGTATCCT-A-GTGGTGCAGCC-G-CTA-CT-AAA-GGTTCGTT-TGTTCAACGATTAAAACCCT------
        'GENEBANK_JN991477.1_Pristimantis viejas'                       -----------------------------------------------------------------------------------------------------------------------------------------------------------------------------------------------------------------------------------------------------------------------------------------------------------------------------------------------------------------------------------CTCTTG-----------------------ATAAGAGGCCCAGCCTG-CCCAGT-GA--T-----AT-TCAAC-GGCC--GCGGTACCCTAA-CCGTGCAAAGGTAGCGTAATCACTTGTCTCCTAAAT-AGAGACTAGTATGAAAGGCACCACGAGGATTAGACT-GTCTCCTTTCCCTAATCAGTGAACCTAATCTCCCCGTGAAGAAGCGGGG-GTAATT-ATATAAGACGAGAAGACCCTATGGAGCTTAAAACA-ATATTA-CACGT------------------------------------------------------------------------------------------GCA-CGCTGA-TTA-T-A-TGTTTTTGGTTGGGGTGACCGCGGAGAATAAACCACCC-TCCACGATG----A--A---------------------------------------C--AAAAACAAGCC-ACAAC-TTTAC-CAATCAA-TAAA-TTGACATTCATTGACCC-A--A--TACT-TTGACCAACGAACCAAGTTACCCTAGGGATAACAGCGC-AATCCAC-TTTAAGAGCCCCTAT-CGAC-AAGTGGGCTTACGACCTCGAT-GTTGGATCAGGGTATCCT-A-GTGGTGCAGCC-G-CTA-CT-AAA-GGTTCGTT-TGTTCAACGATTAAAACCCT------
        'GENEBANK_JN991459.1_Pristimantis paisa'                        --------------------------------------------------------------------------------------------------------------------------------------------------------------------------------------------------------------------------------------------------------------------------------------------------------------------------------------------------------------------------------CACCTCTTG-----------------------ATAAGAGGCCCAGCCTG-CCCAGT-GA--T-----AT-TCAAC-GGCC--GCGGTACCCTAA-CCGTGCAAAGGTAGCGTAATCACTTGTCTCCTAAAT-AGAGACTAGTATGAAAGGCACCACGAGGATTAGACT-GTCTCCTTTCCCTAATCAGTGAACCTAATCTCCCCGTGAAGAAGCGGGG-GTAATT-ATATAAGACGAGAAGACCCTATGGAGCTTAAAACA-ATATTA-CACGT------------------------------------------------------------------------------------------GCA-CGCTGA-TTA-T-A-TGTTTTTGGTTGGGGTGACCGCGGAGAATAAACCACCC-TCCACGATG----A--A---------------------------------------C--AAAAACAAGCC-ACAAC-TTTAC-CAATCAA-TAAA-TTGACATTCATTGACCC-A--A--TACT-TTGACCAACGAACCAAGTTACCCTAGGGATAACAGCGC-AATCCAC-TTTAAGAGCCCCTAT-CGAC-AAGTGGGCTTACGACCTCGAT-GTTGGATCAGGGTATCCT-A-GTGGTGCAGCC-G-CTA-CT-AAA-GGTTCGTT-TGTTCAACGATTAAAACCCT------
        'GENEBANK_JN991423.1_Pristimantis aff._cruentus'                --------------------------------------------------------------------------------------------------------------------------------------------------------------------------------------------------------------------------------------------------------------------------------------------------------------------------------------------------------------------------------CACCTCTTG-----------------------ATAAGAGGCCAAGCCTG-CCCAGT-GA--C-----AT-TCAAC-GGCC--GCGGTATCCTAA-CCGTGCGAAGGTAGCGTAATCACTTGTCTTCTAAAT-AAAGACTAGTATGAAAGGCATCACGAGGATTAAACT-GTCTCCTCCCTCTAATCAGTGAACCTAATCTCCCCGTGAAGAAGCGGGG-ATAATC-CTATAAGACGAGAAGACCCTATGGAGCTTTAAACA-GTACCA-CACGT------------------------------------------------------------------------------------------GCA-CGCTGA-TTA-T-A-TGTTTTTGGTTGGGGTGACCGCGGAGAATAAACTATCC-TCCATGATG----A--A---------------------------------------A--AGAATCAAGCC-ACAAC-TTTAC-CCATCAA-TAAA-TTGACATTCATTGACCC-A--A--TATT-TTGATCAACGAACCAAGTTACCCTAGGGATAACAGCGC-AATCCAC-TTTAAGAGCTCCTAT-CGAC-AAGTGGGCTTACGACCTCGAT-GTTGGATCAGGGTATCCT-A-GTGGTGCAGCC-G-CTA-CT-AAA-GGTTCGTT-TGTTCAACGATTAAAACCCT------
        'GENEBANK_JN991475.1_Pristimantis viejas'                       --------------------------------------------------------------------------------------------------------------------------------------------------------------------------------------------------------------------------------------------------------------------------------------------------------------------------------------------------------------------------------CACCTCTTG-----------------------ATAAGAGGCCCAGCCTG-CCCAGT-GA--C-----GT-TCAAC-GGCC--GCGGTATCCTAA-CCGTGCGAAGGTAGCGTAATCACTTGTCTTCTAAAT-AAAGACTAGTATGAAAGGCATCACGAGGATTAAACT-GTCTCCTCTCTCTAATCAGTGAACCTAATCTCCCCGTGAAGAAGCGGGG-GTAACC-CTATAAGACGAGAAGACCCTATGGAGCTTAAAACA-GTACTA-CACGT------------------------------------------------------------------------------------------GCA-CGCTGA-TTA-C-A-TGTTTTTGGTTGGGGTGACCGCGGAGAACAAACTATCC-TCCACGATG----A--A---------------------------------------A--AACTATAAGCC-ACAAC-TTTAT-CTATCAA-TAAA-TTGACATTCATTGACCC-A--A--TATT-TTGATCAACGAACCAAGTTACCCTAGGGATAACAGCGC-AATCCAC-TTTAAGAGCTCATAT-CGAC-AAGTGGGCTTACGACCTCGAT-GTTGGATCAGGGTATCCC-A-GTGGTGTAGCC-G-CTA-CT-AAA-GGTTCGTT-TGTTCAACGATTAAAACCCT------
        'GENEBANK_JN991476.1_Pristimantis viejas'                       -----------------------------------------------------------------------------------------------------------------------------------------------------------------------------------------------------------------------------------------------------------------------------------------------------------------------------------------------------------------------------------------------------------------------------CCTG-CCCAGT-GA--C-----GT-TCAAC-GGCC--GCGGTATCCTAA-CCGTGCGAAGGTAGCGTAATCACTTGTCTTCTAAAT-AAAGACTAGTATGAAAGGCATCACGAGGATTAAACT-GTCTCCTCCCTCTAATCAGTGAACCTAATCTCCCCGTGAAGAAGCGGGG-ATAACC-TTATAAGACGAGAAGACCCTATGGAGCTTAAAACA-GTACCA-CACGT------------------------------------------------------------------------------------------GCA-CGCTGA-TTA-C-A-TGTTTTTGGTTGGGGTGACCGCGGAGAACAAACTATCC-TCCACGATG----A--A---------------------------------------A--AACTACAAGCC-ACAAC-TTTAA-TTATCAA-TAAA-TTGACATTCATTGACCC-A--A--TATT-TTGATCAACGAACCAAGTTACCCTAGGGATAACAGCGC-AATCCAC-TTTAAGAGCTCATAT-CGAC-AAGTGGGCTTACGACCTCGAT-GTTGGATCAGGGTATCCC-A-GTGGTGCAGCC-G-----------------------------------------------
        'GENEBANK_JN991425.1_Pristimantis aff._taeniatus'               --------------------------------------------------------------------------------------------------------------------------------------------------------------------------------------------------------------------------------------------------------------------------------------------------------------------------------------------------------------------------------CACCTCTTG-----------------------ATAAGAGGCCCAGCCTG-CCCAGT-GA--C-----GT-TCAAC-GGCC--ACGGTATCTTAA-CCGTGCAAAGGTAGCGTAATCACTTGTTTCCTAAAT-AGAGACTAGTATGAAAGGCATCACGAGGATTAAACT-GTCTCCTCCCCCTAATCAGTGAACCTAATCCCCCCGTGAAGAAGCGGGG-ATAAAC-ATATAAGACGAGAAGACCCTATGGAGCTTAAAACA-GTATTA-CACGT------------------------------------------------------------------------------------------GCA-CGCTGG-TTT-C-A-TGTTTTTGGTTGGGGTGACCGCGGAGAACAAATTACCC-TCCACGATG----A--A---------------------------------------A--AATCATAAGTC-ACAAC-TTTAA-TCATCAA-TAAA-TTGACATTCATTGACCC-A--A--TATT-TTGATCAACGAACTAAGTTACCCTAGGGATAACAGCGC-AATCCAC-TTCAAGAGCCCTTAT-CGAC-AAGTGGGCTTACGACCTCGAT-GTTGGATCAGGGTATCCC-A-GTGGTGCAGCC-G-CTA-CT-AAA-GGTTCGTT-TGTTCAACGATTAAAACCCC------
        'GENEBANK_JN991444.1_Pristimantis cruentus'                     --------------------------------------------------------------------------------------------------------------------------------------------------------------------------------------------------------------------------------------------------------------------------------------------------------------------------------------------------------------------------------CACCTCTTG-----------------------ATAAGAGGCCCCGCCTG-CCCAGT-GA--C-----GT-TCAAC-GGCC--ACGGTATCCTAA-CCGCGCAAAGGTAGCGTAATCACTTGTTTTCTAAAT-AAAGACCAGTATGAAAGGCATCACGAGATTTAAACT-GTCTCCTTTCCCTAATCAGTGAACCTAATCTCCCCGTGAAGAAGCGGGG-ATAACC-CTATAAGACGAGAAGACCCTGTGGAGCTTAAAACA-TTCCTA-CACGT------------------------------------------------------------------------------------------GCA-CGCTGA-TTA-T-A-TGTTTTTGGTTGGGGTGACCACGGAGAACAATATATCC-TCCGCGATG----A--A---------------------------------------A--AATAATAAGCC-ACAAC-TTAAC-CTATCAA-TAAA-TTGACATCCATTGACCC-A--A--TATT-TTGATCAACGAACCAAGTTACCCCAGGGATAACAGCGC-AATCCAC-TTTTAGAGCTCCTAT-CAAC-AAGTGGGCTTACGACCTCGAT-GTTGGATCAGGGTATCCC-A-GTGGTGCAACC-G-CTA-CT-GAA-GGTTCGTT-TGTTCAACGATTAAAACCCT------
        'GENEBANK_JN991443.1_Pristimantis cruentus'                     --------------------------------------------------------------------------------------------------------------------------------------------------------------------------------------------------------------------------------------------------------------------------------------------------------------------------------------------------------------------------------CGCCTCTTG-----------------------WTAAGAGGTCCAGCCTG-CCCAGT-GA--C-----GT-TCAAC-GGCC--GCGGTATCCTAA-CCACGCGAAGGTAGCGTAATCACTTGTTTTCTAAAT-AAAGACTAGTATGAAAGGCATCACGAGATTTAAACT-GTCTCCTTTTCCTAAWCAGTGAACCTAATCCCCCCGTGAAGAAGCGGGG-ATGACC-TTATAAGACGAGAAGACCCTGTGGAGCTTAAAACA-ATTCTA-CACGT------------------------------------------------------------------------------------------GCA-CGCTGA-TTA-T-A-TGTTTTTGGTTGGGGTGACCACGGAGAACAAAATACCC-TCCGCGATG----A--A---------------------------------------A--AATAATAAGCC-ACGAC-TTAAC-CTATCAA-TAAA-TTGACATTCATTGACCC-A--A--TATT-TTGATCAACGAACCAAGTTACCCCAGGGATAACAGCGC-AATCCAC-TTTAAGAGCTCCTAT-CGAC-AAGTGGGCTTACGACCTCGAT-GTTGGATCAGGGTATCCC-A-GTGGTGCAGCC-G-CTA-CT-AAA-GGTTCGTT-TGTTCAACGATTAAAACCCT------
        'GENEBANK_JN991441.1_Pristimantis cruentus'                     --------------------------------------------------------------------------------------------------------------------------------------------------------------------------------------------------------------------------------------------------------------------------------------------------------------------------------------------------------------------------------CACCTCTTG-----------------------ATAAGAGGCCCAGCCTG-CCCAGT-GA--C-----GT-TTAAC-GGCC--GCGGTATCCTAA-CCGCGCGAAGGTAGCGTAATCACTTGTTTTCTAAAT-AAAGACTAGTATGAAAGGCATCACGAGATTTAAACT-GTCTCCTTTCCCTAATCAGTGAACCTAATCTCCCCGTGAAGAAGCGGGG-ATAACC-TTATAAGACGAGAAGACCCTGTGGAGCTTAAAACA-ATTACA-CACGT------------------------------------------------------------------------------------------GCA-CGCTGA-TTA-T-A-TGTTTTTGGTTGGGGTGACCACGGAGAACAAAATACCC-TCCGCGATG----A--A---------------------------------------A--AATAATAAGCC-ACAAC-TTAAT-AAATCAA-TAAA-TTGACATCCATTGACCC-A--A--TATT-TTGATCAACGAACCAAGTTACCCCAGGGATAACAGCGC-AATCCAC-TTTTAGAGCTCCTAT-CAAC-AAGTGGGCTTACGACCTCGAT-GTTGGATCGGGATATCCC-A-GTGGTGCAGCC-G-CTA-CT-AAA-GGTTCGTT-TGTTCAACGATTAAAATCCC------
        'GENEBANK_JN991438.1_Pristimantis cerasinus'                    --------------------------------------------------------------------------------------------------------------------------------------------------------------------------------------------------------------------------------------------------------------------------------------------------------------------------------------------------------------------------------CACCTCTTG-----------------------ATAAGAGGCCCAGCCTG-CCCAGT-GA--C-----AT-TCAAC-GGCC--GCGGTATCCTAA-CCGTGCGAAGGTAGCGTAATCACTTGTCTTCTAAAT-AAAGACTAGTATGAAAGGCACCACGAGGATTAAACT-GTCTCCCCCCTCTAATCAGTGAACCTAATCTCCCCGTGAAGAAGCGGGG-GTAACC-CTATAAGACGAGAAGACCCTATGGAGCTTAAAACA-GTACC--CACGT------------------------------------------------------------------------------------------GCA-CGCTGA-ATA-T-A-TGTTTTTGGTTGGGGTGACCGCGGAGAACAAACTATCC-TCCACGATG----A--A---------------------------------------A--AAAAAAAAGCT-ACAAC-TTTAC-TTATCAA-CAAA-TTGACATTCATTGACCCAA--A--TATT-TTGACCAACGAACCAAGTTACCCTAGGGATAACAGCGC-AATCCAC-TTCAAGAGTCCTTAT-CGAC-AAGTGGGCTTACGACCTCGAT-GTTGGATCAGGGTATCCT-A-GTGGTGTAGCC-G-CTA-CT-AAA-GGTTCGTT-TGTTCAACGATTAAAACCCT------
        'GENEBANK_JN991436.1_Pristimantis caryophyllaceus'              --------------------------------------------------------------------------------------------------------------------------------------------------------------------------------------------------------------------------------------------------------------------------------------------------------------------------------------------------------------------------------CACCTCTTG-----------------------ATAAGAGGCCCCGCCTG-CCCAGT-GA--T-----AT-TCAAC-GGCC--GCGGTATCCCTA-CCGTGCTAAGGTAGCGTAATCACTTGTCTTCTAAAT-AAAGACTAGTATGAAAGGCACCACGAGGATTAAACT-GTCTCCTTCCTCTAATCAGTGAACCTAATCTCTCCGTGAAGAAGCGGAG-GTATTT-CTATAAGACGAGAAGACCCTATGGAGCTTAAAACA-CT-CTT-CATGT------------------------------------------------------------------------------------------GCA-CACTGA-TTG-T-A-TGTTTTTGGTTGGGGTGACCACGAAGAATAAACTACCC-TTCATGATG----A--A---------------------------------------A--AACAAAAAGCT-ACAAC-TTTAC-TTATCAA-AAAA-TTGACATTCATTGACCC-A--A--TACT-TTGATCAACGAACCAAGTTACCCTAGGGATAACAGCGC-AATCCAT-TTTAAGAGTTCATAT-CGAC-AAATGGGCTTACGACCTCGAT-GTTGGATCAGGGTATCCC-A-GTGGTGTAGCC-G-CTA-CT-AAA-GGTTCGTT-TGTTCAACGATTAAAACCCT------
        'GENEBANK_JN991435.1_Pristimantis caryophyllaceus'              --------------------------------------------------------------------------------------------------------------------------------------------------------------------------------------------------------------------------------------------------------------------------------------------------------------------------------------------------------------------------------CACCTCTTG-----------------------ATAAGAGGCACCGCCTG-CCCAGT-GA--T-----AT-TCAAC-GGCC--GCGGTATCCCTA-CCGTGCTAAGGTAGCGTAATCACTTGTCTTCTAAAT-AAAGACTAGTATGAAAGGCACCACGAGGATTAAACT-GTCTCCTTCCTCTAATCAGTGAACCTAATCTCCCCGTGAAGAAGCGGGG-ATATTT-CTATAAGACGAGAAGACCCTATGGAGCTTAAAACA-CT-CTA-CACGA------------------------------------------------------------------------------------------GCA-CGCTGA-TTA-T-A-TGTTTTCGGTTGGGGTGACCACGAAGAATAAAATATCC-TTCATGATG----A--A---------------------------------------A--AACAACAAGCC-ACGAC-TTTAC-TTATCAA-TAAA-TTGACATTCATTGACCC-A--A--TAAC-TTGATCAACGAACCAAGTTACCCTAGGGATAACAGCGC-AATCCAC-TTTAAGAGTTCATAT-CGAC-AAGTGGGCTTACGACCTCGAT-GTTGGATCAGGGTATCCC-A-GTGGTGCAGCC-G-CTA-CT-AAA-GGTTCGTT-TGTTCAACGATTAAAACCCT------
        'GENEBANK_JN991434.1_Pristimantis caryophyllaceus'              --------------------------------------------------------------------------------------------------------------------------------------------------------------------------------------------------------------------------------------------------------------------------------------------------------------------------------------------------------------------------------CACCTCTTG-----------------------ATAAGAGGCACCGCCTG-CCCAGT-GA--T-----AT-TCAAC-GGCC--GCGGTATCCCTA-CCGTGCTAAGGTAGCGTAATCATTTGTCTTCTAAAT-AAAGACCAGTATGAAAGGCACCACGAGGATTAAACT-GTCTCCTTCCTCTAATCAGTGAACCTAATCTCCCCGTGAAGAAGCGGGG-GTATTT-TTATAAGACGAGAAGACCCTATGGAGCTTAAAACA-CA-CTA-CACGT------------------------------------------------------------------------------------------GCA-CGCTGA-TTA-T-A-TGTTTTCGGTTGGGGTGACCACGAAGAATAAACTATCC-TTCATGATG----A--A---------------------------------------A--AATAACAAGCC-ACGAC-TTTAC-TTATCAA-CAAA-TTGACATTCATTGACCC-A--A--TATT-TTGATCAACGAACCAAGTTACCCTAGGGATAACAGCGC-AATCCAC-TTTAAGAGTTCATAT-CGAC-AAGTGGGCTTACGACCTCGAT-GTTGGATCAGGGTATCCC-A-GTGGTGTAGCC-G-CTA-CT-AAA-GGTTCGTT-TGTTCAACGATTAAAACCCT------
        'GENEBANK_JN991466.1_Pristimantis ridens'                       --------------------------------------------------------------------------------------------------------------------------------------------------------------------------------------------------------------------------------------------------------------------------------------------------------------------------------------------------------------------------------CACCTTTTG-----------------------ATAAAAGGCCCAGCCTG-CCCAGT-GA--C-----GT-TCAAC-GGCC--GCGGTATCCTAA-CCGTGCTAAGGTAGCGTAATCACTTGTTTTCTAAAT-AAAGACTAGTATGAAAGGCACCACGAGGATTAAGCT-GTCTCCTCTCTCTAATCAGTGAATCTAATCTCTCCGTGCAGAAGCGGGG-ATAACT-TTATAAGACGAGAAGACCCTATGGAGCTTTAAACA-TTATCA-CAATG------------------------------------------------------------------------------------------CCA-CACTGA-TTT-T-A-TGTTTTAGGTTGGGGTGACCACGGAGAACAAATTATCC-TCCATAATG----A--A---------------------------------------A--AACAACAAGCC-ACAGC-TTTAA-TAATCAA-AAAT-TTGACATACATTGACCC-A--A--TATT-TTGACCAACGAACCAAGTTACCCTAGGGATAACAGCGC-AATCCAC-TTCAAGAGCCCCTAT-CGAC-AAGTGGGCTTACGACCTCGAT-GTTGGATCAGGGTATCCT-A-GTGGTGCAGCC-G-CTA-CT-AAA-GGTTCGTT-TGTTCAACGATTAAAACCCT------
        'GENEBANK_JN991464.1_Pristimantis ridens'                       --------------------------------------------------------------------------------------------------------------------------------------------------------------------------------------------------------------------------------------------------------------------------------------------------------------------------------------------------------------------------------CACCTTTTG-----------------------ATAAAAGGCCCAGCCTG-CCCAGT-GA--C-----GT-TCAAC-GGCC--GCGGTATCCTAA-CCGTGCTAAGGTAGCGTAATCACTTGTTTTCTAAAT-AAAGACTAGTATGAAAGGCACCACGAGGATTAAGCT-GTCTCCTCTCTCTAATCAGTGAATCTAATCTCTCCGTGCAGAAGCGGAG-ATAACT-TTATAAGACGAGAAGACCCTATGGAGCTTTAAACA-TTATCA-CAATG------------------------------------------------------------------------------------------CCA-CACTGA-TTT-T-A-TGTTTTAGGTTGGGGTGACCACGGAGAACAAATCATCC-TCCGTAATG----A--A---------------------------------------A--AACAACAAGCC-ACAGC-TTTAA-CAATCAA-AAAT-TTGACATACATTGACCC-A--A--TATT-TTGACCAACGAACCAAGTTACCCTAGGGATAACAGCGC-AATCCAC-TTCAAGAGCCCCTAT-CGAC-AAGTGGGCTTACGACCTCGAT-GTTGGATCAGGGTATCCT-A-GTGGTGCAGCC-G-CTA-CT-AAA-GGTTCGTT-TGTTCAACGATTAAAACCCT------
        'GENEBANK_JN991465.1_Pristimantis ridens'                       --------------------------------------------------------------------------------------------------------------------------------------------------------------------------------------------------------------------------------------------------------------------------------------------------------------------------------------------------------------------------------CACCTCTTG-----------------------ATAAGAGGCCCAGCCTG-CCCAGT-GA--C-----GT-TCAAC-GGCC--GCGGTATCCTAA-CCGTGCTAAGGTAGCGTAATCACTTGTTTTCTAAAT-AAAGACTAGTATGAAAGGCATCACGAGGATTAAGCT-GTCTCCTTTCTCTAATCAGTGAAACTAATCTCCCCGTGAAGAAGCGGGG-ATAACC-TTATAAGACGAGAAGACCCTATGGAGCTTTAAACA-TTATTA-CAATG------------------------------------------------------------------------------------------CCA-CACTGA-TTT-T-A-TGTTTTCGGTTGGGGTGACCGCGGAGAACAAATTATCC-TCCACGATG----A--A---------------------------------------A--AACTATAAGCT-ACAGC-TTTAA-TTATCAT-TAAT-TTGACATAAATTGACCC-A--A--TATT-TTGACCAACGAACCAAGTTACCCTAGGGATAACAGCGC-AATCCAC-TTCAAGAGTCCTTAT-CGAC-AAGTGGGCTTACGACCTCGAT-GTTGGATCAGGGTATCCC-A-GTGGTGCAGCC-G-CTA-CT-AAA-GGTTCGTT-TGTTCAACGATTAAAACCCC------
        'GENEBANK_JN991454.1_Pristimantis moro'                         --------------------------------------------------------------------------------------------------------------------------------------------------------------------------------------------------------------------------------------------------------------------------------------------------------------------------------------------------------------------------------CGCCTCTTG-----------------------ATAAGAGGTCCAGCCTG-CCCAGT-GA--A-----GT-TCAAC-GGCC--GCGGTATCCTAA-CCGTGCGAAGGTAGCGTAATCACTTGTTTTCTAAAT-AAAGACTAGTATGAAAGGCACCACGAGGGCTAAACT-GTCTCCTCCACCTAATCAGTGAACCTAATCTCCCCGTGAAGAAGCGGGG-ATCCCC-ACATAAGACGAGAAGACCCTATGGAGCTTTAAACA-CC-TAA-CAC-T------------------------------------------------------------------------------------------GCA-TGCTGA-TTA-T-G-AGTTTTTGGTTGGGGTGTCCGCGGAGAAAAACTAATCC-TCCACAATG----A--A---------------------------------------A--AACAATAAGTC-ACAAC-TTTAT-GTATCAA-TAAA-TTGACATCCATTGACCC-------ACAA-C-GATCAACGAACCAAGTTACCCTAGGGATAACAGCGC-AATCCAC-TTTGAGAGCCCCTAT-CGAC-AAGTGGGCTTACGACCTCGAT-GTTGGATCGGGGTATCCA-A-GTGGTGCAGCC-G-CTA-CT-AAA-GGTTCGTT-TGTTCAACGATTAAAACCCC------
        'GENEBANK_JN991453.1_Pristimantis moro'                         --------------------------------------------------------------------------------------------------------------------------------------------------------------------------------------------------------------------------------------------------------------------------------------------------------------------------------------------------------------------------------CGCCTCTTG-----------------------ATAAGAGGTCCAGCCTG-CCCAGT-GA--C-----GT-TTAAC-GGCC--GCGGTATTCTAA-CCGTGCGAAGGTAGCGTAATCACTTGTTTTCTAAAT-AAAGACTAGTATGAAAGGCATCACGAAGGCTAAACT-GTCTCCTTTCCCTAATCAGTGAACCTAATCTCTCCGTGAAAAAGCGGAG-ATCTTC-ATATAAGACGAGAAGACCCTATGGAGCTTTAAACA-CC-TAA-CACTT------------------------------------------------------------------------------------------GCA-TGCTGA-TTA-T-G-AGTTTTTGGTTGGGGTGACCGCGGAGAAAAACTAATCC-TCCACAATG----A--A---------------------------------------A--AACAATAAGTC-ACAAC-TTTAT-GTATCAA-CAAA-TTGACATTCATTGACCC-------TTGA-CAGATCAACGAACCAAGTTACCCTAGGGATAACAGCGC-AATCCAC-TTTGAGAGCTCCTAT-CGAC-AAGTGGGCTTACGACCTCGAT-GTTGGATCGGGATATCCA-A-GTGGTGCAGCC-G-CTA-CT-AAA-GGTTCGTT-TGTTCAACGATTAAAATCCC------
        'GENEBANK_JN991463.1_Pristimantis quaquaversus'                 --------------------------------------------------------------------------------------------------------------------------------------------------------------------------------------------------------------------------------------------------------------------------------------------------------------------------------------------------------------------------------CGCCTCTTG-----------------------ATAAGAGGTCTAGCCTG-CCCAGT-GA--C-----GT-TCAAC-GGCC--GCGGTATCCTAA-CCGTGCAAAGGTAGCGTAATCACTTGTCTTCTAAAT-AAAGACCAGTATGAAAGGCACCACGAAGACTAAACT-GTCTCCCCCTTCTAATCAGTGAACCTAATCTCCCCGTGAAGAAGCGGGG-GTAAAG-CCATAAGACGAAAAGACCCTATGGAGCTTAAAACA-TCATAA-CATTT------------------------------------------------------------------------------------------GCA-CCCTGA-TTA-T-A-TGTTTTTGGTTGGGGTGACCGCGGAGAAAAATCCATCC-TCCACGATG----A--A---------------------------------------A--AACAATAAGCC-ACAAC-TTTAT-GTATTAA-TAAA-TTAACAT-CTTTGACCC-A--A--TTAC-TTGACTAACGAACCAAGTTACCCTAGGGATAACAGCGC-AATCCAC-TTTGAGAGCTCCTAT-CGAC-AAGTGGGCTTACGACCTCGAT-GTTGGATCGGGGTAGCCT-A-GTGGTGCAGCC-G-CTA-CT-AAA-GGTTCGTT-TGTTCAACGATTAAAACCCC------
        'GENEBANK_MH516190.1_Pristimantis quaquaversus'                 --------------------------------------------------------------------------------------------------------------------------------------------------------------------------------------------------------------------------------------------------------------------------------------------------------------------------------------------------------------------------------------------------------------------GAGGTCTAGCCTG-CCCAGT-GA--C-----GT-TCAAC-GGCC--GCGGTATCCTAA-CCGTGCAAAGGTAGCGTAATCACTTGTCTTCTAAAT-AAAGACCAGTATGAAAGGCACCACGAAGACTAAACT-GTCTCCCCCTTCTAATCAGTGAACCTAATCTCCCCGTGAAGAAGCGGGG-GTAAAG-CCATAAGACGAAAAGACCCTATGGAGCTTAAAACA----------------------------------------------------------------------------------------------------------------A-TTA-T-A-TGTTTTTGGTTGGGGTGACCGCGGAGAAAAATCCATCC-TCCACGATG----A--A---------------------------------------A-----AATAAGCC-ACAAC-TTTAT-GTATTAA-TAAA-TTAACAT-CTTTGACCC-A--A--TTACTTTGACTAACGAACCAAGTTACCCTAGGGATAACAGCGC-AATCCAC-TTTGAGAGCTCCTAT-CGAC-AAGTGGGCTTACGACCTCGAT-GTTGGATCGGGGTAGCCT-A-GTGGTGCAGCC-G-CTA-CA-AAG-GTT--------------------------------
        'GENEBANK_MH516189.1_Pristimantis quaquaversus'                 --------------------------------------------------------------------------------------------------------------------------------------------------------------------------------------------------------------------------------------------------------------------------------------------------------------------------------------------------------------------------------------------------------------------GAGGTCTAGCCTG-CCCAGT-GA--C-----GT-TCAAC-GGCC--GCGGTATCCTAA-CCGTGCAAAGGTAGCGTAATCACTTGTCTTCTAAAT-AAAGACCAGTATGAAAGGCACCACGAAGACTAAACT-GTCTCCCCCTTCTAATCAGTGAACCTAATCTCCCCGTGAAGAAGCGGGG-GTAAAG-CCATAAGACGAAAAGACCCTATGGAGCTTAAAACA----------------------------------------------------------------------------------------------------------------A-TTG-T-A-TGTTTTTGGTTGGGGTGACCGCGGAGAAAAATCCATCC-TCCACGATG----A--A---------------------------------------A-----AATGAGCC-ACAAC-TTTAT-GTATTAA-TAAA-TTAACAT-CTTTGACCC-A--A--TTACTTTGACTAACGAACCAAGTTACCCTAGGGATAACAGCGC-AATCCAC-TTTGAGAGCTCCTAT-CGAC-AAGTGGGCTTACGACCTCGAT-GTTGGATCGGGGTAGCCT-A-GTGGTGCAGCC-G-CTA-CA-AAG-GTT--------------------------------
        'GENEBANK_MH516185.1_Pristimantis malkini'                      --------------------------------------------------------------------------------------------------------------------------------------------------------------------------------------------------------------------------------------------------------------------------------------------------------------------------------------------------------------------------------------------------------------------GAGGTCTAGCCTG-CCCAGT-GA--C-----GT-TCAAC-GGCC--GCGGTATCCTAA-CCGTGCGAAGGTAGCGTAATCACTTGTCTTCTAAAT-AAAGACTAGTATGAAAGGCACCACGAGAACTAAACT-GTCTCCCTTTTCCAATCAGTGAACCTAATGCCCCCGTGAAGAAACGGGG-ATTTTA-CAATAAGACGAGAAGACCCTATGGAGCTTTAAACA----------------------------------------------------------------------------------------------------------------A-TTA-T-A-TGTTTTTGGTTGGGGTGACCGCGGAGAAAAACACATCC-CCCGCGATG----A--A---------------------------------------A-----AACAAGCC-ACAGC-TTTAT-GTATCAA-CAAA-TTGACAC-TATTGACCC-A--A--TATA-TTGATTAACGAACCAAGTTACCCTAGGGATAACAGCGC-AATCCAC-TTCAAGAGCCCCTAT-CGAC-AAGTGGGCTTACGACCTCGAT-GTTGGATCAGGGTATCCT-A-GTGGTGCAGCC-G-CTA-CT-AAG-GGC--------------------------------
        'GENEBANK_MH516169.1_Pristimantis conspicillatus_'              --------------------------------------------------------------------------------------------------------------------------------------------------------------------------------------------------------------------------------------------------------------------------------------------------------------------------------------------------------------------------------------------------------------------GAGGTCCAGCCTG-CCCAGT-GA--C-----GT-TCAAC-GGCC--GCGGTATCCTAA-CCGTGCAAAGGTAGCGTAATCACTTGTCTTTTAAAT-AAAGACTAGTATGAAAGGCACCACGAGAATTAAACT-GTCTCCTTTTTCCAATCAATGAACCTAATACCCCCGTGAAGAAGCGGGG-ATTTTA-CAATAAGACGAGAAGACCCTATGGAGCTTTAAACA----------------------------------------------------------------------------------------------------------------A-TTA-T-A-TGTTTTTGGTTGGGGTGACCGCGGAGAAAAACCTATCC-CCCGCGATG----A--A---------------------------------------A-----AACAAGCC-ACAAC-TTTAT-GTATCAA-CAAA-TTGACAC-CATTGACCC-A--A--TATA-TTGATTAACGAACCAAGTTACCCTAGGGATAACAGCGC-AATCCAC-TTCAAGAGCTCCTAT-CGAC-AAGTGGGCTTACGACCTCGAT-GTTGGATCAGGGTATCCT-A-GTGGTGCAGCC-G-CTA-CT-AAG-GGC--------------------------------
        'MH516183.1 _QCAZ 25589 _Pristimantis sp. 18'                   --------------------------------------------------------------------------------------------------------------------------------------------------------------------------------------------------------------------------------------------------------------------------------------------------------------------------------------------------------------------------------------------------------------------GAGGTCCAGCCTG-CCCAGT-GA--C-T---GT-TCAAC-GGCC--GCGGTATCCTAA-CCGTGCAAAGGTAGCGTAATCACTTGTCTTCTAAAT-AGAGACTAGTATGAAAGGCATCACGAGAGTTAAACT-GTCTCCTCTCTCTAATCAGTGAACCTAATAACCCCGTGAAGAAGCGGGG-GTATTT-ATATAAGACGAGAAGACCCTATGGAGCTTAAAACA----------------------------------------------------------------------------------------------------------------A-TTA-T-G-TGTTTTTGGTTGGGGCGACCGCGGAGAAAAACCTATCC-TCCACAATG----A--A---------------------------------------A-----AGTAAGCT-ACAGC-TTTAT-GTATCAG-CAAA-CTGACAT-CATTGACCC-A--A--TATATTTGATTAACGAACCAAGTTACCCTAGGGATAACAGCGC-AATCCAC-TTTGAGAGCCCCTAT-CGAC-AAGTGGGCTTACGACCTCGAT-GTTGGATCGGGGTATCCT-A-GTGGTGCAGCC-G-CTA-CT-AAA-GGT--------------------------------
        'GENEBANK_JN991458.1_Pristimantis ockendeni'                    ----------------------------------------------------------------------------------------------------------------------------------------------------------------------------------------------------------------------------------------------------------------------------------------------------------------------------------------------------------------------------------CCTCTTG-----------------------ATAAGAGGTCCAGCCTG-CCCAGT-GA----C---AT-TCAAC-GGCC--GCGGTATCCTAA-CCGTGCAAAGGTAGCGTAATCACTTGTCCCCTAAAT-AGAGACCAGTATGAAAGGCATCACGAGGGCTAAACT-GTCTCCTTTTTCTAATCAGTGAACCTAATCTCCCCGTGAAAAAGCGGGG-ATCCCT-CTATAAGACGAGAAGACCCTATGGAGCTTAAAACA-TAACAA-TACCT------------------------------------------------------------------------------------------GCG-TTCTTA-TTG-T-G-TGTTTTTGGTTGGGGCGACCGCGGAGAAAAACCTATCC-TCCTCAATGAA-AA--A---------------------------------------C-----AACAAGCT-ACAAC-TTTAA-GTATCAA-AAAA-TTGACATCCCTTGACCC-A--A--TAAA-TTGATTAATGAACCAAGTTACCCTAGGGATAACAGCAC-AATCCAC-TTTGAGAGCTCCTAT-CGAC-AAGTGGGCTTATGACCTCGAT-GTTGGATTAGGGTATCCT-A-GTGGTGCAGCC-G-CTA-CT-AAA-GGTTCGTT-TGTTCAACGATTAAAACCCC------
        'GENEBANK_JN991457.1_Pristimantis ockendeni'                    --------------------------------------------------------------------------------------------------------------------------------------------------------------------------------------------------------------------------------------------------------------------------------------------------------------------------------------------------------------------------------G-CCTCTTG-----------------------ATAAGAGGTCCAGCCTG-CCCAGT-GA----C---AT-TCAAC-GGCC--GCGGTATCCTAA-CCGTGCAAAGGTAGCGTAATCACTTGTCCCCTAAAT-AGAGACCAGTATGAAAGGCATCACGAGGGCTAAACT-GTCTCCTTTTTCTAATCAGTGAACCTAATCTCCCCGTGAAAAAGCGGGG-ATCCCC-CTATAAGACGAGAAGACCCTATGGAGCTTAAAACA-TAACAA-TACCT------------------------------------------------------------------------------------------GCG-TTCTTA-TTG-T-G-TGTTTTTGGTTGGGGCGACCGCGGAGAAAAACCTATCC-TCCTCAATGAA-AA--A---------------------------------------C-----AACAAGCT-ACAAC-TTTAA-GTATCAA-AAAA-TTGACATCCCTTGACCC-A--A--TAAA-TTGATTAATGAACCAAGTTACCCTAGGGATAACAGCAC-AATCCAC-TTTGAGAGCTCCTAT-CGAC-AAGTGGGCTTATGACCTCGAT-GTTGGATTAGGGTATCCT-A-GTGGTGCAGCC-G-CTA-CT-AAA-GGTTCGTT-TGTTCAACGATTAAAACCCC------
        'GENEBANK_KP064155.1_Pristimantis altamnis'                     ----------------------------------------------------------------------------------------------------------------------------------------------------------------------------------------------------------------------------------------------------------------------------------------------------------------------------------------------------------------------------------------------------------------------------------------------------------------------------------TGCAAAGGTAGCGTAATCACTTGTCCTCTAAAT-AGGGACCAGTATGAAAGGCATCACGAGGACTAAACT-GTCTCCTTTTTCTAATCAGTGAACCTAATCTCCCCGTGAAAAAGCGAGG-ATCCTC-ATATAAGACGAGAAGACCCTATGGAGCTTAAAACA-TAACAA-TATTTG-----------------------------------------------------------------------------------------GCA-TTATTA-TTG-T-G-TGTTTTTGGTTGGGGCGACCGCGGAGAAAAACCTATCC-TCCTCAATGAACAA--A---------------------------------------C-----AACAAGTT-ACAAC-TTTAA-GTATCAA-AAAA-TTGACAT-CCTTGACCC-A--A--TAAA-TTGATTAATGAACCAAGTTACCCTAGGGATAACAGCAC-AATCCAC-TTTGAGAGCTCCTAT-CGAC-AAGTGGGCTTATGACCTCGAT-GTTGGATTAGGGTATCCT-A-GTGGTGCAGCC-G-CTA-CT-AAA-GGTTCGTT-TGTTCAACGATTAAAACCCCACGTG-
        'GENEBANK_KP064154.1_Pristimantis kichwarum'                    ----------------------------------------------------------------------------------------------------------------------------------------------------------------------------------------------------------------------------------------------------------------------------------------------------------------------------------------------------------------------------------------------------------------------------------------------------------------------------------------------------------------------------------------------GGGCTAAACT-GTCTCCTTTTTCTAATCAGTGAACCTAATCTCCCCGTGAAAAAGCGGGG-ATCCCC-CTATAAGACGAGAAGACCCTATGGAGCTTAAAACA-TAACAA-TACCTG-----------------------------------------------------------------------------------------ACG-TTCTTA-TTG-T-G-TGTTTTTGGTTGGGGCGACCGCGGAGAAAAACCTATCC-TCCTCAATGAATAA--A---------------------------------------C-----AACAAGCT-ACAAC-TTTAA-GTATCAA-AAAA-TTGACATCCCTTGACCC-A--A--TAAA-TTGATTAATGAACCAAGTTACCCTAGGGATAACAGCAC-AATCCAC-TTTGAGAGCTCCTAT-CGAC-AAGTGGGCTTATGACCTCGAT-GTTGGATTAGGGTATCCT-A-GTGGTGCAGCC-G-CTA-CT-AAA-GGTTCGTT-TGTTCAACGATTAAAACCCCACGTG-
        'GENEBANK_KP064145.1_Pristimantis  sp'                          -------------------------------------------------------------------------------------------------------------------------------------------------------------------------------------------------------------------------------------------------------------------------------------------------------------------------------------------------------------------------------------------------------------------AGAGGTCCAGCCTG-CCCAGT-G---------GT-TCAAC-GGCC--GCGGTATCCTAA-CCGTGCAAAGGTAGCGTAATCACTTGTCCCCTAAAT-AGAGACCAGTATGAAAGGCATCACGAGGGCTAAACT-GTCTCCTTTCTCTAATCGGTGAACCTAATCTCCCCGTGAAAAAGCGGGG-ATCCCC-CTATAAGACGAGAAGACCCTATGGAGCTTAAAACA-TAGCAA-TACCTG-----------------------------------------------------------------------------------------GCA-TTCTTA-TTG-T-G-TGTTTTTGGTTGGGGCGACCGCGGAGAAAAACCTATCC-TCCCCAATGAACAA--A---------------------------------------C-----AACAAGTT-ACAAC-TTTAA-GTATCAA-AAAA-TTGACATCCCTTGACCC-A--A--TAAA-TTGATTAATGAACCAAGTTACCCTAGGGATAACAGCAC-AATCCAC-TTTGAGAGCTCCTAT-CGAC-AAGTGGGCTTATGACCTCGAT-GTTGGATTAGGGTATCCT-A-GTGGTGCAGCC-G-CTA-CT-AAA-GGTTCGTT-TGTTCAACGATTAAAACCCC------
        'GENEBANK_MH516180.1_Pristimantis kichwarum'                    --------------------------------------------------------------------------------------------------------------------------------------------------------------------------------------------------------------------------------------------------------------------------------------------------------------------------------------------------------------------------------------------------------------------GAGGTCCAGCCTG-CCCAGT-GA----C---AT-TCAAC-GGCC--GCGGTATCCTAA-CCGTGCAAAGGTAGCGTAATCACTTGTCCCCTAAAT-AGAGACCAGTATGAAAGGCATCACGAGGGCTAAACT-GTCTCCTTTTTCTAATCAGTGAACCTAATCTCCCCGTGAAAAAGCGGGG-ATCCCC-CTATAAGACGAGAAGACCCTATGGAGCTTAAAACA----------------------------------------------------------------------------------------------------------------A-TTG-T-G-TGTTTTTGGTTGGGGCGACCGCGGAGAAAAACCTATCC-TCCTCAATG----A--A---------------------------------------A-----AACAAGCT-ACAAC-TTTAA-GTATCAA-AAAA-TTGACATCCCTTGACCC-A--A--TAAA-TTGATTAATGAACCAAGTTACCCTAGGGATAACAGCAC-AATCCAC-TTTGAGAGCTCCTAT-CGAC-AAGTGGGCTTATGACCTCGAT-GTTGGATTAGGGTATCCT-A-GTGGTGCAGCC-G-CTA-CA-AAG-GTT--------------------------------
        'GENEBANK_MH516176.1_Pristimantis croceoinguinis_'              --------------------------------------------------------------------------------------------------------------------------------------------------------------------------------------------------------------------------------------------------------------------------------------------------------------------------------------------------------------------------------------------------------------------GAGGTCCAGCCTG-CCCAGT-GA----T---AT-TCAAC-GGCC--GCGGTATCCTAA-CCGCGCAAAGGTAGCGTAATCACTTGTTTTCTAAAT-AAAGACCTGTATGAAAGGCATCACGAAGACTTAGCT-GTCTCCTTTCTTCAATCAGTGAACCTAATCTCCCCGTGAAAAAGCGGGG-ATCACA-TTATAAGACGAGAAGACCCCGTGGAGCTTAAAACA----------------------------------------------------------------------------------------------------------------A-TTG-T-A-TGTTTTCGGTTGGGGTGACCGCGTAGAATAACCAATCC-TCCGCAATG----A--G---------------------------------------A-----AACAAGTT-ACAAC-TTTAC-GCATCAA-AAAA-TTGACATCCATTGACCC-A--A--TAAA-TTGATTAATGAACCAAGTTACCCCGGGGATAACAGCAC-AATCCAC-TTTGAGAGCCCCTAT-CGAC-AAGTGGGCTTATGACCTCGAT-GTTGGATCGGGATATCCT-A-GTGGTGCAGCC-G-CTA-CA-AAG-GTT--------------------------------
        'GENEBANK_MH516175.1_Pristimantis croceoinguinis'               --------------------------------------------------------------------------------------------------------------------------------------------------------------------------------------------------------------------------------------------------------------------------------------------------------------------------------------------------------------------------------------------------------------------GAGGTCCAGCCTG-CCCAGT-GA----T---AT-TCAAC-GGCC--GCGGTATCCTAA-CCGTGCAAAGGTAGCGTAATCACTTGTTTTCTAAAT-AAAGACCTGTATGAAAGGCATCACGAAGACTTAGCT-GTCTCCTTTCTTCAATCAGTGAACCTAATCTCCCCGTGAAGAAGCGGGG-ATCACA-CTATAAGACGAGAAGACCCCGTGGAGCTTAAAACA----------------------------------------------------------------------------------------------------------------A-TTG-T-A-TGTTTTCGGTTGGGGTGACCGCGTAGAATAACCAATCC-TCCGCAATG----A--G---------------------------------------A-----AACAAGTT-ACAAC-TTTAC-GTATCAA-AAAA-TTGACATCCATTGACCC-A--A--TAAA-TTGATTAACGAACCAAGTTACCCCGGGGATAACAGCAC-AATCCAC-TTTGAGAGCCCCTAT-CGAC-AAGTGGGCTTATGACCTCGAT-GTTGGATCGGGATATCCC-A-GTGGTGCAGCC-G-CTA-CA-AAG-GTT--------------------------------
        'GENEBANK_MH516179.1_Pristimantis diadematus'                   --------------------------------------------------------------------------------------------------------------------------------------------------------------------------------------------------------------------------------------------------------------------------------------------------------------------------------------------------------------------------------------------------------------------GAGGTCCAGCCTG-CCCAGT-GA--T-T---AT-TCAAC-GGCC--GCGGTATTCTAA-CCGTGCAAAGGTAGCGTAATCACTTGTTTTCTAAAT-AAAGACTAGTATGAAAGGCATCACGAAGACTAAGCT-GTCTCCTTTCTCCAATCAGTGAACCTAATCTCCCCGTGAAGAAGCGGGG-ATCCTT-CTATAAGACGAGAAGACCCTATGGAGCTTTAAACA----------------------------------------------------------------------------------------------------------------A-TTA-T-A-TGTTTTTGGTTGGGGTGACCGCGGAGAAAAACTCATCC-TCCACAATG----A--A---------------------------------------A-----AGTAAGTC-ACAAC-TTTAC-GTATCAA-AAAA-TTGACATTCATTGACCC-A--A--C-AA-TTGATTAACGAACTAAGTTACCCTAGGGATAACAGCAC-AATCCGC-TTCGAGAGCCCATAT-CGAC-AAGCGGGCTTATGACCTCGAT-GTTGGATCGGGATATCCT-A-GTGGTGCAGCC-G-CTA-CT-AAA-GGT--------------------------------
        'GENEBANK_MH516178.1_Pristimantis diadematus'                   --------------------------------------------------------------------------------------------------------------------------------------------------------------------------------------------------------------------------------------------------------------------------------------------------------------------------------------------------------------------------------------------------------------------GAGGTCCAGCCTG-CCCAGT-GA--T-T---AT-TCAAC-GGCC--GCGGTATTCTAA-CCGTGCAAAGGTAGCGTAATCACTTGTTTTCTAAAT-AAAGACTAGTATGAAAGGCATCACGAAGACTAAGCT-GTCTCCTTTCTCCAATCAGTGAACCTAATCTCCCCGTGAAGAAGCGGGG-ATCCTT-CTATAAGACGAGAAGACCCTATGGAGCTTTAAACA----------------------------------------------------------------------------------------------------------------A-TTA-T-A-TGTTTTTGGTTGGGGTGACCGCGGAGAAAAACTCATCC-TCCACAATG----A--A---------------------------------------A-----AGTAAGTC-ACAAC-TTTAC-GTATCAA-AAAA-TTGACATTCATTGACCC-A--A--C-AA-TTGATTAACGAACTAAGTTACCCTAGGGATAACAGCAC-AATCCGC-TTCGAGAGCCCATAT-CGAC-AAGCGGGCTTATGACCTCGAT-GTTGGATCGGGATATCCT-A-GTGGTGCAGCC-G-CTA-CT-AAA-GGT--------------------------------
        'GENEBANK_MH516168.1_Pristimantis altamazonicus'                --------------------------------------------------------------------------------------------------------------------------------------------------------------------------------------------------------------------------------------------------------------------------------------------------------------------------------------------------------------------------------------------------------------------GAGGTCCAGCCTG-CCCAGT-GA----T---AT-TCAAC-GGCC--GCGGTATTCTAA-CCGTGCAAAGGTAGCGTAATCACTTGTTTTCTAAAT-AAAGACCAGTATGAAAGGCATCACGAAGACTAAACT-GTCTCCTTTCTCTAATCAGTGAACCTAATCTCCCCGTGAAGAAGCGGGG-ATACTA-TTATAAGACGAGAAGACCCTATGGAGCTTTAAACA----------------------------------------------------------------------------------------------------------------A-TTA-T-A-TGTTTTTGGTTGGGGTGACCGCGGAGAAAAACTTATCC-TCCACGATG----A--A---------------------------------------A-----AATAAGTC-ACAAC-TTTAC-GTATCAA-AAAA-TTGACATTCATTGACCC-A--A--C-AA-TTGATTAACGAACTAAGTTACCCTAGGGATAACAGCAC-AATCCGC-TTCGAGAGCCCCTAT-TGAC-AAGCGGGCTTATGACCTCGAT-GTTGGATCGGGATATCCT-A-GTGGTGCAGCC-G-CTA-CA-AAG-GTT--------------------------------
        'GENEBANK_MH516167.1_Pristimantis altamazonicus'                --------------------------------------------------------------------------------------------------------------------------------------------------------------------------------------------------------------------------------------------------------------------------------------------------------------------------------------------------------------------------------------------------------------------GAGGTCCAGCCTG-CCCAGT-GA----T---AT-TCAAC-GGCC--GCGGTATTCTAA-CCGTGCAAAGGTAGCGTAATCACTTGTTTTCTAAAT-AAAGACCAGTATGAAAGGCATCACGAAGACTAAACT-GTCTCCTTTCTCTAATCAGTGAACCTAATCTCCCCGTGAAGAAGCGGGG-ATACTA-TTATAAGACGAGAAGACCCTATGGAGCTTTAAACA----------------------------------------------------------------------------------------------------------------A-TTA-T-A-TGTTTTTGGTTGGGGTGACCGCGGAGAAAAACTTATCC-TCCACGATG----A--A---------------------------------------A-----AATAAGTC-ACAAC-TTTAC-GTATCAA-AAAA-TTGACATTCATTGACCC-A--A--C-AA-TTGATTAACGAACTAAGTTACCCTAGGGATAACAGCAC-AATCCGC-TTCGAGAGCCCCTAT-TGAC-AAGCGGGCTTATGACCTCGAT-GTTGGATCGGGATATCCT-A-GTGGTGCAGCC-G-CTA-CA-AAG-GTT--------------------------------
        'GENEBANK_MH516161.1_Pristimantis aff._walkeri'                 --------------------------------------------------------------------------------------------------------------------------------------------------------------------------------------------------------------------------------------------------------------------------------------------------------------------------------------------------------------------------------------------------------------------GAGGTCCAGCCTG-CCCAGT-GA----C---GT-TCAAC-GGCC--GCGGTACATTAA-CCGTGCAAAGGTAGCGTAATCAATTGTCTTCTAAAT-AAAGACCAGTATGAAAGGCACCACGAGGATTAAACT-GTCTCCTTTTTCCGATCAGTGAACCTAATCTCTCCGTGAAGAAGCGGAG-ATTTTT-ATATAAGACGAGAAGACCCTGTGGAGCTTAAAATA----------------------------------------------------------------------------------------------------------------A-TAA-A-C-TGTTTTTGGTTGGGGTGACCGCGGAGAAAAACCTAACC-TCCATAATG-------A---------------------------------------A-----AATAAGTT-ACAAC-TTTAT-GTATCAA-AAAA-TTGACAT-CATCGACCC-A--A--C-AA-TTGATCAATGAACCAAGTTACCCCAGGGATAACAGCAC-AATCCAC-TTTGAGAGCCCCTAT-CAAC-AAGTGGGCTTATGACCTCGAT-GTTGGATCGGGGTATCCT-A-GTGGTGCAGCC-G-CTA-CA-TAG-G----------------------------------
        'GENEBANK_MH516160.1_Pristimantis aff._martiae'                 --------------------------------------------------------------------------------------------------------------------------------------------------------------------------------------------------------------------------------------------------------------------------------------------------------------------------------------------------------------------------------------------------------------------GAGGTCCAGCCTG-CCCAGT-GA----C---GT-TCAAC-GGCC--GCGGTATTCTGA-CCGTGCGAAGGTAGCGTAATCACTTGTTTTCTAAAT-AAAGACTAGTATGAAAGGCACCACGAGAGCTAAGCT-GTCTCTTTTTTTTAATCAGTGAACCTAATCTCCCCGTGAAGAAGCGGGG-ATTAAA-ATATAAGACGAGAAGACCCTGTGGAGCTTAAAACA----------------------------------------------------------------------------------------------------------------A-TAA-A-G-TGTTTTTGGTTGGGGTGACCACGGAGAAAAACTTATCC-TCCATAATG----A--A---------------------------------------A-----AATAAGCT-ACAAC-TTTAT-GCATCAA-AAAA-TTGACAT-CCTCGACCC-A--A--T-AA-TTGATCAATGAACCAAGTTACCCCAGGGATAACAGCAC-AATCCAC-TTCGAGAGCCCCTAT-CGAC-AAGTGGGCTTATGACCTCGAT-GTTGGATCGGGATATCCT-A-GTGGTGCAGCC-G-CTA-CA-AAG-G----------------------------------
        'GENEBANK_MH516159.1_Pristimantis aff._martiae'                 --------------------------------------------------------------------------------------------------------------------------------------------------------------------------------------------------------------------------------------------------------------------------------------------------------------------------------------------------------------------------------------------------------------------GAGGTCCAGCCTG-CCCAGT-GA----C---GT-TCAAC-GGCC--GCGGTATTCTGA-CCGTGCGAAGGTAGCGTAATCACTTGTTTTCTAAAT-AAAGACTAGTATGAAAGGCACCACGAGAGCTAAGCT-GTCTCTTTTTTTTAATCAGTGAACCTAATCTCCCCGTGAAGAAGCGGGG-ATTAAA-ATATAAGACGAGAAGACCCTGTGGAGCTTAAAACA----------------------------------------------------------------------------------------------------------------A-TAA-A-G-TGTTTTTGGTTGGGGTGACCACGGAGAAAAACTTATCC-TCCATAATG----A--A---------------------------------------A-----AATAAGCT-ACAAC-TTTAT-GCATCAA-AAAA-TTGACAT-CCTCGACCC-A--A--T-AA-TTGATCAATGAACCAAGTTACCCCAGGGATAACAGCAC-AATCCAC-TTCGAGAGCCCCTAT-CGAC-AAGTGGGCTTATGACCTCGAT-GTTGGATCGGGATATCCT-A-GTGGTGCAGCC-G-CTA-CA-AAG-GTT--------------------------------
        'GENEBANK_MH516197.1_Pristimantis trachyblepharis'              --------------------------------------------------------------------------------------------------------------------------------------------------------------------------------------------------------------------------------------------------------------------------------------------------------------------------------------------------------------------------------------------------------------------GAGGTCCAGCCTG-CCCAGT-GA--C-T---GT-TCAAC-GGCC--GCGGTATTCTGA-CCGTGCAAAGGTAGCGTAATCACTTGTCTTCTAAAT-AAGGACTCGTATGAAAGGCACCACGAGAGCTAAGCT-GTCTCCTCATTCTAATCAGTGAACCTAATCTCCCCGTGAAGAAGCGGGG-ATCCAA-GTATAAGACGAGAAGACCCTATGGAGCTTAAAACA----------------------------------------------------------------------------------------------------------------G-TTG-C-A-TGTTTTTGGTTGGGGTGACCGCGGAGTAAAACTCATCC-TCCACAGTG----A--A---------------------------------------A-----AATAAGTC-ACAAC-TTTAA-GTATCAA-TAAA-TTGACAC-CATTGACCC-A--A--TAAA-TTGATCAATGAACCAAGTTACCCTAGGGATAACAGCAC-AATCCAC-TTTGAAAGACCCTAT-CGAC-AAGTGGGCTTATGACCTCGAT-GTTGGATCGGGATACCCA-A-GTGGCGCAGCC-G-CTA-CT-AAA-GGT--------------------------------
        'GENEBANK_MH516188.1_Pristimantis martiae'                      --------------------------------------------------------------------------------------------------------------------------------------------------------------------------------------------------------------------------------------------------------------------------------------------------------------------------------------------------------------------------------------------------------------------GAGGTCCAGCCTG-CCCAGT-GA--C-T---GT-TCAAC-GGCC--GCGGTATTCTAA-CCGTGCAAAGGTAGCGTAATCACTTGTTTTCTAAAT-AAAGACCAGTATGAAAGGCACCACGAGGATCAAACT-GTCTCCTTTTTCCAATCAGTGAACCTAACCTCCCCGTGAAGAGGCGAGG-ATAAGA-CTATAAGACGAGAAGACCCTGTGGAGCTTAAAACA----------------------------------------------------------------------------------------------------------------A-TTA-T-A-TGTTTTTGGTTGGGGTGACCACGGAGAAAAACTCATCC-TCCATAATG----A--A---------------------------------------A-----AATAAACT-ACAAC-TTTAA-GCATCAA-AAAA-TTGACAC-CATCGACCC-A--A--TAAA-TTGATCAATGAACCAAGTTACCCCAGGGATAACAGCAC-AATCCAC-TTTAAAAGCTCCTAT-CGAC-AAGTGGGCTTATGACCTCGAT-GTTGGATCGGGATATCCC-A-GTGGTGCAACC-G-CTA-CT-AAA-GGT--------------------------------
        'GENEBANK_MH516187.1_Pristimantis martiae'                      --------------------------------------------------------------------------------------------------------------------------------------------------------------------------------------------------------------------------------------------------------------------------------------------------------------------------------------------------------------------------------------------------------------------GAGGTCCAGCCTG-CCCAGT-GA--C------T-TCAAC-GGCC--GCGGTATTCTAA-CCGTGCAAAGGTAGCGTAATCACTTGTTTTCTAAAT-AAAGACCAGTATGAAAGGCACCACGAGGATCAAACT-GTCTCCTTTTTCCAATCAGTGAACCTAACCTCCCCGTGAAGAGGCGAGG-ATAAGA-CTATAAGACGAGAAGACCCTGTGGAGCTTAAAACA----------------------------------------------------------------------------------------------------------------A-TTA-T-A-TGTTTTTGGTTGGGGTGACCACGGAGAAAAACTCATCC-TCCATAATG----A--A---------------------------------------A-----AATAAACT-ACAAC-TTTAA-GCATCAA-AAAA-TTGACAC-CATCGACCC-A--A--TAAA-TTGATCAATGAACCAAGTTACCCCAGGGATAACAGCAC-AATCCAC-TTTAAAAGCTCCTAT-CGAC-AAGTGGGCTTATGACCTCGAT-GTTGGATCGGGATATCCC-A-GTGGTGCAACC-G-CTA-CA-AAG-GTT--------------------------------
        'GENEBANK_MH516158.1_Pristimantis aff._martiae'                 --------------------------------------------------------------------------------------------------------------------------------------------------------------------------------------------------------------------------------------------------------------------------------------------------------------------------------------------------------------------------------------------------------------------GAGGCCCAGCCTG-CCCAGT-GA--C-T---GT-TCAAC-GGCC--GCGGTATTCTAA-CCGTGCAAAGGTAGCGTAATCACTTGTCTTCTAAAT-AAAGACTAGTATGAAAGGCATCACGAGAACTAAGCT-GTCTCCTTTTTCCCATCAATGAACCTAATCTCCCCGTGAAGAAGCGGGG-ATAAAA-ATATAAGACGAGAAGACCCTGTGGAGCTTAAAACA----------------------------------------------------------------------------------------------------------------A-TTT-T-A-TGTTTTTGGTTGGGGTGACCGCGGAGAAAAACTTATCC-TCCGTAATG----A--A---------------------------------------A-----AATAAGTT-ACAAC-TTTAC-GCATTAA-AAAA-TTAACAT-ACCGACCCA-A--A--TGTA-TTGATCAATGAACCAAGTTACCCCAGGGATAACAGCAC-AATCCAC-TTTGAGAGCCCCTAT-CGAC-AAGTGGGCTTATGACCTCGAT-GTTGGATCGAGGTATCCT-A-GTGGTGCAGCC-G-CTA-CT-AAA-GGT--------------------------------
        'GENEBANK_KP064149.1_Pristimantis martiae'                      -------------------------------------------------------------------------------------------------------------------------------------------------------------------------------------------------------------------------------------------------------------------------------------------------------------------------------------------------------------------------------------------------------------------AGAGGTCCAGCCTG-CCCAGT-G---------GT-TCAAC-GGCC--GCGGTATTCTAA-CCGTGCAAAGGTAGCGTAATCACTTGTTTTTTAAAT-AAAGACCAGTATGAAAGGCACCACGAGGATCAAACT-GTCTCCTTTTTCCAATCAGTGAACCTAACCTCCCCGTGAAGAGGCGGGG-ATAAGA-CTATAAGACGAGAAGACCCTGTGGAGCTTAAAACA-TTTAAC-ACCTG------------------------------------------------------------------------------------------GCA-CCCTGA-TTA-T-G-TGTTTTTGGTTGGGGTGACCGCGGAGAAAAACTCATCC-TCCATAATG----A--A--------------------------------------TT--AGCAATAAACT-ACAAC-TTTAT-GCATCAA-AAAA-TTGACAT-CATCGACCC-A--A--TAAA-TTGATCAATGAACCAAGTTACCCCAGGGATAACAGCAC-AATCCAC-TTTAAAAGCTCCTAT-CGAC-AAGTGGGCTTATGACCTCGAT-GTTGGATCGGGATATCCC-A-GTGGTGCAACC-G-CTA-CT-AAA-GGTTCGTT-TGTTCAACGATTAAAACCCCACGTG-
        'GENEBANK_JN991480.1_Pristimantis zophus'                       --------------------------------------------------------------------------------------------------------------------------------------------------------------------------------------------------------------------------------------------------------------------------------------------------------------------------------------------------------------------------------CGCCTCTTG-----------------------CTAAGAGGTCCAGCCTG-CCCAGT-GA--C-----GT-TCAAC-GGCC--GCGGTATTCTAA-CCGTGCAAAGGTAGCGTAATCACTTGTTTTCTAAAT-AAAGACCAGTATGAAAGGCACCACGAGGATTAAACT-GTCTCCTTTTTTCAATCAGTGAACCTAATCTCCCCGTGAAGAAGCGGGG-ATTAAA-ATATAAGACGAGAAGACCCTGTGGAGCTTAAAACA-CTATAG-CACCT------------------------------------------------------------------------------------------GCA-CCATGA-TTA-T-A-TGTTTTTGGTTGGGGTGACCGCGGAGAAAAACTTATCC-TCCACAGTG----A--A---------------------------------------A--AGCAATAAGTT-ACAAC-TTTAT-GCATCAA-AAAA-CTGACAT-CATCGACCC-A--A--T-AA-TTGATCAATGAACCAAGTTACCCCAGGGATAACAGCAC-AATCCAC-TTTAAGAGCTCCTAT-CGAC-AAGTGGGCTTATGACCTCGAT-GTTGGATCGGGATATCCT-A-GTGGTGCAGCC-G-CTA-CT-AAT-GGTTCGTT-TGTTCAACGATTAAAACCCC------
        'GENEBANK_JN991432.1_Pristimantis bogotensis'                   --------------------------------------------------------------------------------------------------------------------------------------------------------------------------------------------------------------------------------------------------------------------------------------------------------------------------------------------------------------------------------CGCCTCTTG-----------------------ATAGGAGGTCCAGCCTG-CCCAGT-GA--C-----GT-TCAAC-GGCC--GCGGTATTCTAA-CCGTGCAAAGGTAGCGTAATCACTTGTCTTCTAAAT-AAAGACTAGTATGAAAGGCATCACGAGGATTAAGCT-GTCTCCTCTTTCTAATCAGTGAACCTAATCTCCCCGTGAAGAAGCGGGG-ATTAAA-ATATAAGACGAGAAGACCCTGTGGAGCTTAAAACT-TTATAA-CACTT------------------------------------------------------------------------------------------ACA-TCCTGA-TTA-T-A-CGTTTTTGGTTGGGGTGACCGCGGAGAAAAACTCATCC-TCCACAATG----A--A---------------------------------------A--AGCAATAAATT-ACAAC-TTTAT-GCATCAA-AAAA-TTGACGT-CATCGACCC-A--A--T-AA-TTGATCAATGAACCAAGTTACCCCAGGGATAACAGCAC-AATCCGC-TTTGAGAGCCCCTAT-CGAC-AAGCGGGCTTATGACCTCGAT-GTTGGATCGGGATATCCT-A-GTGGTGCAGCC-G-CTA-CT-AAG-GGTTCGTT-TGTTCAACGATTAAAACCCC------
        'GENEBANK_JN991431.1_Pristimantis aff._taeniatus'               --------------------------------------------------------------------------------------------------------------------------------------------------------------------------------------------------------------------------------------------------------------------------------------------------------------------------------------------------------------------------------CGCCTCTTG-----------------------ATAAGAGGTCCAGCCTG-CCCAGT-GA--C-----GT-TCAAC-GGCC--GCGGTATTCTAA-CCGTGCGAAGGTAGCGTAATCACTTGTTTTCCAAAT-AAAGACCAGTATGAAAGGCACCACGAGGATCAAGCT-GTCTCCTTTTTCCAATCAGTGAACCTAATCTCCCCGTGAAGAAGCGGGG-ATTAAA-GTATAAGACGAGAAGACCCTGTGGAGCTTAAAACA-TTATAA-CACCT------------------------------------------------------------------------------------------GAC-CCCTGA-TTA-T-A-TGTTTTTGGTTGGGGTGACCGTGGAGAAAAACTCATCC-TCCACAACG----A--A---------------------------------------A--AGCAATAAGTT-ACAAC-TTTAT-GCATCAA-AAAC-CTGACAA--ATCGACCC-A--A--T-AA-TTGATCAATGAACCAAGTTACCCCAGGGATAACAGCAC-AATCCAC-TTCAAGAGCTCCTAT-CGAC-AAGTGGGCTTATGACCTCGAT-GTTGGATCGGGGTATCCT-A-GTGGTGCAGCC-G-CTA-CT-AAA-GGTTCGTT-TGTTCAACGATTAAAACCCC------
        'GENEBANK_JN991430.1_Pristimantis aff._taeniatus'               ----------------------------------------------------------------------------------------------------------------------------------------------------------------------------------------------------------------------------------------------------------------------------------------------------------------------------------------------------------------------------------------------------------------ATAAGAGGTCCAGCCTG-CCCAGT-GA--C-----GT-TCAAC-GGCC--GGGGTATTCTAA-CCGTGCGAAGGTAGCGTAATCACTTGTTTTCCAAAT-AAAGACCAGTATGAAAGGCACCACGAGGATTAAGCT-GTCTCCTTTTTCCAATCAGTGAACCTAATTCCCCCGTGAAGAAGCGGGG-ATTAAA-ATATAAGACGAGAAGACCCTGTGGAGCTTAAAACA-TTATAA-CACCT------------------------------------------------------------------------------------------GAC-TCCTGA-TTA-T-A-TGTTTTTGGTTGGGGTGACCGCGGAGAAAAACTCATCC-TCCGTAACG----A--A---------------------------------------A--AGCAATAAGTT-ACAAC-TTTAT-GCATCAA-AAAC-CTGACAT--ATCGACCC-A--A--T-AA-TTGATCAATGAACCAAGTTACCCCAGGGATAACAGCAC-AATCCAC-TTTAAGAGCTCCTAT-CGAC-AAGTGGGCTTATGACCTCGAT-GTTGGATCGGGGTATCCT-A-GTGGTGCAGCC-A-CT--------------------------------------------
        'GENEBANK_JN991452.1_Pristimantis miyatai'                      --------------------------------------------------------------------------------------------------------------------------------------------------------------------------------------------------------------------------------------------------------------------------------------------------------------------------------------------------------------------------------CGCCTCTTG-----------------------ATAAGAGGTCCAGCCTG-CCCAGT-GA--C-----GT-TCAAC-GGCC--GCGGTATTCTAA-CCGCGCGAAGGTAGCGTAATCACTTGTTTTCTAAAT-AAAGACTAGTATGAAAGGCATCACGAGGATTAAACT-GTCTCCTCTTTCTAATCAGTGAACCTAATCTCCCCGTGAAGAAGCGCGG-ATAAAA-ATATAAGACGAGAAGACCCTGTGGAGCTTAAAACT-TTGTAC-ACTTG------------------------------------------------------------------------------------------CCA-TTCTGA-TTA-C-A-TGTTTTTGGTTGGGGTGACCGCGGAGAAAAACCCATCC-TCCGCAATG----A--A---------------------------------------T--AGCAATAAACT-ACAAT-CTTAT-GCATCAA-AAAA-TTGACAT-TATCGACCC-A--A--TAAA-TTGATCAATGAACCAAGTTACCCCAGGGATAACAGCAC-AATCCGC-TTTGAGAGCTCCTAT-CGAC-AAGCGGGCTTATGACCTCGAT-GTTGGATCGGGGTATCCT-A-GTGGTGCAGCC-G-CTA-CT-AAA-GGTTCGTT-TGTTCAACGATTAAAACCCC------
        'GENEBANK_JN991474.1_Pristimantis taeniatus'                    --------------------------------------------------------------------------------------------------------------------------------------------------------------------------------------------------------------------------------------------------------------------------------------------------------------------------------------------------------------------------------CGCCTCTTG-----------------------ATAAGAGGTCCAGCCTG-CCCAGT-GA--C-----GT-TCAAC-GGCC--GCGGTATCCTAA-CCGTGCAAAGGTAGCGTAATCACTTGTTTTCTAAAT-AAAGACTAGTATGAAAGGCACCACGAGGAGTAAGCT-GTCTCCTTTTTCTAATCAGTGAACCTAATCTCCCCGTGAAGAAGCGGGG-ATTAAA-ATATAAGACGAGAAGACCCTGTGGAGCTTAAGACT-TTATAA-AATCT------------------------------------------------------------------------------------------ATA-TTCTAA-TTG-T-A-CGTCTTTGGTTGGGGTGACCGCGGAGAAAAACTGACCC-TCCACAATG----A--A---------------------------------------A--AACAATAAGCT-ACAGC-TTTAT-GTATCAA-AAAA-TTGACAT--GTTGACCC-A--A--TAAG-TTGATCAATGAACCAAGTTACCCCAGGGATAACAGCAC-AATCCGC-TTTGAGAGCTCATAT-CGAC-AAGCGGGCTTATGACCTCGAT-GTTGGATCGGGGTATCCT-A-GTGGTGTAGCC-G-CTA-CT-AAA-GGTTTGTT-TGTTCAACAATTAAAACCCC------
        'GENEBANK_JN991473.1_Pristimantis taeniatus'                    --------------------------------------------------------------------------------------------------------------------------------------------------------------------------------------------------------------------------------------------------------------------------------------------------------------------------------------------------------------------------------------------------------------------------------------GT-GA--C-----GT-TCAAC-GGCC--GCGGTATTCTAA-CCGTGCAAAGGTAGCGTAATCACTTGTTTTCTAAAT-AAAGACTAGTATGAAAGGCACCACGAGGAATAAGCT-GTCTCCTTTTTCTAATCAGTGAATCTAATCTCCCCGTGAAGAAGCGGGG-ATTAAA-ATATAAGACGAGAAGACCCTGTGGAGCTTAAGACT-CTATAA-CATCT------------------------------------------------------------------------------------------ATA-TTCTAA-TTG-T-A-CGTCTTTGGTTGGGGTGACCGCGGAGAAAAACTAACCC-TCCCCAGTG----A--A---------------------------------------A--AACAGTAAGCT-ACAGC-TTTAT-GTATCAA-AAAA-TTGACTT--GTTGACCC-A--A--TAAG-TTGATCAATGAACCAAGTTACCCCAGGGATAACAGCAC-AATCCGC-TTTGAGAGCTCATAT-CGAC-AAGCGGGCTTATGACCTCGAT-GTTGGATCGGGATATCCT-A-GTGGTGTAGCC-G-CTA-CT-AA-------------------------------------
        'GENEBANK_JN991472.1_Pristimantis taeniatus'                    --------------------------------------------------------------------------------------------------------------------------------------------------------------------------------------------------------------------------------------------------------------------------------------------------------------------------------------------------------------------------------CGCCTCTTG-----------------------ATAAGAGGTCCAGCCTG-CCCAGT-GA--C-----GT-TCAAC-GGCC--GCGGTATCCTAA-CCGTGCGAAGGTAGCGTAATCACTTGTTTTCTAAAT-AAAGACTAGTATGAAAGGCATCACGAGGGTTTTGCT-GTCTCCTTTTTCCAATCAGTGAATCTAATCTCCCCGTGAAGAAGCGGGG-ATTAAA-ATATAAGACGAGAAGACCCTGTGGAGCTTAAGACT-TTATAA-CACCT------------------------------------------------------------------------------------------GCA-TTCTAA-TTA-T-A-CCTCTTTGGTTGGGGTGACCGCGGAGGACAACTAACCC-TCCACAATG----A--A---------------------------------------A--AGCAATAAGTT-ACAAC-TTTAT-GCATCAA-AAAA-CTGACAT--ATTGACCC-A--A--TAAA-TTGATTAATGAACCAAGTTACCCCAGGGATAACAGCAC-AATCCGC-TTTAAGAGCTCATAT-CGAC-AA--GGGCTTATGACCTCGAT-GTTGGATCGGGATATCCT-A-GTGGTGCAGCC-G-CTA-CT-AAG-GGTTCGTT-TGTTCAACGATTAAAACCCC------
        'GENEBANK_JN991471.1_Pristimantis taeniatus'                    --------------------------------------------------------------------------------------------------------------------------------------------------------------------------------------------------------------------------------------------------------------------------------------------------------------------------------------------------------------------------------CGCCTCTTG-----------------------ATAAGAGGTCCAGCCTG-CCCAGT-GA--C-----GT-TCAAC-GGCC--GCGGTATCCTAA-CCGTGCGAAGGTAGCGTAATCACTTGTTTTCTAAAT-AAAGACTAGTATGAAAGGCATCACGAGGGTTTTGCT-GTCTCCTTTTTCCAATCAGTGAATCTAATCTCCCCGTGAAGAAGCGGGG-ATTAAA-ATATAAGACGAGAAGACCCTGTGGAGCTTAAGACT-TTATAA-CACCT------------------------------------------------------------------------------------------GCA-TTCTAA-TTA-T-A-CCTCTTTGGTTGGGGTGACCGCGGAGGACAACTAACCC-TCCACAATG----A--A---------------------------------------A--AGCAATAAGTT-ACAAC-TTTAT-GCATCAA-AAAA-CTGACAT--ATTGACCC-A--A--TAAA-TTGATTAATGAACCAAGTTACCCCAGGGATAACAGCAC-AATCCGC-TTTAAGAGCTCATAT-CGAC-AAGCGGGCTTATGACCTCGAT-GTTGGATCGGGATATCCT-A-GTGGTGCAGCC-G-CTA-CT-AAG-GGTTCGTT-TGTTCAACGATTAAAACCCC------
        'GENEBANK_JN991478.1_Pristimantis zophus'                       --------------------------------------------------------------------------------------------------------------------------------------------------------------------------------------------------------------------------------------------------------------------------------------------------------------------------------------------------------------------------------CGCCTCTTG-----------------------ATAAGAGGTCCAGCCTG-CCCAGT-GA--C-----GT-TCAAC-GGCC--GCGGTATTCTAA-CCGTGCAAAGGTAGCGTAATCACTTGTTTTCTAAAT-AAAGACCAGTATGAAAGGCACCACGAGGATTAAGCT-GTCTCCTTTTTCCAATCAGTGAACCTAATCTCCCCGTGAAGAAGCGAGG-ATTGAA-ATATAAGACGAGAAGACCCTGTGGAGCTTAAAACA-CTATAA-CACTT------------------------------------------------------------------------------------------G-A-ACCTGA-TTA-T-A-TGTTTTTGGTTGGGGTGACCGCGGAGAAAAACCCATCC-TCCACAATG----A--A---------------------------------------A--AGCAATAAACT-ACAAC-TTTAT-GCATCAA-TAAA-TTGACAC---ATGACCC-A--A--T-AA-TTGATCAATGAACCAAGTTACCCCAGGGATAACAGCAC-AATCCAC-TTTGAGAGCTCCTAT-CGAC-AAGTGGGCTTATGACCTCGAT-GTTGGATCGAGGTATCCT-A-GTGGTGCAGCC-G-CTA-CT-AAA-GGTTCGTT-TGTTCAACGATTAAAACCT-------
        'GENEBANK_JN991451.1_Pristimantis librarius'                    --------------------------------------------------------------------------------------------------------------------------------------------------------------------------------------------------------------------------------------------------------------------------------------------------------------------------------------------------------------------------------CACCTTTTG-----------------------ATAAGAGGCCCAGCCTG-CCCAGT-GA--C-----GT-TCAAC-GGCC--GCGGTATTCTAA-CCGTGCAAAGGTAGCGTAATCACTTGTCTTCTAAAT-AAAGACTAGTATGAAAGGCACCACGAGGACTAAACT-GTCTCCTTTTTCTAATCAGTGAATCTAATCTCCCCGTGAAGAAGCGGGG-ATAAAA-ATATAAGACGAGAAGACCCTGTGGAGCTTAAAACA-TTTAAA-CACTT------------------------------------------------------------------------------------------GCA-TCCTGA-TTT-C-A-TGTTTTTGGTTGGGGTGACCGCGGAGAAAAACCTATCC-TCCACAGTG----A--A---------------------------------------C--AGCAATAAGTT-ACAAC-CTTGC-GCATTAA-AAAA-TTAACAC-TATTGACCC-A--A--TATT-TTGATCAATGAACCAAGTTACCCCAGGGATAACAGCAC-AATCCAC-TTCGAGAGCCCCTAT-TGAC-AAGTGGGCTTATGACCTCGAT-GTTGGATCGGGGTATCCT-A-GTGGTGCAGCC-G-CTA-CT-AAA-GGTTCGTT-TGTTCAACGATTAAAACCTC------
        'GENEBANK_KR863331.1_Pristimantis taeniatus'                    --------------------------------------------------------------------------------------------------------------------------------------------------------------------------------------------------------------------------------------------------------------------------------------------------------------------------------------------------------------------------------CGCCTCTTG-------A----A-T-T--C---ATAAGAGGTCCAGCCTG-CCCAGT-GA--C-CC-TGT-TCAAC-GGCC--GCGGTATCCTAA-CCGTGCGAAGGTAGCGTAATCACTTGTTTTCTAAAT-AAAGACTAGTATGAAAGGCATCACGAGGGTTTTGCT-GTCTCCTTTTTCCAATCAGTGAATCTAATCTCCCCGTGAAGAAGCGGGG-ATTAAA-ATATAAGACGAGAAGACCCTGTGGAGCTTAAGACT-TTATAA-CACCTG-C-C-T-----------ACTTCCTTCA--A-CTTCTCCGGTC-----A-CT------C---T--T------C----T---A----AT-GGCA-TTCTAA-TTA-T-A-CCTCTTTGGTTGGGGTGACCGCGGAGGACAACTAACCC-TCCACAATG----A--A-A-GG--GG---------AT--T----------CCCC-TA--AGCAATAAGTT-ACAAC-TTTAT-GCATCAA-AAAA-CTGACAT--ATTGACCC-A--A--TAAA-TTGATTAATGAACCAAGTTACCCCAGGGATAACAGCAC-AATCCGC-TTTAAGAGCTCATAT-CGAC-AAGCGGGCTTATGACCTCGAT-GTTGGATCGGGATATCCT-A-GTGGTGCAGCC-G-CTA-CT-AAG-GGTTCGTT-TGTTCAACGATTAAAACCCC------
        'GENEBANK_JN991479.1_Pristimantis zophus'                       ------------------------------------------------------------------------------------------------------------------------------------------------------------------------------------------------------------------------------------------------------------------------------------------------------------------------------------------------------------------------------------------------------------------AAGAGGTCCAGCCTG-CCCAGT-GA--C-----GT-TCAAC-GGCC--GCGGTATTTTAA-CCGTGCGAAGGTAGCGTAATCACTTGTCTTCTAAAT-AAAGACTAGTATGAAAGGCACCACGAGGGTTAAGCT-GTCTCCTTTTTCCAATCAGTGAACCTAATCTCCCCGTGAAGAAGCGGGG-ATAAAA-ATATAAGACGAGAAGACCCTGTGGAGCTTAAAACA-CTATAA-CACCT------------------------------------------------------------------------------------------GCA-CCTTGA-TAA-T-A-TGTTTTTGGTTGGGGTGACCGTGGAGAAAAACTTATCC-TCCATAATG----A--A---------------------------------------A--AGCAATAAATT-ACAAC-TTTAT-GCATC---AAAA-TTGACAT-CATCGACCC-A--A--T-AA-TTGATCAATGAAACAAGTTACCCCAGGGATAACAGCAC-AATCCAC-TTTGAGAGCTCCTAT-CGAC-AA--GGGCTTATGACCTCGAT-GTTGGATCGGGGTATCCT-A-GTGGTGCAGCC-G-CT--------------------------------------------
        'GENEBANK_JN104683.1_Pristimantis palmeri'                      ----------------------------------------------------------------------------------------------------------------------------------------------------------------------------------------------------------------------------------------------------------------------------------------------------------------------------------------------------------------------------------------------------------------------------GCCTG-CCCANT-GA--C-TC-TGT-TCAAC-GGCC--GCGGTATTCTAA-CCGTGCGAAGGTAGCGTAATCACTTGTTTTCCAAAT-AAAGACCAGTATGAAAGGCACCACGAGGATCAAGCT-GTCTCCTTTTTCCAATCAGTGAACCTAATCTCCCCGTGAAGAAGCGGGG-ATTAAA-GTATAAGACGAGAAGACCCTGTGGAGCTTAAAACA-TTATAA-CACCTG-C-C-C----C--A---CTCCACTTAA--A-TTACCCAGGTA-----C-TT------C---A--C------C----C---A----CCCGCAC-CCCTGA-TTA-T-A-TGTTTTTGGTTGGGGTGACCGTGGAGAAAAACTCATCC-TCCACAACG----A--A-A-GG--GA---------TT--T----------TCCC-TA--AGCAATAAGTT-ACAAC-TTTAT-GCATCAA-AAAC-CTGACAA--ATCGACCC-A--A--T-AA-TTGATCAATGAACCAAGTTACCCCAGGGATAACAGCAC-AATCCAC-TTCAAGAGCTCCTAT-CGAC-AAGTGGGCTTATGACCTCGAT-GTTGGATCGGGGTATCCT-A-GTGGTGCAGCC-G-CTA-CT-AAA-GGTTCGTT-TGTTCAACGATTAAAACCCC------
        'GENEBANK_JN371031.1_Pristimantis palmeri'                      --------------------------------------------------------------------------------------------------------------------------------------------------------------------------------------------------------------------------------------------------------------------------------------------------------------------------------------------------------------------------------CGCCTCTTG-------G----C-C-A--T---ATAAGAGGTCCAGCCTG-CCCAGT-GA--C-TC-TGT-TCAAC-GGCC--GCGGTATTCTAA-CCGTGCGAAGGTAGCGTAATCACTTGTTTTCTAAAT-AAAGACCAGTATGAAAGGCACCACGAGGATCAAGCT-GTCTCCTTTTTCCAATCAGTGAACCTAATCTCCCCGTGAAGAAGCGGGG-ATTAAA-ATATAAGACGAGAAGACCCTGTGGAGCTTAAAACA-TTATAA-CACCTG-C-C-C----C--A--CCCCCACTTAA--A-TTACCCAGGTA-----C-TT------C---A--C------C----C---A----CCTGCAC-CCCTGA-TTA-T-A-TGTTTTTGGTTGGGGTGACCGTGGAGAAAAACTCATCC-TCCATAACG----A--A-A-GG--GA---------TT--T----------CCCC-TA--AGCAATAAGTT-ACAAC-TTTAT-GCATCAA-AAAC-CTGACAA--ATCGACCC-A--A--T-AA-TTGATCAATGAACCAAGTTACCCCAGGGATAACAGCAC-AATCCAC-TTCAAGAGCTCCTAT-CGAC-AAGTGGGCTTATGACCTCGAT-GTTGGATCGGGGTATCCT-A-GTGGTGCAGCC-G-CTA-CT-AAA-GGTTCGTT-TGTTCAACGATTAAAACCCC------
        'GENEBANK_JN991462.1_Pristimantis pirrensis'                    --------------------------------------------------------------------------------------------------------------------------------------------------------------------------------------------------------------------------------------------------------------------------------------------------------------------------------------------------------------------------------CCCCCCC-------------------------ATAAGAGGTCCAGCCTG-CCCAGT-GA--C-----GT-TCAAC-GGCC--GCAGTATCTTAA-CCGCGCGAAGGTAGCGTAATCACTTGTTTTCTAAAT-AAAGACTAGTATGAAAGGCACCACGAGAATTAAACT-GTCTCCTTTTTCCAATCAGTGAACCTAATCTCTCCGTGAAGAAGCGGAG-ATTTTA-ACATAAGACGAGAAGACCCTGTGGAGCTTAAAACATCTTTAT-CATCT------------------------------------------------------------------------------------------GTA-TCTTGA-TTA-A-G-TGTTTTAGGTTGGGGTGACCACGGAGAAAAACCCAACC-TCCGTAATG----A--A---------------------------------------A--AACTAGAAGCT-ACAGC-TTTAA-GTATCAA-AAAA-TTGACAC-CATCGACCC-A--A--T-TA-TTGATCAATGAACCAAGTTACCCCAGGGATAACAGCAC-AATCCAC-TTTAAGAGCCCCTAT-CGAC-AAGTGGGCTTATGACCTCGAT-GTTGGATCGGGGTATCCT-A-GTGGTGCAGCC-G-CTA-CT-AAA-GGTTCGTT-TGTTC---------------------
        'GENEBANK_JN991460.1_Pristimantis pardalis'                     --------------------------------------------------------------------------------------------------------------------------------------------------------------------------------------------------------------------------------------------------------------------------------------------------------------------------------------------------------------------------------CGCCTCTTG-----------------------ATAAGAGGTCCAGCCTG-CCCAGT-GA--C-----GT-TCAAC-GGCC--GCAGTATCTTAA-CCGCGCGAAGGTAGCGTAATCACTTGTTTTCTAAAT-AAAGACTAGTATGAAAGGCACCACGAGTATTAAACT-GTCTCCTTTTTCCAATCAGTGAACCTAATCTCTCCGTGAAGAAGCGGAG-ATTTTA-ACATAAGACGAGAAGACCCTGTGGAGCTTAAAACACCTTTAT-CACCT------------------------------------------------------------------------------------------GCA-CTTTGA-CTA-A-A-TGTTTTTGGTTGGGGTGACCGCGGAGAAAAACCCAACC-TCCGTAATG----A--G---------------------------------------T--AACTATAAGCT-ACAGC-TTTAA-ATATCAA-AAAA-TTGACAC-CATCGACCC-A--A--T-TA-TTGATCAATGAACCAAGTTACCCCAGGGATAACAGCAC-AATCCAC-TTTAAGAGCCCCTAT-CGAC-AAGTGGGCTTATGACCTCGAT-GTTGGATCGGGGTATCCT-A-GTGGTGCAGCC-G-CTA-CT-AAG-GGTTCGTT-TGTTCAACGATTAAAACCCC------
        'GENEBANK_KP149490.1_Pristimantis miyatai'                      --------------------------------------------------------------------------------------------------------------------------------------------------------------------------------------------------------------------------------------------------------------------------------------------------------------------------------------------------------------------------------CGCCTCTTG-------C----C-C-CCAC---ATAAGAGGTCCAGCCTG-CCCAGT-GA--C-CC-AGT-TCAAC-GGCC--GCGGTATTCTAA-CCGCGCGAAGGTAGCGTAATCACTTGTTTTCTAAAT-AAAGACTAGTATGAAAGGCATCACGAGGATTAAACT-GTCTCCTCTTTCTAATCAGTGAACCTAATCTCCCCGTGAAGAAGCGCGG-ATAAAA-ATATAAGACGAGAAGACCCTGTGGAGCTTAAAACT-TTGT-A-CACTTG-C-C-C----C--T--ACTTC----TT--A-TTACTCAGGTA-----C-TT------C---A--C------T----T---G----AGCGGCA-TTCTGA-TTA-C-A-TGTTTTTGGTTGGGGTGACCGCGGAGAAAAACCCATCC-TCCGCAATG----A--A-A-AA--GA-------AATT--T----------TCTT-T---AGCAATAAACT-ACAAT-CTTAT-GCATCAA-AAAA-TTGACAT-TATCGACCC-A--A--TAAA-TTGATCAATGAACCAAGTTACCCCAGGGATAACAGCAC-AATCCGC-TTTGAGAGCTCCTAT-CGAC-AAGCGGGCTTATGACCTCGAT-GTTGGATCGGGGTATCCT-A-GTGGTGCAGCC-G-CTA-CT-AAA-GGTTCGTT-TGTTCAACGATTAAAACCCCA-----
        'GENEBANK_KP149440.1_Pristimantis miyatai'                      --------------------------------------------------------------------------------------------------------------------------------------------------------------------------------------------------------------------------------------------------------------------------------------------------------------------------------------------------------------------------------CGCCTCTTG-------C----C-C-CCAC---ATAAGAGGTCCAGCCTG-CCCAGT-GA--C-CC-AGT-TCAAC-GGCC--GCGGTATTCTAA-CCGCGCGAAGGTAGCGTAATCACTTGTTTTCTAAAT-AAAGACTAGTATGAAAGGCATCACGAGGATTAAACT-GTCTCCTCTTTCTAATCAGTGAACCTAATCTCCCCGTGAAGAAGCGCGG-ATAAAA-ATATAAGACGAGAAGACCCTGTGGAGCTTAAAACT-TTGT-A-CACTTG-C-C-C----C--T--ACTTC----TT--A-TTACTCAGGTA-----C-TT------C---A--C------T----T---G----AGCGGCA-TTCTGA-TTA-C-A-TGTTTTTGGTTGGGGTGACCGCGGAGAAAAACCCATCC-TCCGCAATG----A--A-A-AA--GA-------AATT--T----------TCTT-T---AGCAATAAACT-ACAAT-CTTAT-GCATCAA-AAAA-TTGACAT-TATCGACCC-A--A--TAAA-TTGATCAATGAACCAAGTTACCCCAGGGATAACAGCAC-AATCCGC-TTTGAGAGCTCCTAT-CGAC-AAGCGGGCTTATGACCTCGAT-GTTGGATCGGGGTATCCT-A-GTGGTGCAGCC-G-CTA-CT-AAA-GGTTCGTT-TGTTCAACGATTAAAACCCCA-----
        'GENEBANK_DQ195466.1_Pristimantis miyatai'                      ------------------------------------------------------------------------------------------------------------------------------------------------------------------------------------------------------------------------------------------------------------------------------------------------------------------------------------------------------------------------------------------------------------------------TCCAGCCTG-CCCAGT-GGACC-CA-GGT-TCAAC-GGCC--GCGGTATTCTAA-CCGCGCGAAGGTAGCGTAATCACTTGTTTTCTAAAT-AAAGACTAGTATGAAAGGCATCACGAGGATTAAACT-GTCTCCTCTTTCTAATCAGTGAACCTAATCTCCCCGTGAAGAAGCGCGG-ATAAAA-ATATAAGACGAGAAGACCCTGTGGAGCTTAAAACT-TTGT-A-CACTTG-C-C-C----C--T--ACTTC----TT--A-TTACTCAGGTA-----C-TT------C---A--C------T----T---G----AGCGGCA-TTCTGA-TTA-C-A-TGTTTTTGGTTGGGGTGACCGCGGAGAAAAACCCATCC-TCCGCAATG----A--A-A-AA--GA-------AATT--T----------TCTT-T---AGCAATAAACT-ACAAT-CTTAT-GCATCAA-AAAA-TTGACAT-TATCGACCC-A--A--TAAA-TTGATCAATGAACCAAGTTACCCCAGGGATAACAGCAC-AATCCGC-TTTGAGAGCTCCTAT-CGAC-AAGCGGGCTTATGACCTCGAT-GTTGGATCGGGATATCCT-A-GTGGTGCAGCC-G-CTA-CT-AAA-GGTTCGTT-TGTTCAACGATTAAAACCCC------
        'GENEBANK_DQ195457.1_Pristimantis elegans'                      ------------------------------------------------------------------------------------------------------------------------------------------------------------------------------------------------------------------------------------------------------------------------------------------------------------------------------------------------------------------------------------------------------------------------TCCAGCCTG-CCCAGT-GA--C-CC-TGT-TCAAC-GGCC--GCGGTATTCTAA-CCGTGCAAAGGTAGCGTAATCACTTGTCTTCTAAAT-AAAGACTAGTATGAAAGGCATCACGAGGATTAAGCT-GTCTCCTCTTTCTAATCAGTGAACCTAATCTCCCCGTGAAGAAGCGGGG-ATTAAA-ATATAAGACGAGAAGACCCTGTGGAGCTTAAAACT-TTATAA-CACTTA-C-C-A----C--T--ATATC----TA--A-CTACTACGGTA-----C-CT------C---A--T------C----T---A----AATGGCA-TCCTGA-TTA-T-A-CGTTTTTGGTTGGGGTGACCGCGGAGAAAAACTCATCC-TCCACAATG----A--A-A-GG--GA-------ACTT--C----------CCCC-TA--AGCAATAAATT-ACAAC-TTTAT-GCATCAA-AAAA-TTGACGT-CATCGACCC-A--A--T-AA-TTGATCAATGAACCAAGTTACCCCAGGGATAACAGCAC-AATCCGC-TTTGAGAGCCCCTAT-CGAC-AAGCGGGCTTATGACCTCGAT-GTTGGATCGGGATATCCT-A-GTGGTGCAGCC-G-CTA-CT-AAG-GGTTCGTT-TGTTCAACGATTAAAACCCC------
        'GENEBANK_DQ195451.1_Pristimantis bogotensis'                   ------------------------------------------------------------------------------------------------------------------------------------------------------------------------------------------------------------------------------------------------------------------------------------------------------------------------------------------------------------------------------------------------------------------------GTCAGCCTG-CCCAGT-GA--C-CC-TGT-TCAAC-GGCC--GCGGTATTCTAA-CCGTGCAAAGGTAGCGTAATCACTTGTCTTCTAAAT-AAAGACTAGTATGAAAGGCATCACGAGGATTAAGCT-GTCTCCTCTTTCTAATCAGTGAACCTAATCTCCCCGTGAAGAAGCGGGG-ATTAAA-ATATAAGACGAGAAGACCCTGTGGAGCTTAAAACT-TTATAA-CACTTA-C-C-A----C--T--ATATC----TA--A-CTACTACGGTA-----C-CT------C---A--T------C----T---A----AATGGCA-TCCTGA-TTA-T-A-CGTTTTTGGTTGGGGTGACCGCGGAGAAAAACTCATCC-TCCACAATG----A--A-A-GG--GA-------ACTT--C----------CCCC-TA--AGCAATAAATT-ACAAC-TTTAT-GCATCAA-AAAA-TTGACGT-CATCGACCC-A--A--T-AA-TTGATCAATGAACCAAGTTACCCCAGGGATAACAGCAC-AATCCGC-TTTGAGAGCCCCTAT-CGAC-AAGCGGGCTTATGACCTCGAT-GTTGGATCGGGATATCCT-A-GTGGTGCAGCC-G-CTA-CT-AAG-GGTTCGTT-TGTTCAACGATTAAAACCCC------
        'GENEBANK_KP149461.1_Pristimantis frater'                       --------------------------------------------------------------------------------------------------------------------------------------------------------------------------------------------------------------------------------------------------------------------------------------------------------------------------------------------------------------------------------CGCCTCTTG-------A----C-C-C--T---ATAAGAGGTCCAGCCTG-CCCAGT-GA--C-CC-TGT-TCAAC-GGCC--GCAGTATTCTAA-CTGTGCGAAGGTAGCGTAATCACTTGTTTTCTAAAT-AAAGACCAGTATGAAAGGCATCACGAGGATTAAGCT-GTCTCCTCTTTCCAATCAGTGAACCTAATCTCCCCGTGAAGAAGCGGGG-ATTAAA-ATATAAGACGAGAAGACCCTGTGGAGCTTAAAAC--CTATAA-CACCTG-C-C-T----A--T--TTTTA----AT--T-ACACCTCGGTA-----T-TT------C---A--C------C----C---T----AAAGGCA-TCCTGA-ACATA-C-GGTTTTTGGTTGGGGTGACCGCGGAGAAAAACTAATCC-TCCACAATG----A--A-A-GG--GG-------A-CC--T----------CCCC-TA--AGCAATAAGTT-ACAAC-TTTAT-GCATCAA-AAAA-CTGACAT-CATCGACCC-A--A--TAAA-TTGATCAATGAACCAAGTTACCCCAGGGATAACAGCAC-AATCCGC-TTTGAGAGCTCCTAT-CGAC-AAGCGGGCTTATGACCTCGAT-GTTGGATCGGGATATCCT-A-GTGGTGCAGCC-G-CTA-CT-AAA-GGTTCGTT-TGTTCAACGATTAAAACCCCA-----
        'GENEBANK_KP149414.1_Pristimantis frater'                       --------------------------------------------------------------------------------------------------------------------------------------------------------------------------------------------------------------------------------------------------------------------------------------------------------------------------------------------------------------------------------CGCCTCTTG-------A----C-C-C--T---ATAAGAGGTCCAGCCTG-CCCAGT-GA--C-CC-TGT-TCAAC-GGCC--GCAGTATTCTAA-CTGTGCGAAGGTAGCGTAATCACTTGTTTTCTAAAT-AAAGACCAGTATGAAAGGCATCACGAGGATTAAGCT-GTCTCCTCTTTCCAATCAGTGAACCTAATCTCCCCGTGAAGAAGCGGGG-ATTAAA-ATATAAGACGAGAAGACCCTGTGGAGCTTAAAAC--CTATAA-CACCTG-C-C-T----A--T--TTTTA----AT--T-ACACCTCGGTA-----T-TT------C---A--C------C----C---T----AAAGGCA-TCCTGA-ACATA-C-GGTTTTTGGTTGGGGTGACCGCGGAGAAAAACTAATCC-TCCACAATG----A--A-A-GG--GG-------A-CC--T----------CCCC-TA--AGCAATAAGTT-ACAAC-TTTAT-GCATCAA-AAAA-CTGACAT-CATCGACCC-A--A--TAAA-TTGATCAATGAACCAAGTTACCCCAGGGATAACAGCAC-AATCCGC-TTTGAGAGCTCCTAT-CGAC-AAGCGGGCTTATGACCTCGAT-GTTGGATCGGGATATCCT-A-GTGGTGCAGCC-G-CTA-CT-AAA-GGTTCGTT-TGTTCAACGATTAAAACCCCA-----
        'GENEBANK_DQ195459.1_Pristimantis frater'                       ------------------------------------------------------------------------------------------------------------------------------------------------------------------------------------------------------------------------------------------------------------------------------------------------------------------------------------------------------------------------------------------------------------------------GTCAGCCTG-CCCAGTGGA--C-CC-TGT-TCAAC-GGCC--GCAGTATTCTAA-CTGTGCGAAGGTAGCGTAATCACTTGTTTTCTAAAT-AAAGACCAGTATGAAAGGCATCACGAGGATTAAGCT-GTCTCCTCTTTCCAATCAGTGAACCTAATCTCCCCGTGAAGAAGCGGGG-ATTAAA-ATATAAGACGAGAAGACCCTGTGGAGCTTAAAAC--CTATAA-CACCTG-C-C-T----A--T--TTTTA----AT--T-ACACCTCGGTA-----T-TT------T---A--C------C----C---T----AAAGGCA-TCCTGA-ACATA-C-GGTTTTTGGTTGGGGTGACCGCGGAGAAAAACTAATCC-TCCACAATG----A--A-A-GG--GG-------A-CC--T----------CCCC-TA--AGCAATAAGTT-ACAAC-TTTAT-GCATC-A-AAAA-CTGACAT-CATCGACCC-A--A--TAAA-TTGATCAATGAACCAAGTTACCCCAGGGATAACAGCAC-AATCCGC-TTTGAGAGCTCCTAT-CGAC-AAGCGGGCTTATGACCTCGAT-GTTGGATCGGGATATCCT-A-GTGGTGCAGCC-G-CTA-CT-AAG-GGTTCGTT-TGTTCAACGATTAAAACCCC------
        'GENEBANK_JN991420.1_Pristimantis achatinus'                    --------------------------------------------------------------------------------------------------------------------------------------------------------------------------------------------------------------------------------------------------------------------------------------------------------------------------------------------------------------------------------CGCCTCTTG-----------------------ATAAGAGGTCCAGCCTG-CCCAGT-GA--------GT-TCAAC-GGCC--GCGGTATACTAA-CCGTGCGAAGGTAGCGTAATCACTTGTCTTATAAAT-AAAGACTAGTATGAAAGGCACCACGAGAACTAAACT-GTCTCCTTTTTCCAATCCGTGAACCTAATATTTCCGTGAAGAAGCGGAA-ATTTCT-TAATAAGACGAGAAGACCCTATGGAGCTTTAAACA-TCATAA-TCAAT------------------------------------------------------------------------------------------GCA-ACATGA-TTA-T-A-TGTTTTTGGTTGGGGTGACTGCGGAG-AAAACCCACCC-TCCGCGATG----A--A---------------------------------------A--AACAATAAGCC-ACAGC-TTTAT-GTATCAA-CAAA-TTGACAC-AATTGACCC-A--A--TATA-TTGATTAACGAACCAAGTTACCCTAGGGATAACAGCGC-AATCCAC-TTCAAGAGCTCCTAT-CGAC-AAGTGGGCTTACGACCTCGAT-GTTGGATCAGGGTATCCT-A-GTGGTGCAGCA-G-CTA-CT-AAA-GGCTCGTT-TGTTCAACGATTAAAACCCC------
        'GENEBANK_KP064153.1_Pristimantis miktos'                       ---------------------------------------------------------------------------------------------------------------------------------------------------------------------------------------------------------------------------------------------------------------------------------------------------------------------------------------------------------------------------------------------------------------------------------------------------CG-TTCAC-GGCC--GCGGTATCCTAA-CCGTGCGAAGGTAGCGTAATCACTTGTCTTCTAAAT-AAAGACCAGTATGAAAGGCATCACGAGGACAAGACT-GTCTCCTTTTTTCAATCAGTGAACCTAATCTCCCCGTGAAGAAGCGGGA-ATTAAC-ATATAAGACGAGAAGACCCTATGGAGCTTCAAACA-TTATGA-CATCT-----------------------------------------------------------------------------------------GGCA-CTTTGA-TCA-T-A-TGTTTTCGGTTGGGGTGACCGCGGAGAAAAACTCACCC-TCCGCAATG----A--A--------------------------------------TA--AACAACAAACT-ACACC-TTTAT-GTATCAA-CAAA-CTGACAACTATTGACCC-A--A--T-AA-TTGATCAACGAACCAAGTTACCCTAGGGATAACAGCGC-AATCCAC-TTTGAGAGCCCCTAT-CGAC-AAGTGGGCTTACGACCTCGAT-GTTGGATCGGGGTATCCC-A-GTGGTGCAGCC-G-CTA-CT-AAA-GGTTCGTT-TGTTCAACGATTTAAACCCCACGTG-
        'GENEBANK_KP064152.1_Pristimantis miktos'                       -------------------------------------------------------------------------------------------------------------------------------------------------------------------------------------------------------------------------------------------------------------------------------------------------------------------------------------------------------------------------------------------------------------------AGAGGTCAAGCCTG-CCCAGT-G---------GT-TCAAC-GGCC--GCGGTATCCTAA-CCGTGCGAAGGTAGCGTAATCACTTGTCTTCTAAAT-AAAGACCAGTATGAAAGGCATCACGAGGACAAGACT-GTCTCCTTTTTTCAATCAGTGAACCTAATCTCCCCGTGAAGAAGCGGGA-ATTAAC-ATATAAGACGAGAAGACCCTATGGAGCTTCAAACA-TTATGA-CATCT-----------------------------------------------------------------------------------------GGCA-CTTTGA-TCA-T-A-TGTTTTCGGTTGGGGTGACCGCGGAGAAAAACTCACCC-TCCGCAATG----A--A--------------------------------------TA--AACAACAAACT-ACACC-TTTAT-GTATCAA-CAAA-CTGACAGCTATTGACCC-A--A--T-AA-TTGATCAACGAACCAAGTTACCCTAGGGATAACAGCGC-AATCCAC-TTTGAGAGCCCCTAT-CGAC-AAGTGGGCTTACGACCTCGAT-GTTGGATCGGGGTATCCC-A-GTGGTGCAGCC-G-CTA-CT-AAA-GGTTCGTT-TGTTCAACGATTTAAACCCCACGTG-
        'GENEBANK_KP064151.1_Pristimantis miktos'                       -------------------------------------------------------------------------------------------------------------------------------------------------------------------------------------------------------------------------------------------------------------------------------------------------------------------------------------------------------------------------------------------------------------------AGAGGTCAAGCCTG-CCCAGT-G---------GT-TCAAC-GGCC--GCGGTATCCTAA-CCGTGCGAAGGTAGCGTAATCACTTGTCTTCTAAAT-AAAGACCAGTATGAAAGGCATCACGAGGACAAGACT-GTCTCCTTTTTTCAATCAGTGAACCTAATCTCCCCGTGAAGAAGCGGGA-ATTAAC-ATATAAGACGAGAAGACCCTATGGAGCTTCAAACA-TTATGA-CATCT-----------------------------------------------------------------------------------------GGCA-CTTTGA-TCA-T-A-TGTTTTCGGTTGGGGTGACCGCGGAGAAAAACTCACCC-TCCGCAATG----A--A--------------------------------------TA--AACAACAAACT-ACACC-TTTAT-GTATCAA-CAAA-CTGACAGCTATTGACCC-A--A--T-AA-TTGATCAACGAACCAAGTTACCCTAGGGATAACAGCGC-AATCCAC-TTTGAGAGCCCCTAT-CGAC-AAGTGGGCTTACGACCTCGAT-GTTGGATCGGGGTATCCC-A-GTGGTGCAGCC-G-CTA-CT-AAA-GGTTCGTT-TGTTCAACGATTTAAACCCCACGTG-
        'GENEBANK_KC014939.1_Pristimantis aff._latidiscus'              --------------------------------------------------------------------------------------------------------------------------------------------------------------------------------------------------------------------------------------------------------------------------------------------------------------------------------------------------------------------------------CGCCTCTTG-------T----T-CCACCC---ATAAGAGGTCCCGCCTG-CCCAGT--G--A-CT-TGT-TCAAC-GGCC--GCGGTATCCTAA-CCGTGCGAAGGTAGCGTAATCACTTGTCTCCTAAAT-AGAGACTAGTATGAAAGGCATCACGAGGATTAAACT-GTCTCCTTTCCCTAATCAGTGAACCTAATCTCCCCGTGAAGAAGCGGGG-GTAACT-TTATAAGACGAGAAGACCCTATGGAGCTTAAAACA-ATATAA-CACGTG-C-C-A----C--CACTC-TA----TT--T-ACACTAAGGTC-----C-C-------C---A--C------C----T---C----CCCAGCA-CGCTGA-TTA-C-A-TGTTTTTGGTTGGGGTGACCGCGGAGAACAAACCATCC-TCCACGATG----A--T-A-AG--GG--------TGT--T----------CCCC-TA--AATAACAAGCC-ACAAC-TTAAC-CTATCAA-TAAA-TTGACATCCATTGACCC-A--A--TAAT-TTGATCAACGAACCAAGTTACCCTAGGGATAACAGCGC-AATCCAC-TTTAAGAGCCCTTAT-CGAC-AAGTGGGCTTACGACCTCGAT-GTTGGATCAGGGTATCCC-A-GTGGTGCAGCC-G-CTA-CT-AAA-GGTTCGTT-TGTTCAACGATTAAAACCCTA-----
        'GENEBANK_KC014938.1_Pristimantis aff._latidiscus'              --------------------------------------------------------------------------------------------------------------------------------------------------------------------------------------------------------------------------------------------------------------------------------------------------------------------------------------------------------------------------------CGCCTCTTG-------T----T-CCACCC---ATAAGAGGTCCCGCCTG-CCCAGT--G--A-CT-TGT-TCAAC-GGCC--GCGGTATCCTAA-CCGTGCGAAGGTAGCGTAATCACTTGTCTCCTAAAT-AGAGACTAGTATGAAAGGCATCACGAGGATTAAACT-GTCTCCTTTCCCTAATCAGTGAACCTAATCTCCCCGTGAAGAAGCGGGG-GTAACT-TTATAAGACGAGAAGACCCTATGGAGCTTAAAACA-ATATAA-CACGTG-C-C-A----C--CACTC-TA----TT--T-ACACTAAGGTC-----C-C-------C---A--C------C----T---C----CCCAGCA-CGCTGA-TTA-C-A-TGTTTTTGGTTGGGGTGACCGCGGAGAACAAACCATCC-TCCACGATG----A--T-A-AG--GG--------TGT--T----------CCCC-TA--AATAACAAGCC-ACAAC-TTAAC-CTATCAA-TAAA-TTGACATCCATTGACCC-A--A--TAAT-TTGATCAACGAACCAAGTTACCCTAGGGATAACAGCGC-AATCCAC-TTTAAGAGCCCTTAT-CGAC-AAGTGGGCTTACGACCTCGAT-GTTGGATCAGGGTATCCC-A-GTGGTGCAGCC-G-CTA-CT-AAA-GGTTCGTT-TGTTCAACGATTAAAACCCT------
        'GENEBANK_KC014937.1_Pristimantis aff._latidiscus'              ---------------------------------------------------------------------------------------------------------------------------------------------------------------------------------------------------------------------------------------------------------------------------------------------------------------------------------------------------------------------------------------------------------------------------------------------------------AC-GGCC--GCGGTATCCTAA-CCGTGCGAAGGTAGCGTAATCACTTGTCTCCTAAAT-AGAGACTAGTATGAAAGGCATCACGAGGATTAAACT-GTCTCCTTTCCCTAATCAGTGAACCTAATCTCCCCGTGAAGAAGCGGGG-GTAACT-TTATAAGACGAGAAGACCCTATGGAGCTTAAAACA-ATATAA-CACGTG-C-C-A----C--CACTC-TA----TT--T-ACACTAAGGTC-----C-C-------C---A--C------C----T---C----CCCAGCA-CGCTGA-TTA-C-A-TGTTTTTGGTTGGGGTGACCGCGGAGAACAAACCATCC-TCCACGATG----A--T-A-AG--GG--------TGT--T----------CCCC-TA--AATAACAAGCC-ACAAC-TTAAC-CTATCAA-TAAA-TTGACATCCATTGACCC-A--A--TAAT-TTGATCAACGAACCAAGTTACCCTAGGGATAACAGCGC-AATCCAC-TTTAAGAGCCCTTAT-CGAC-AAGTGGGCTTACGACCTCGAT-GTTGGATCAGGGTATCC----------------------------------------------------------------
        'GENEBANK_KC129348.1_Pristimantis aff._latidiscus'              --------------------------------------------------------------------------------------------------------------------------------------------------------------------------------------------------------------------------------------------------------------------------------------------------------------------------------------------------------------------------------CGCCTCTTG-------T----T-TCATCC---ATAAGAGGTCCCGCCTG-CCCAGT-NG--A-CT-TGT-TCAAC-GGCC--GCGGTATCCTAA-CCGTGCGAAGGTAGCGTAATCACTTGTCTCCTAAAT-AGAGACTAGTATGAAAGGCATCACGAGGATTAAACT-GTCTCCTTTCCCTAATCAGTGAACCTAATCTCCCCGTGAAGAAGCGGGG-ATAACT-TTATAAGACGAGAAGACCCTATGGAGCTTAAAACA-ATATAA-CACGTG-C-C-A----C--CACCTATT----TA--T-ACACTAAGGTC-----C-C-------C---A--C------C----T---C----CCCAGCA-CGCTGA-TTA-C-A-TGTTTTTGGTTGGGGTGACCGCGGAGAACAAACTATCC-TCCACGATG----A--T-A-AG--GG--------TTA--T----------TCCC-TA--AATAACAAGCC-ACAAC-TTAAC-CTATCAA-TAAA-TTGACATCCATTGACCC-A--A--TAAT-TTGATCAACGAACCAAGTTACCCTAGGGATAACAGCGC-AATCCAC-TTTAAGAGCCCTTAT-CGAC-AAGTGGGCTTACGACCTCGAT-GTTGGATCAGGGTATCCC-A-GTGGTGCAGCC-G-CTA-CT-AAA-GGTTCGTT-TGTTCAACGATTAAAACCCT------
        'GENEBANK_JN104679.1_Pristimantis erythropleura'                --------------------------------------------------------------------------------------------------------------------------------------------------------------------------------------------------------------------------------------------------------------------------------------------------------------------------------------------------------------------------------CACCTCTTG-------A----T-T-ACAC---ATAAGAGGCCCAGCCTG-CCCAGT-GA--C-TT-CAT-TCAAC-GGCC--GCGGTATCCTAA-CCGTGCAAAGGTAGCGTAATCACTTGTCTCCTAAAT-AGAGGCTAGTATGAAAGGCATCACGAGGATTAAACT-GTCTCCTTTCCCTAATCAGTGAACCTAATCTCCCCGTGAAGAAGCGGGG-ATAATT-CTATAAGACGAGAAGACCCTATGGAGCTTAAAACA-ATATTA-CACGTG-C-C-A----C--T--CCATT----TA--T-ACACCAAGGTC-----A-TT------C---C--C------C----C---C----CCCAGCA-CGCTGA-TTA-T-A-TGTTTTTGGTTGGGGTGACCGCGGAGAACAAATTACCC-TCCACGATG----A--A-A-AG--GGG------TATC--T----------CCCC-TA--AATAACAAGCT-ACAAC-TTTAC-CTATCAA-TAAA-TTGACATTAATTGACCC-A--A--TATT-TTGACCAACGAACCAAGTTACCCTAGGGATAACAGCGC-AATCCAC-TTTAAGAGCCCCTAT-CAAC-AAGTGGGCTTACGACCTCGAT-GTTGGATCAGGGTATCCT-A-GTGGTGCAGCC-G-CTA-CT-AAA-GGTTCGTT-TGTTCAACGATTAAAACCCT------
        'GENEBANK_JN371036.1_Pristimantis erythropleura'                --------------------------------------------------------------------------------------------------------------------------------------------------------------------------------------------------------------------------------------------------------------------------------------------------------------------------------------------------------------------------------CACCTCTTG-------A----C-T-ATAC---ATAAGAGGCCCAGCCTG-CCCAGT-GA--C-TT-CAT-TCAAC-GGCC--GCGGTATCCTAA-CCGTGCAAAGGTAGCGTAATCACTTGTTTCCTAAAT-AGAGACTAGTATGAAAGGCATCACGAGGATTAAACT-GTCTCCTTTCCCTAATCAGTGAACCTAATCTCCCCGTGAAGAAGCGGGG-ATAACC-CTATAAGACGAGAAGACCCTATGGAGCTTAAAACA-ATATCA-CACGTG-C-C-A----C--T--CCGTT----TA--T-ACACCAAGGTC-----A-TTA----CC---C--C------C----T---C----CCACGCA-CGCTGA-TCA-T-A-TGTTTTTGGTTGGGGTGACCGCGGAGAACAAATTACCC-TCCACGATG----A--A-A-AG--GGG------TATT--T----------CCCC-TA--AATAACAAGCT-ACAAC-TTTAT-CCATCAA-TAAA-TTGACATTCATTGATCC-A--A--TATT-TTGACCAACGAACCAAGTTACCCTAGGGATAACAGCGC-AATCCAC-TTTAAGAGCCCCTAT-CGAC-AAGTGGGCTTACGACCTCGAT-GTTGGATCAGGGTATCCT-A-GTGGTGCAGCC-G-CTA-CT-AAA-GGTTCGTT-TGTTCAACGATTAAAACCCT------
        'GENEBANK_KC129373.1_Pristimantis cruentus'                     --------------------------------------------------------------------------------------------------------------------------------------------------------------------------------------------------------------------------------------------------------------------------------------------------------------------------------------------------------------------------------CACCTCTTG-------C----C-C-AACT---ATAAGAGGCCCCGCCTG-CCCAGT-GACTC-CT-TGT-TCAAC-GGCC--ACGGTATCCTAA-CCGCGCAAAGGTAGCGTAATCACTTGTTTTCTAAAT-AAAGACCAGTATGAAAGGCATCACGAGATTTAAACT-GTCTCCTTTCCCTAATCAGTGAACCTAATCTCCCCGTGAAGAAGCGGGG-ATAACC-CTATAAGACGAGAAGACCCTGTGGAGCTTAAAACA-TTCCTA-CACGTG-C-T-A----C--C--ATATT----CT--C--CGCCAAGGCC-----A-C-------T---A--C------C----T--------CACAGCA-CGCTGA-TTA-T-A-TGTTTTTGGTTGGGGTGACCACGGAGAACAATATATCC-TCCGCGATG----A--A-A-GG--GG-------TATG--C----------CCCC-TA--AATAATAAGCC-ACAAC-TTAAC-CTATCAA-TAAA-TTGACATCCATTGACCC-A--A--TATT-TTGATCAACGAACCAAGTTACCCCAGGGATAACAGCGC-AATCCAC-TTTTAGAGCTCCTAT-CAAC-AAGTGGGCTTACGACCTCGAT-GTTGGATCAGGGTATCCC-A-GTGGTGCAACC-G-CTA-CT-GAA-GGTTCGTT-TGTTCAACGATTAAAACCCT------
        'GENEBANK_KC129372.1_Pristimantis cruentus'                     --------------------------------------------------------------------------------------------------------------------------------------------------------------------------------------------------------------------------------------------------------------------------------------------------------------------------------------------------------------------------------CACCTCTTG-------C----C-C-AACT---ATAAGAGGCCCCGCCTG-CCCAGT-GACTC-CT-TGT-TCAAC-GGCC--ACGGTATCCTAA-CCGCGCAAAGGTAGCGTAATCACTTGTTTTCTAAAT-AAAGACCAGTATGAAAGGCATCACGAGATTTAAACT-GTCTCCTTTCCCTAATCAGTGAACCTAATCTCCCCGTGAAGAAGCGGGG-ATAACC-CTATAAGACGAGAAGACCCTGTGGAGCTTAAAACA-TTCCTA-CACGTG-C-T-A----C--C--ATATT----CT--C--CGCCAAGGCC-----A-C-------T---A--C------C----T--------CACAGCA-CGCTGA-TTA-T-A-TGTTTTTGGTTGGGGTGACCACGGAGAACAATATATCC-TCCGCGATG----A--A-A-GG--GG-------TATG--C----------CCCC-TA--AATAATAAGCC-ACAAC-TTAAC-CTATCAA-TAAA-TTGACATCCATTGACCC-A--A--TATT-TTGATCAACGAACCAAGTTACCCCAGGGATAACAGCGC-AATCCAC-TTTTAGAGCTCCTAT-CAAC-AAGTGGGCTTACGACCTCGAT-GTTGGATCAGGGTATCCC-A-GTGGTGCAACC-G-CTA-CT-GAA-GGTTCGTT-TGTTCAACGATTAAAACCCT------
        'GENEBANK_FJ784557.1_Pristimantis cruentus'                     --------------------------------------------------------------------------------------------------------------------------------------------------------------------------------------------------------------------------------------------------------------------------------------------------------------------------------------------------------------------------------CACCTCTTG-------C----C-C-AACT---ATAAGAGGCCCCGCCTG-CCCAGT-GACTC-CT-TGT-TCAAC-GGCC--ACGGTATCCTAA-CCGCGCAAAGGTAGCGTAATCACTTGTTTTCTAAAT-AAAGACTAGTATGAAAGGCATCACGAGATTTAAACT-GTCTCCTTTCCCTAATCAGTGAACCTAATCTCCCCGTGAAGAAGCGGGG-ATAACC-CTATAAGACGAGAAGACCCTGTGGAGCTTAAAACA-TTCCTA-CACGTG-C-T-A----C--C--ATATT----CT--C--CGCCAAGGCC-----A-C-------T---A--C------C----T--------TACAGCA-CGCTGA-TTA-T-A-TGTTTTTGGTTGGGGTGACCACGGAGAACAATATATCC-TCCGCGATG----A--A-A-GG--GG-------TATG--C----------CCCC-TA--AATAATAAGCC-ACAAC-TTAAC-CTATCAA-TAAA-TTGACATCCATTGACCC-A--A--TATT-TTGATCAACGAACCAAGTTACCCCAGGGATAACAGCGC-AATCCAC-TTTTAGAGCTCCTAT-CAAC-AAGTGGGCTTACGACCTCGAT-GTTGGATCAGGGTATCCC-A-GTGGTGCAACC-G-CTA-CT-GAA-GGTTCGTT-TGTTCAACGATTAAAACCCT------
        'GENEBANK_FJ784538.1_Pristimantis cruentus'                     --------------------------------------------------------------------------------------------------------------------------------------------------------------------------------------------------------------------------------------------------------------------------------------------------------------------------------------------------------------------------------CACCTCTTG-------C----C-C-AACT---ATAAGAGGCCCCGCCTG-CCCAGT-GACTC-CT-TGT-TCAAC-GGCC--ACGGTATCCTAA-CCGCGCAAAGGTAGCGTAATCACTTGTTTTCTAAAT-AAAGACTAGTATGAAAGGCATCACGAGATTTAAACT-GTCTCCTTTCCCTAATCAGTGAACCTAATCTCCCCGTGAAGAAGCGGGG-ATAACC-CTATAAGACGAGAAGACCCTGTGGAGCTTAAAACA-TTCCTA-CACGTG-C-T-A----C--C--ATATT----CT--C--CGCCAAGGCC-----A-C-------T---A--C------C----T--------TACAGCA-CGCTGA-TTA-T-A-TGTTTTTGGTTGGGGTGACCACGGAGAACAATATATCC-TCCGCGATG----A--A-A-GG--GG-------TATG--C----------CCCC-TA--AATAATAAGCC-ACAAC-TTAAC-CTATCAA-TAAA-TTGACATCCATTGACCC-A--A--TATT-TTGATCAACGAACCAAGTTACCCCAGGGATAACAGCGC-AATCCAC-TTTTAGAGCTCCTAT-CAAC-AAGTGGGCTTACGACCTCGAT-GTTGGATCAGGGTATCCC-A-GTGGTGCAACC-G-CTA-CT-GAA-GGTTCGTT-TGTTCAACGATTAAAACCCT------
        'GENEBANK_KC129345.1_Pristimantis aff._cruentus'                -------------------------------------------------------------------------------------------------------------------------------------------------------------------------------------------------------------------------------------------------------------------------------------------------------------------------------------------------------------------------------------------------------------------------------------------------------------------------------------------------ATCACTTGTTTTCTAAAT-AGAGACTAGTATGAAAGGCACCACGAGATTTAAACT-GTCTCCTTTTCCTAATCAGTGAACCTAATCTCCCCGTGAAGAAGCGGGG-GTAACC-TTATAAGACGAGAAGACCCTGTGGAGCTTAAAACT-ATTACA-CACGTG-C-C-A----C--C--CCATT----CT--T-ACACCAAGGTC-----A-T-------C---A--C------C----T---A----CCCAGCA-CGCTGA-TTA-T-A-CGTTTTTGGTTGGGGTGACCACGGAGAACAAAACACCC-TCCGCGATG----A--A-A-GG--GA-------TATA--C----------CCCC-TA--AATAATAAGCC-ACAAC-TTAAT-CTATCAA-TAAA-TTGACATTCATTGACCC-A--A--TATT-TTGATCAACGAACCAAGTTACCCCAGGGATAACAGCGC-AATCCAC-TTTTAGAGCTCCTAT-CAAC-AGGTGGGCTTACGACCTCGAT-GTTGGATCGGGATATCCC-A-GTGGTGCAGCC-G-CTA-CT-AAA-GGTTCGTT-TGTTCAACGATTGAAATCCC------
        'GENEBANK_KR863315.1_Pristimantis cruentus'                     --------------------------------------------------------------------------------------------------------------------------------------------------------------------------------------------------------------------------------------------------------------------------------------------------------------------------------------------------------------------------------CACCTCTTG-------C----A-C-AACC---ATAAGAGGCCCAGCCTG-CCCAGT-GA--C-CC-TGT-TCAAC-GGCC--GCGGTATCCTAA-CCGCGCGAAGGTAGCGTAATCACTTGTTTTCTAAAT-AAAGACTAGTATGAAAGGCACCACGAGATTTAAACT-GTCTCCTTTCCCTAATCAGTGAACCTAATCTCCCCGTGAAGAAGCGGGG-GTAACC-TTATAAGACGAGAAGACCCTGTGGAGCTTAAAACT-ATTACA-CACGTG-C-C-A----C--C--CAATT----CT--T-ACACCAAGGTC-----A-T-------C---A--C------C----T---A----CCCAGCA-CGCTGA-TTA-T-A-CGTTTTTGGTTGGGGCGACCACGGAGAACAAAACACCC-TCCGCGATG----A--A-A-GG--GA-------TATA--C----------CCCC-TA--AATAATAAGCC-ACGAC-TTAAT-CTATCAA-TAAA-TTGACATTCATTGACCC-A--A--TATT-TTGATCAACGAACCAAGTTACCCCAGGGATAACAGCGC-AATCCAC-TTTTAGAGCTCCTAT-CAAC-AAGTGGGCTTACGACCTCGAT-GTTGGATCGGGATATCCC-A-GTGGTGCAGCC-G-CTA-CT-AAA-GGTTCGTT-TGTTCAACGATTGAAATCCC------
        'GENEBANK_KR863311.1_Pristimantis cruentus'                     --------------------------------------------------------------------------------------------------------------------------------------------------------------------------------------------------------------------------------------------------------------------------------------------------------------------------------------------------------------------------------CACCTCTTG-------C----A-C-AACC---ATAAGAGGCCCAGCCTG-CCCAGT-GA--C-CC-TGT-TCAAC-GGCC--GCGGTATCCTAA-CCGCGCGAAGGTAGCGTAATCACTTGTTTTCTAAAT-AAAGACTAGTATGAAAGGCACCACGAGATTTAAACT-GTCTCCTTTCCCTAATCAGTGAACCTAATCTCCCCGTGAAGAAGCGGGG-GTAACC-TTATAAGACGAGAAGACCCTGTGGAGCTTAAAACT-ATTACA-CACGTG-C-C-A----C--C--CAATT----CT--T-ACACCAAGGTC-----A-T-------C---A--C------C----T---A----CCCAGCA-CGCTGA-TTA-T-A-CGTTTTTGGTTGGGGCGACCACGGAGAACAAAACACCC-TCCGCGATG----A--A-A-GG--GA-------TATA--C----------CCCC-TA--AATAATAAGCC-ACGAC-TTAAT-CTATCAA-TAAA-TTGACATTCATTGACCC-A--A--TATT-TTGATCAACGAACCAAGTTACCCCAGGGATAACAGCGC-AATCCAC-TTTTAGAGCTCCTAT-CAAC-AAGTGGGCTTACGACCTCGAT-GTTGGATCGGGATATCCC-A-GTGGTGCAGCC-G-CTA-CT-AAA-GGTTCGTTGTSWTCRRYGMTTGAAATCCC------
        'GENEBANK_KR863316.1_Pristimantis cruentus'                     --------------------------------------------------------------------------------------------------------------------------------------------------------------------------------------------------------------------------------------------------------------------------------------------------------------------------------------------------------------------------------CACCTCTTG-------C----A-C-AACC---ATAAGAGGCCCAGCCTG-CCCAGT-GA--C-CC-TGT-TCAAC-GGCC--GCGGTATCCTAA-CCGCGCGAAGGTAGCGTAATCACTTGTTTTCTAAAT-AAAGACTAGTATGAAAGGCACCACGAGATTTAAACT-GTCTCCTTTCCCTAATCAGTGAACCTAATCTCCCCGTGAAGAAGCGGGG-GTAACC-TTATAAGACGAGAAGACCCTGTGGAGCTTAAAACT-ATTACA-CACGTG-C-C-A----C--C--CAATT----CT--T-ACACCAAGGTC-----A-T-------C---A--C------C----T---A----CCCAGCA-CGCTGA-TTA-T-A-CGTTTTTGGTTGGGGCGACCACGGAGAACAAAACACCC-TCCGCGATG----A--A-A-GG--GA-------TATA--C----------CCCC-TA--AATAATAAGCC-ACGAC-TTAAT-CTATCAA-TAAA-TTGACATTCATTGACCC-A--A--TATT-TTGATCAACGAACCAAGTTACCCCAGGGATAACAGCGC-AATCCAC-TTTTAGAGCTCCTAT-CAACGAAGTGGGCTTACGACCTCGAT-GTTGGATCGGGATATCCC-A-GTGGTGCAGCC-G-CTA-CT-AAA-GGTTCGTT-TGTTCAACGATTGAAATCC-------
        'GENEBANK_JN104662.1_Pristimantis kelephas'                     ------------------------------------------------------------------------------------------------------------------------------------------------------------------------------------------------------------------------------------------------------------------------------------------------------------------------------------------------------------------------------------TCTTG-------T----C-C---TT---ATAAGAGGCCCAGCCTG-CCCAGT-GA--C-TT-CAT-TCAAC-GGCC--GCGGTATCCTAA-CCGTGCAAAGGTAGCGTAATCACTTGTCTTCTAAAT-AAAGACTAGTATGAAAGGCACCACGAGGATTAAGCT-GTCTCCTTTTTCTAATCAGTGAACCTAATTTTCCCGTGAAGAAGCGGGA-ATGATT-TTATAAGACGAGAAGACCCTATGGAGCTTTAAACA-CTATTA-CACGTG-T-T-A----C--C--CAACT----AA--C--TACTAAGGTA-----C-TT------A---A--C------C----C---A----AAAAGCA-CGCTGA-TAA-T-A-TGTTTTTGGTTGGGGTGACCGCGGAGAATAAATCATCC-TCCGCGATG----A--A-A-GG--GACA-----TCTT--C----------CCCC-TA--AATAACAAGCC-ACAAC-TTTAT-TTATCAA-TAAA-TTGACATTCATTGACCC-A--A--TATT-TTGATCAACGAACCAAGTTACCCTAGGGATAACAGCGC-AATCCAC-TTTAAGAGCCCCTAT-CGAC-AAGTGGGCTTACGACCTCGAT-GTTGGATCAGGGTATCCC-A-GTGGTGCAGCC-G-CTA-CT-AAA-GGTTCGTT-TGTTCAACGATTAAAACCCT------
        'GENEBANK_JN104660.1_Pristimantis kelephas'                     --------------------------------------------------------------------------------------------------------------------------------------------------------------------------------------------------------------------------------------------------------------------------------------------------------------------------------------------------------------------------------CACCTCTTG-------T----C-C---TT---ATAAGAGGCCCAGCCTG-CCCAGT-GA--C-TT-CAT-TCAAC-GGCC--GCGGTATCCTAA-CCGTGCAAAGGTAGCGTAATCACTTGTCTTCTAAAT-AAAGACTAGTATGAAAGGCACCACGAGGATTAAGCT-GTCTCCTTTTTCTAATCAGTGAACCTAATTTTCCCGTGAAGAAGCGGGA-ATGATT-TTATAAGACGAGAAGACCCTATGGAGCTTTAAACA-CTATTA-CACGTG-T-T-A----C--C--CAACT----AA--C--TACTAAGGTA-----C-TT------A---A--C------C----C---A----AAAAGCA-CGCTGA-TAA-T-A-TGTTTTTGGTTGGGGTGACCGCGGAGAATAAATCATCC-TCCGCGATG----A--A-A-GG--GACA-----TCTT--C----------CCCC-TA--AATAACAAGCC-ACAAC-TTTAT-TTATCAA-TAAA-TTGACATTCATTGACCC-A--A--TATT-TTGATCAACGAACCAAGTTACCCTAGGGATAACAGCGC-AATCCAC-TTTAAGAGCCCCTAT-CGAC-AAGTGGGCTTACGACCTCGAT-GTTGGATCAGGGTATCCC-A-GTGGTGCAGCC-G-CTA-CT-AAA-GGTTCGTT-TGTTCAACGATTAAAACCCT------
        'GENEBANK_JN104658.1_Pristimantis calcaratus'                   --------------------------------------------------------------------------------------------------------------------------------------------------------------------------------------------------------------------------------------------------------------------------------------------------------------------------------------------------------------------------------CACCTCTTG-------T----C-C---TT---ATAAGAGGCCCAGCCTG-CCCAGT-GA--C-TT-TAT-TCAAC-GGCC--GCGGTATCCTAA-CCGTGCAAAGGTAGCGTAATCACTTGTCTTCTAAAT-AAAGACTAGTATGAAAGGCACCACGAGGATTAAGCT-GTCTCCTTTCTCTAATCAGTGAACCTAATTTTCCCGTGAAGAAGCGGGG-ATGATT-TTATAAGACGAGAAGACCCTATGGAGCTTTAAACA-CTATTA-CACGTG-C-T------C--C--CAACT----AA--C--TACCCAGGTA-----C-CT------A---A--C------C----C--------AAAACCA-CGCTGA-TAA-T-A-TGTTTTTGGTTGGGGTGACCACGGAGAATAAACCATCC-TCCGCGATG----A--A-G-GG--G--------TATC--T----------CCCC-TA--AACAACAAGCC-ACAAC-TTTAT-TTATCAA-TAAA-TTGACATTCATTGACCC-A--A--TATT-TTGATCAACGAACCAAGTTACCCTAGGGATAACAGCGC-AATCCAC-TTTAAGAGCCCCTAT-CGAC-AAGTGGGCTTACGACCTCGAT-GTTGGATCAGGGTATCCC-A-GTGGTGCAGCC-G-CTA-CT-AAA-GGTTCGTT-TGTTCAACGATTAAAACCCT------
        'GENEBANK_JN104657.1_Pristimantis calcaratus'                   --------------------------------------------------------------------------------------------------------------------------------------------------------------------------------------------------------------------------------------------------------------------------------------------------------------------------------------------------------------------------------CACCTCTTG-------T----C-C---TT---ATAAGAGGCCCAGCCTG-CCCAGT-GA--C-TT-TAT-TCAAC-GGCC--GCGGTATCCTAA-CCGTGCAAAGGTAGCGTAATCACTTGTCTTCTAAAT-AAAGACTAGTATGAAAGGCACCACGAGGATTAAGCT-GTCTCCTTTCTCTAATCAGTGAACCTAATTTTCCCGTGAAGAAGCGGGG-ATGATT-TTATAAGACGAGAAGACCCTATGGAGCTTTAAACA-CTATTA-CACGTG-C-T------C--C--CAACT----AA--C--TACCCAGGTA-----C-CT------A---A--C------C----C--------AAAACCA-CGCTGA-TAA-T-A-TGTTTTTGGTTGGGGTGACCACGGAGAATAAACCATCC-TCCGCGATG----A--A-G-GG--G--------TATC--T----------CCCC-TA--AACAACAAGCC-ACAAC-TTTAT-TTATCAA-TAAA-TTGACATTCATTGACCC-A--A--TATT-TTGATCAACGAACCAAGTTACCCTAGGGATAACAGCGC-AATCCAC-TTTAAGAGCCCCTAT-CGAC-AAGTGGGCTTACGACCTCGAT-GTTGGATCAGGGTATCCC-A-GTGGTGCAGCC-G-CTA-CT-AAA-GGTTCGTT-TGTTCAACGATTAAAACCCT------
        'GENEBANK_JN991455.1_Pristimantis museosus'                     ------------------------------------------------------------------------------------------------------------------------------------------------------------------------------------------------------------------------------------------------------------------------------------------------------------------------------------------------------------------------------------------------------------------------------CTG-CCCAGT-GA--T-CT-CAT-TCAAC-GGCC--GCGGTATCCTAA-CCGTGCGAAGGTAGCGTAATCACTTGTCTCCTAAAT-AGAGACTAGTATGAAAGGCATCACGAGGTTTATACT-GTCTCCTTTCTCTAATCAGTGAACCTAATCCCCCCGTGAAGAAGCGGGG-ATATTT-TTATAAGACGAGAAGACCCTATGGAGCTTAAAACA-GTTCTA-CACGTG-C-C-A----C--A--CCACT---TCC--C-TAACTACGGTT-----C-TA------C---C--C------C----C---C----CCCCGCA-CGCTGA-TTA-C-A-TGTTTTTGGTTGGGGTGACCGCGGAGAATAAATCATCC-TCCACGATG----A--A-A-GT--GGT------TCTC--T----------CCAC-TA--AATAACAAGCC-ACAAC-TTTAT-CCATCAA-CACA-TTGACATAATTTGACCC-A--A--TAAATTTGATCAACGAACCAAGTTACCCTAGGGATAACAGCGC-AATCCAC-TTCGAGAGCTCATAT-CGAC-AAGTGGGCTTACGACCTCGAT-GTTGGATCAGGGTATCCC-A-GTGGTGTAGCC-G-CTA-CT-A--------------------------------------
        'GENEBANK_KC014950.1_Pristimantis museosus'                     --------------------------------------------------------------------------------------------------------------------------------------------------------------------------------------------------------------------------------------------------------------------------------------------------------------------------------------------------------------------------------C--------------------------CC---MTWAGAGGCCTAGCCTG-CCCAGT-GA--T-CT-CAT-TCAAC-GGCC--GCGGTATCCTAA-CCGTGCGAAGGTAGCGTAATCACYTKTCTCCTAAAT-AGAGACTAGTATGAAAGGCATCACGAGGTTTATACT-GTCTCCTTTCTCTAATCAGTGAACCTAATCCCCCCGTGAAGAAGCGGGG-ATATTT-TTATAAGACGAGAAGACCCTATGGAGCTTAAAACA-GTTCTA-CACGTG-C-C-A----C--A--CCACT---TCC--C-TAACTACGGTT-----C-TA------C---C--C------C----C---C----CCCCSCA-CGCTGA-TTA-C-A-TGTTTTTGGTTGGGGTGACCGCGGAAAATAAATCATCC-TCCACGATG----A--A-A-GT--GGT------TCTC--T----------CCAC-TA--AATAACAAGCC-ACAAC-TTTAT-CCATCAA-CACA-TTGACATAATTTGACCC-A--A--TAAATTTGATCAACGAACCAAGTTACCCTAGGGATAACAGCGC-AATCCAC-TTCGAGAGCTCATAT-CGAC-AAGSGGGCTTACGACCTCGAT-GTTGGATCAGGGTATCCC-A-GTGGKGTAGCC-G-CTA-CT-AAA-GGT--------------------------------
        'GENEBANK_FJ784430.1_Pristimantis museosus'                     ---------------------------------------------------------------------------------------------------------------------------------------------------------------------------------------------------------------------------------------------------------------------------------------------------------------------------------------------------------------------------------------------------------------------------AGCCTG-CCCAGT-GA--T-CT-CAT-TCAAC-GGCC--GCGGTATCCTAA-CCGTGCGAAGGTAGCGTAATCACTTGTCTCCTAAAT-AGAGACTAGTATGAAAGGCATCACGAGGTTTATACT-GTCTCCTTTCTCTAATCAGTGAACCTAATCCCCCCGTGAAGAAGCGGGG-ATATTT-TTATAAGACGAGAAGACCCTATGGAGCTTAAAACA-GTTCTA-CACGTG-C-C-A----C--A--CCACT---TCC--C-TAACTACGGTT-----C-TA-----CC---C--C------C----C---C----CCCCGCA-CGCTGA-TTA-C-A-TGTTTTTGGTTGGGGTGACCGCGGAGAATAAATCATCC-TCCACGATG----A--A-A-GT--GGT------TCTC--T----------CCAC-TA--AATAACAAGCC-ACAAC-TTTAT-CCATCAA-CACA-TTGACATAATTTGACCC-A--A--TAAATTTGATCAACGAACCAAGTTACCCTAGGGATAACAGCGC-AATCCAC-TTCGAGAGCTCATAT-CGAC-AGGTGGGCTTACGACCTCGAT-GTTGGATCAGGGTATCCC-A-GTGGTGTAGCC-G-CTA-CT-AAA-GGTTC------------------------------
        'GENEBANK_KC014951.1_Pristimantis museosus'                     --------------------------------------------------------------------------------------------------------------------------------------------------------------------------------------------------------------------------------------------------------------------------------------------------------------------------------------------------------------------------------CACCTCTTG-------T----C-C---CC---ATAAGAGGCCTAGCCTG-CCCAGT-GA--T-CT-CAT-TCAAC-GGCC--GCGGTATCCTAA-CCGTGCGAAGGTAGCGTAATCACTTGTCTCCTAAAT-AGAGACTAGTATGAAAGGCATCACGAGGTTTATACT-GTCTCCTTTCTCTAATCAGTGAACCTAATCCCCCCGTGAAGAAGCGGGG-ATATTT-TTATAAGACGAGAAGACCCTATGGAGCTTAAAACA-GTTCTA-CACGTG-C-C-A----C--A--CCACT---TCC--C-TAACTACGGTT-----C-TA----------C--C------C----C---C----CCCCGCA-CGCTGA-TTA-C-A-TGTTTTTGGTTGGGGTGACCGCGGAGAATAAATCATCC-TCCACGATG----A--A-A-GT--GGT------TCTC--T----------CCAC-TA--AATAACAAGCC-ACAAC-TTTAT-CCATCAA-CACA-TTGACATAATTTGACCC-A--A--TAAATTTGATCAACGAACCAAGTTACCCTAGGGATAACAGCGC-AATCCAC-TTCGAGAGCTCATAT-CGAC-AAGTGGGCTTACGACCTCGAT-GTTGGATCAGGGTATCCC-A-GTGGTGTAGCC-G-CTA-CT-AAA-GGTTCGTT-TGTTCAACGATTAAAACCCTA-----
        'GENEBANK_FJ784559.1_Pristimantis museosus'                     --------------------------------------------------------------------------------------------------------------------------------------------------------------------------------------------------------------------------------------------------------------------------------------------------------------------------------------------------------------------------------CACCTCTTG-------T----C-C---CC---ATAAGAGGCCTAGCCTG-CCCAGT-GA--T-CT-CAT-TCAAC-GGCC--GCGGTATCCTAA-CCGTGCGAAGGTAGCGTAATCACTTGTCTCCTAAAT-AGAGACTAGTATGAAAGGCATCACGAGGTTTATACT-GTCTCCTTTCTCTAATCAGTGAACCTAATCCCCCCGTGAAGAAGCGGGG-ATATTT-TTATAAGACGAGAAGACCCTATGGAGCTTAAAACA-GTTCTA-CACGTG-C-C-A----C--A--CCACT---TCC--C-TAACTACGGTT-----C-TA----------C--C------C----C---C----CCCCGCA-CGCTGA-TTA-C-A-TGTTTTTGGTTGGGGTGACCGCGGAGAATAAATCATCC-TCCACGATG----A--A-A-GT--GGT------TCTC--T----------CCAC-TA--AATAACAAGCC-ACAAC-TTTAT-CCATCAA-CACA-TTGACATAATTTGACCC-A--A--TAAATTTGATCAACGAACCAAGTTACCCTAGGGATAACAGCGC-AATCCAC-TTCGAGAGCTCATAT-CGAC-AGGTGGGCTTACGACCTCGAT-GTTGGATCAGGGTATCCC-A-GTGGTGTAGCC-G-CTA-CT-AAA-GGTTCGTT-TGTTCAACGATTAAAACCC-------
        'GENEBANK_KC129362.1_Pristimantis aff._museosus'                --------------------------------------------------------------------------------------------------------------------------------------------------------------------------------------------------------------------------------------------------------------------------------------------------------------------------------------------------------------------------------CACCTCTTG-------C----C-C---CC---ATAAGAGGCCTAGCCTG-CCCAGT-GA--T-TT-TAT-TCAAC-GGCC--GCGGTATCCTAA-CCGTGCGAAGGTAGCGTAATCACTTGTCTCCTAAAT-AGAGACTAGTATGAAAGGCATCACGAGATTTATACT-GTCTCCTCTCTCTAATCAGTGAACCTAATCTCCCCGTGAAGAAGCGGGG-GTATTT-TTATAAGACGAGAAGACCCTATGGAGCTTAAAACA-GTTTTA-CACGTG-C-C-A----C--A---CACT---TCC--T-CAACTACGGTC-----C---------T---C--C------C----C---C----CCCCGCA-CGCTGA-TTA-C-A-TGTTTTTGGTTGGGGTGACCGCGGAGAATAAATCATCC-TCCACGATG----A--A-A-GT--GGT------TCTT--T----------CCAC-TA--AATAACAAGCC-ACAAC-TTTAT-CAATCAA-CACA-TTGACATAATTTGACCC-A--A--TAAAATTGATCAACGAACCAAGTTACCCTAGGGATAACAGCGC-AATCCAC-TTCAAGAGCTCGTAT-CGAC-AAGTGGGCTTACGACCTCGAT-GTTGGATCAGGGTATCCC-A-GTGGTGTAGCC-G-CTA-CC-AAA-GGTTCGTT-TGTTCAACGATTAAAACCCT------
        'GENEBANK_KC129361.1_Pristimantis aff._museosus'                --------------------------------------------------------------------------------------------------------------------------------------------------------------------------------------------------------------------------------------------------------------------------------------------------------------------------------------------------------------------------------------------------------------------------------------------------TAT-TCAAC-GGCC--GCGGTATCCTAA-CCGTGCGAAGGTAGCGTAATCACTTGTCTCCTAAAT-AGAGACTAGTATGAAAGGCATCACGAGATTTATACT-GTCTCCTCTCTCTAATCAGTGAACCTAATCTCCCCGTGAAGAAGCGGGG-GTATTT-TTATAAGACGAGAAGACCCTATGGAGCTTAAAACA-GTTTTA-CACGTG-C-C-A----C--A---CACT---TCC--T-CAACTACGGTC-----C---------C---C--C------C----C---C----CCCCGCA-CGCTGA-TTA-C-A-TGTTTTTGGTTGGGGTGACCGCGGAGAATAAATCATCC-TCCACGATG----A--A-A-GT--GGT------TCTT--T----------CCAC-TA--AATAACAAGCC-ACAAC-TTTAT-CAATCAA-CACA-TTGACATAATTTGACCC-A--A--TAAAATTGATCAACGAACCAAGTTACCCTAGGGATAACAGCGC-AATCCAC-TTCAAGAGCTCGTAT-CGAC-AAGTGGGCTTACGACCTCGAT-GTTGGATCAGGGTATCCC-A-GTGGTGTAGCC-G-CTA-CC-A--------------------------------------
        'GENEBANK_KC129354.1_Pristimantis aff._museosus'                --------------------------------------------------------------------------------------------------------------------------------------------------------------------------------------------------------------------------------------------------------------------------------------------------------------------------------------------------------------------------------C----------------------------------------------------AGT-GA--T-TT-TAT-TCAAC-GGCC--GCGGTATCCTAA-CCGTGCGAAGGTAGCGTAATCACTTGTCTCCTAAAT-AGAGACTAGTATGAAAGGCATCACGAGATTTATACT-GTCTCCTCTCTCTAATCAGTGAACCTAATCTCCCCGTGAAGAAGCGGGG-GTATTT-TTATAAGACGAGAAGACCCTATGGAGCTTAAAACA-GTTTTA-CACGTG-C-C-A----C--A---CACT---TCC--T-CAACTACGGTC-----C---------C---C--C------C----C---C----CCCCGCA-CGCTGA-TTA-C-A-TGTTTTTGGTTGGGGTGACCGCGGAGAATAAATCATCC-TCCACGATG----A--A-A-GT--GGT------TCTT--T----------CCAC-TA--AATAACAAGCC-ACAAC-TTTAT-CAATCAA-CACA-TTGACATAATTTGACCC-A--A--TAAAATTGATCAACGAACCAAGTTACCCTAGGGATAACAGCGC-AATCCAC-TTCAAGAGCTCGTAT-CGAC-AAGTGGGCTTACGACCTCGAT-GTTGGATCAGGGTATCCC-A-GTGGTGTAGCC-G-CTA-CC-A--------------------------------------
        'GENEBANK_KU724443.1_Pristimantis  sp'                          -AAAAG-CGTCAAAGCTTAA----CTATGCTCA-CTCTAAT-TTCTCAACCCA---CCTAGACCCCTTCAACTGTACTGAGAACTTCTAT-AA-TATTATAG-AACCTCTTATGCTGAAACTAGTAACAAGAG-GCAA--CC--CCTCTCCCAAAT-GCAAGTTAAAGCCAGC-AAGAACCCA-CCACTGGCAGCCAA-CAG-GCCTAAACAAAAGTGACAAC-TT-C----A-CT--AGAAA----ACCCCA---C---TTCC-AATAAC-TGTTAACCTAACACCAGAGCATTTCAAGAAAGATTAAAAGAA-AGAGAAGGAACTCGGCAAA-T----GTCAGTCCCGCCTGTTTACCAAAAACACCGCCTCTTG-------T----A-C---AC---ATAAGAGGTCCAGCCTG-CCCAGT-GA-CT-CT-TGT-TCAAC-GGCC--GCGGTATCCTAA-CCGTGCAAAGGTAGCGTAATCACTTGTCTTCTAAAT-AAAGACCAGTATGAAAGGCATCACGAGGACTAAACT-GTCTCCTCTCCCTAATCAGTGAACCTAATCTCCCCGTGAAGAAGCGGGG-ATTCTT-ATACAAGACGAGAAGACCCTATGGAGCTTTAAACA-TCATAA-CACCTG-C-T-G----C--C--ACATC--TTTA--C-TTACTCAGGTA-----C-T-------C---C--C------C----C---T----CACAGCA-CACTGA-TTA-C-A-TGTTTTTGGTTGGGGTGACCGTGGAGAAAAACAAATCC-TCCGCAATG----A--A-A-GG--GA---------CT--T----------TCCC-TA--AACAGCAAGCT-ACAAC-TTTAT-GTATCAG-CAAA-CTGACATCCATTGACCC-A--A--TATA-TTGATTAACGAACCAAGTTACCCTAGGGATAACAGCGC-AATCCAC-TTCAAGAGCCCCTAT-CGAC-AAGTGGGCTTACGACCTCGAT-GTTGGATCGGGGTATCCT-A-GTGGTGCAGCC-G-CTA-CT-AAA-GGTTCGTT-TGTTCAACGATTAAAACCCTAC--G-
        'GENEBANK_KU724442.1_Pristimantis  sp'                          --------------------------------------------------CCA---CCTAGACCCCTTCAACTGTACTGAGAACTTCTAT-AA-TATTATAG-AACCTCTTATGCTGAAACTAGTAACAAGAG-GCAA--CC--CCTCTCCCAAAT-GCAAGTTAAAGCCAGC-AAGAACCCA-CCACTGGCAGCCAA-CAG-GCCTAAACAAAAGTGACAAC-TT-C----A-CT--AGAAA----ACCCCA---C---TTCC-AATAAC-TGTTAACCTAACACCAGAGCATTTCAAGAAAGATTAAAAGAA-AGAGAAGGAACTCGGCAAA-T----GTCAGTCCCGCCTGTTTACCAAAAACACCGCCTCTTG-------T----A-C---AC---ATAAGAGGTCCAGCCTG-CCCAGT-GA-CT-CT-TGT-TCAAC-GGCC--GCGGTATCCTAA-CCGTGCAAAGGTAGCGTAATCACTTGTCTTCTAAAT-AAAGACCAGTATGAAAGGCATCACGAGGACTAAACT-GTCTCCTCTCCCTAATCAGTGAACCTAATCTCCCCGTGAAGAAGCGGGG-ATTCTT-ATACAAGACGAGAAGACCCTATGGAGCTTTAAACA-TCATAA-CACCTG-C-T-G----C--C--ACATC--TTTA--C-TTACTCAGGTA-----C-T-------C---C--C------C----C---T----CACAGCA-CACTGA-TTA-C-A-TGTTTTTGGTTGGGGTGACCGTGGAGAAAAACAAATCC-TCCGCAATG----A--A-A-GG--GA---------CT--T----------TCCC-TA--AACAGCAAGCT-ACAAC-TTTAT-GTATCAG-CAAA-CTGACATCCATTGACCC-A--A--TATA-TTGATTAACGAACCAAGTTACCCTAGGGATAACAGCGC-AATCCAC-TTCAAGAGCCCCTAT-CGAC-AAGTGGGCTTACGACCTCGAT-GTTGGATCGGGGTATCCT-A-GTGGTGCAGCC-G-CTA-CT-AAA-GGTTCGTT-TGTTCAACGATTAAAACCCTAC--G-
        'GENEBANK_KU724441.1_Pristimantis  sp'                          ------------------------------------------------ACCCA---CCTAGACCCCTTCAACTGTACTGAGAACTTCTAT-AA-TATTATAG-AACCTCTTATGCTGAAACTAGTAACAAGAG-GCAA--CC--CCTCTCCCAAAT-GCAAGTTAAAGCCAGC-AAGAACCCA-CCACTGGCAGCCAA-CAG-GCCTAAACAAAAGTGACAAC-TT-C----A-CT--AGAAA----ACCCCA---C---TTCC-AATAAC-TGTTAACCTAACACCAGAGCATTTCAAGAAAGATTAAAAGAA-AGAGAAGGAACTCGGCAAA-T----GTCAGTCCCGCCTGTTTACCAAAAACACCGCCTCTTG-------T----A-C---AC---ATAAGAGGTCCAGCCTG-CCCAGT-GA-CT-CT-TGT-TCAAC-GGCC--GCGGTATCCTAA-CCGTGCAAAGGTAGCGTAATCACTTGTCTTCTAAAT-AAAGACCAGTATGAAAGGCATCACGAGGACTAAACT-GTCTCCTCTCCCTAATCAGTGAACCTAATCTCCCCGTGAAGAAGCGGGG-ATTCTT-ATACAAGACGAGAAGACCCTATGGAGCTTTAAACA-TCATAA-CACCTG-C-T-G----C--C--ACATC--TTTA--C-TTACTCAGGTA-----C-T-------C---C--C------C----C---T----CACAGCA-CACTGA-TTA-C-A-TGTTTTTGGTTGGGGTGACCGTGGAGAAAAACAAATCC-TCCGCAATG----A--A-A-GG--GA---------CT--T----------TCCC-TA--AACAGCAAGCT-ACAAC-TTTAT-GTATCAG-CAAA-CTGACATCCATTGACCC-A--A--TATA-TTGATTAACGAACCAAGTTACCCTAGGGATAACAGCGC-AATCCAC-TTCAAGAGCCCCTAT-CGAC-AAGTGGGCTTACGACCTCGAT-GTTGGATCGGGGTATCCT-A-GTGGTGCAGCC-G-CTA-CTAAAA-GGTTCGTT-TG------------------------
        'GENEBANK_JN104678.1_Pristimantis brevifrons'                   -----------------------------------------------------------------------------------------------------------------------------------------------------------------------------------------------------------------------------------------------------------------------------------------------------------------------------------------------------------------------------------------------------------------------------CCTG--CCAGT-GA-CT-CT-TGT-TCAAC-GGCC--GCGGTATCCTAA-CCGTGCGAAGGTAGCGTAATCACTTGTCTTTTAAAT-AAGGACCAGTATGAAAGGCATCACGAGAGCTAAACT-GTCTCCTCTCCCTAATCAGTGAACCTAATCCCCCCGTGAAGAAGCGGGG-ATTCTT-ATATAAGACGAGAAGACCCTATGGAGCTTTAAACA-TTATAA-CACTTG-C-T-A----C--C--GCATC--TTTA--C-TTACTCAGGTA-----T-T-------C---C--T------C----C---C----CACAGCA-CGCTGA-TTA-C-A-TGTTTTTGGTTGGGGTGACCGCGGAGAAAAGCCAATCC-TCCGCAATG----A--A-G-GG--GA----------C--T----------CCCC-TA--AACAGCAAGCT-ACAAC-TTTAT-GTATCAG-CAAA-CTGACATTCATTGACCC-A--A--TATA-TTGATTAACGAACCAAGTTACCCTAGGGATAACAGCGC-AATCCAC-TTCAAGAGCCCCTAT-CGAC-AAGTGGGCTTACGACCTCGAT-GTTGGATCGGGGTATCCT-A-GTGGTGCAGCC-G-CTA-CT-AAA-GGTTCGTT-TGTTCAACGATTAAAACCCC------
        'GENEBANK_JN370972.1_Pristimantis brevifrons'                   -----------------------------------------------------------------------------------------------------------------------------------------------------------------------------------------------------------------------------------------------------------------------------------------------------------------------------------------------------------------------------------------------------------------------------CCTG--CCAGT-GA-CT-CT-TGT-TCAAC-GGCC--GCGGTATCCTAA-CCGTGCGAAGGTAGCGTAATCACTTGTCTTTTAAAT-AAGGACCAGTATGAAAGGCATCACGAGAGCTAAACT-GTCTCCTCTCCCTAATCAGTGAACCTAATCCCCCCGTGAAGAAGCGGGG-ATTCTT-ATATAAGACGAGAAGACCCTATGGAGCTTTAAACA-TTATAA-CACTTG-C-T-A----C--C--GCATC--TTTA--C-TTACTCAGGTA-----T-T-------C---C--T------C----C---C----CACAGCA-CGCTGA-TTA-C-A-TGTTTTTGGTTGGGGTGACCGCGGAGAAAAGCCAATCC-TCCGCAATG----A--A-G-GG--GA----------C--T----------CCCC-TA--AACAGCAAGCT-ACAAC-TTTAT-GTATCAG-CAAA-CTGACATTCATTGACCC-A--A--TATA-TTGATTAACGAACCAAGTTACCCTAGGGATAACAGCGC-AATCCAC-TTCAAGAGCCCCTAT-CGAC-AAGTGGGCTTACGACCTCGAT-GTTGGATCGGGGTATCCT-A-GTGGTGCAGCC-G-CTA-CT-AAA-GGTTCGTT-TGTTCAACGATTAAAACCCC------
        'GENEBANK_JN370973.1_Pristimantis brevifrons'                   --------------------------------------------------------------------------------------------------------------------------------------------------------------------------------------------------------------------------------------------------------------------------------------------------------------------------------------------------------------------------------CGCCTCTTG-------C----C-C---AT---ATAAGAGGTCCAGCCTG--CCAGT-GA-CT-CT-TGT-TCAAC-GGCC--GCGGTATCCTAA-CCGTGCGAAGGTAGCGTAATCACTTGTCTTTTAAAT-AAGGACCAGTATGAAAGGCATCACGAGAGCTAAACT-GTCTCCTCTCCCTAATCAGTGAACCTAATCCCCCCGTGAAGAAGCGGGG-ATTCTT-ATATAAGACGAGAAGACCCTATGGAGCTTTAAACA-TTATAA-CACTTG-C-T-A----C--C--GCATC--TTTA--C-TTACTCAGGTA-----T-T-------C---C--T------C----C---C----CACAGCA-CGCTGA-TTA-C-A-TGTTTTTGGTTGGGGTGACCGCGGAGAAAAGCCAATCC-TCCGCAATG----A--A-G-GG--GA----------C--T----------CCCC-TA--AACAGCAAGCT-ACAAC-TTTAT-GTATCAG-CAAA-CTGACATTCATTGACCC-A--A--TATA-TTGATTAACGAACCAAGTTACCCTAGGGATAACAGCGC-AATCCAC-TTCAAGAGCCCCTAT-CGAC-AAGTGGGCTTACGACCTCGAT-GTTGGATCGGGGTATCCT-A-GTGGTGCAGCC-G-CTA-CT-AAA-GGTTCGTT-TGTTCAACGATTAAAACCCC------
        'GENEBANK_JN370961.1_Pristimantis brevifrons'                   --------------------------------------------------------------------------------------------------------------------------------------------------------------------------------------------------------------------------------------------------------------------------------------------------------------------------------------------------------------------------------CGCCTCTTG-------C----C-C---AT---ATAAGAGGTCCAGCCTG-CCCAGT-GA-CT-CT-TGT-TCAAC-GGCC--GCGGTATCCTAA-CCGTGCGAAGGTAGCGTAATCACTTGTCTTTTAAAT-AAGGACCAGTATGAAAGGCATCACGAGGGCTAAACT-GTCTCCTCTCCCTAATCAGTGAACCTAATCCCCCCGTGAAGAGGCGGGG-ATTCTT-ATATAAGACGAGAAGACCCTATGGAGCTTTAAACA-TTATAA-CACCTG-C-T-A----C--C--GCATC--TTTA--C-TTACTCAGGTA-----T-T-------T---C--T------C----C---T----CGCAGCA-CGCTGA-TTA-C-A-TGTTTTTGGTTGGGGTGACCGCGGAGAAAAACCAATCC-TCCGCAATG----A--A-A-GG--GA---------CC--T----------TCCC-TA--AACAGCAAGCT-ACAAC-TTTAT-GTATCAG-CAAA-CTGACATTCATTGACCC-A--A--TACA-TTGATTAACGAACCAAGTTACCCTAGGGATAACAGCGC-AATCCAC-TTCAAGAGCCCCTAT-CGAC-AAGTGGGCTTACGACCTCGAT-GTTGGATCGGGATATCCT-A-GTGGTGCAGCC-G-CTA-CT-AAG-GGTTCGTT-TGTTCAACGATTAAAACCCC------
        'JN370962.1_UVC 15834_Pristimantis brevifrons'                  --------------------------------------------------------------------------------------------------------------------------------------------------------------------------------------------------------------------------------------------------------------------------------------------------------------------------------------------------------------------------------CGCCTCTTG-------C----C-C---AT---ATAAGAGGTCCAGCCTG-CCCAGT-GA-CT-CT-TGT-TCAAC-GGCC--GCGGTATCCTAA-CCGTGCGAAGGTAGCGTAATCACTTGTCTTTTAAAT-AAGGACCAGTATGAAAGGCATCACGAGGGCTAAACT-GTCTCCTCTCCCTAATCAGTGAACCTAATCCCCCCGTGAAGAGGCGGGG-ATTCTT-ATATAAGACGAGAAGACCCTATGGAGCTTTAAACA-TTATAA-CACCTG-C-T-A----C--C--GCATC--TTTA--C-TTACTCAGGTA-----T-T-------T---C--T------C----C---T----CGCAGCA-CGCTGA-TTA-C-A-TGTTTTTGGTTGGGGTGACCGCGGAGAAAAACCAATCC-TCCGCAATG----A--A-A-GG--GA---------CC--T----------TCCC-TA--AACAGCAAGCT-ACAAC-TTTAT-GTATCAG-CAAA-CTGACATTCATTGACCC-A--A--TACA-TTGATTAACGAACCAAGTTACCCTAGGGATAACAGCGC-AATCCAC-TTCAAGAGCCCCTAT-CGAC-AAGTGGGCTTACGACCTCGAT-GTTGGATCGGGATATCCT-A-GTGGTGCAGCC-G-CTA-CT-AAG-GGTTCGTT-TGTTCAACGATTAA------------
        'GENEBANK_JN104677.1_Pristimantis angustilineatus'              --------------------------------------------------------------------------------------------------------------------------------------------------------------------------------------------------------------------------------------------------------------------------------------------------------------------------------------------------------------------------------CGCCTCTTG-------C----T-T---AT---ATAAGAGGTCCAGCCTG-CCCAGT-GA-CT-CT-TGT-TCAAC-GGCC--GCGGTATCCTGA-CCGTGCGAAGGTAGCGTAATCACTTGTCTTCTAAAT-AAAGACTAGTATGAAAGGCATCACGAGGACTAAACT-GTCTCCTCTCTCTAATCAGTGAACCTAATCTCCCCGTGAAGAAGCGGGG-ATTTTT-ATATAAGACGAGAAGACCCTATGGAGCTTTAAACA-TCATAA-CACCTG-C-T-G----C--C--GCATC--TTTA--CACTACTCAGGTA-----T-T-------C---C--T------C----C---A----CACAGCA-CACTGA-TTA-C-A-TGTTTTTGGTTGGGGTGACCGCGGAGAAAAGCTAATCC-TCCGCAATG----A--A-A-GG--GA---------CT--T----------TCCC-TA--AACAGCAAGCT-ACAAC-TTTAA-GTATCAG-CAAA-CTGACATTCATTGACCC-A--A--TATA-TTGATTAACGAACCAAGTTACCCTAGGGATAACAGCGC-AATCCAC-TTCAAGAGCCCCTAT-CGAC-AAGTGGGCTTACGACCTCGAT-GTTGGATTGGGGTATCCT-A-GTGGTGCAGCC-G-CTA-CT-AAA-GGTTCGTT-TGTTCAACGATTAAAACCCC------
        'GENEBANK_JN371035.1_Pristimantis angustilineatus'              --------------------------------------------------------------------------------------------------------------------------------------------------------------------------------------------------------------------------------------------------------------------------------------------------------------------------------------------------------------------------------CGCCTCTTG-------C----T-T---AT---ATAAGAGGTCCAGCCTG-CCCAGT-GA-CT-CT-TGT-TCAAC-GGCC--GCGGTATCCTGA-CCGTGCGAAGGTAGCGTAATCACTTGTCTTCTAAAT-AAAGACTAGTATGAAAGGCATCACGAGGACTAAACT-GTCTCCTCTCTCTAATCAGTGAACCTAATCTCCCCGTGAAGAAGCGGGG-ATTTTT-ATATAAGACGAGAAGACCCTATGGAGCTTTAAACA-TCATGA-CACCTG-C-T-G----C--C--GCATC--TTTA--CACTACTCAGGTA-----T-T-------C---C--T------C----C---A----CACAGCA-CACTGA-TTA-C-A-TGTTTTTGGTTGGGGTGACCGCGGAGAAAAGCTAATCC-TCCGCAATG----A--A-A-GG--GA---------CT--T----------TCCC-TA--AACAGCAAGCT-ACAAC-TTTAA-GTATCAG-CAAA-CTGACATTCATTGACCC-A--A--TATA-TTGATTAACGAACCAAGTTACCCTAGGGATAACAGCGC-AATCCAC-TTCAAGAGCCCCTAT-CGAC-AAGTGGGCTTACGACCTCGAT-GTTGGATTGGGGTATCCT-A-GTGGTGCAGCC-G-CTA-CT-AAA-GGTTCGTT-TGTTCAACGATTAAAACCCC------
        'GENEBANK_JN371034.1_Pristimantis angustilineatus'              --------------------------------------------------------------------------------------------------------------------------------------------------------------------------------------------------------------------------------------------------------------------------------------------------------------------------------------------------------------------------------CGCCTCTTG-------C----T-T---AT---ATAAGAGGTCCAGCCTG-CCCAGT-GA-CT-CT-TGT-TCAAC-GGCC--GCGGTATCCTGA-CCGTGCGAAGGTAGCGTAATCACTTGTCTTCTAAAT-AAAGACTAGTATGAAAGGCATCACGAGGACTAAACT-GTCTCCTCTCTCTAATCAGTGAACCTAATCTCCCCGTGAAGAAGCGGGG-ATTTTT-ATATAAGACGAGAAGACCCTATGGAGCTTTAAACA-TCATAA-CACCTG-C-T-G----C--C--GCATC--TTTA--CACTACTCAGGTA-----T-T-------C---C--T------C----C---A----CACAGCA-CACTGA-TTA-C-A-TGTTTTTGGTTGGGGTGACCGCGGAGAAAAGCTAATCC-TCCGCAATG----A--A-A-GG--GA---------CT--T----------TCCC-TA--AACAGCAAGCT-ACAAC-TTTAA-GTATCAG-CAAA-CTGACATTCATTGACCC-A--A--TATA-TTGATTAACGAACCAAGTTACCCTAGGGATAACAGCGC-AATCCAC-TTCAAGAGCCCCTAT-CAAC-AAGTGGGCTTACGACCTCGAT-GTTGGATTGGGGTATCCT-A-GTGGTGCAGCC-G-CTA-CT-AAA-GGTTCGTT-TGTTCAACGATTAAAACCCC------
        'JN104677.1_UVC 15888_Pristimantis angustilineatus'             --------------------------------------------------------------------------------------------------------------------------------------------------------------------------------------------------------------------------------------------------------------------------------------------------------------------------------------------------------------------------------CGCCTCTTG-------C----T-T---AT---ATAAGAGGTCCAGCCTG-CCCAGT-GA-CT-CT-TGT-TCAAC-GGCC--GCGGTATCCTGA-CCGTGCGAAGGTAGCGTAATCACTTGTCTTCTAAAT-AAAGACTAGTATGAAAGGCATCACGAGGACTAAACT-GTCTCCTCTCTCTAATCAGTGAACCTAATCTCCCCGTGAAGAAGCGGGG-ATTTTT-ATATAAGACGAGAAGACCCTATGGAGCTTTAAACA-TCATAA-CACCTG-C-T-G----C--C--GCATC--TTTA--CACTACTCAGGTA-----T-T-------C---C--T------C----C---A----CACAGCA-CACTGA-TTA-C-A-TGTTTTTGGTTGGGGTGACCGCGGAGAAAAGCTAATCC-TCCGCAATG----A--A-A-GG--GA---------CT--T----------TCCC-TA--AACAGCAAGCT-ACAAC-TTTAA-GTATCAG-CAAA-CTGACATTCATTGACCC-A--A--TATA-TTGATTAACGAACCAAGTTACCCTAGGGATAACAGCGC-AATCCAC-TTCAAGAGCCCCTAT-CGAC-AAGTGGGCTTACGACCTCGAT-GTTGGATTGGGGTATCCT-A-GTGGTGCAGCC-G-CTA-CT-AAA-GGTTCGTT-TGTTCAACGATTAA------------
        'GENEBANK_JN104682.1_Pristimantis myops'                        --------------------------------------------------------------------------------------------------------------------------------------------------------------------------------------------------------------------------------------------------------------------------------------------------------------------------------------------------------------------------------CGCCTCTTG-------T----A-T---AC---ATAAGAGGTCCAGCCTG-CCCAGT-GA-CT-CT-TGT-TTAAC-GGCC--GCGGTATCCTAA-CCGTGCGAAGGTAGCGTAATCACTTGTCTTCTAAAT-AAAGACTAGTATGAAAGGCATCACGAGAGCTAAACT-GTCTCCTCTCTCTAATCAGTGAACCTAATCTCCCCGTGAAGAAGCGGGG-ATTCCC-GTATAAGACGAGAAGACCCTATGGAGCTTTAAACA-TCATAA-CACTTG-C-T-A----C--C--ACAT---TTCA--C-TTACCCCGGTA-----T-T-------T---C--T------T----C---T----TACAGCA-CACTGA-TTA-T-A-TGTTTTTGGTTGGGGTGACCGCGGAGAAAAACTAATCC-TCCGCAATG----A--A-A-GG--AA---------TC--T----------TCCC-TA--AACAGCAAGCC-ACAAC-TTTAT-GTATCAG-CAAA-CTGACATTCATTGACCC-A--A--TACA-TTGATTAACGAACCAAGTTACCCTAGGGATAACAGCGC-AATCCAC-TTTAAGAGCCCCTAT-CAAC-AAGTGGGCTTACGACCTCGAT-GTTGGATCGGGGTATCCT-A-GTGGTGCAGCC-G-CTA-CT-AAA-GGTTCGTT-TGTTCAACGATTAAAACCCC------
        'GENEBANK_JN371039.1_Pristimantis myops'                        --------------------------------------------------------------------------------------------------------------------------------------------------------------------------------------------------------------------------------------------------------------------------------------------------------------------------------------------------------------------------------CGCCTCTTG-------T----A-T---AC---ATAAGAGGTCCAGCCTG-CCCAGT-GA-CT-CT-TGT-TTAAC-GGCC--GCGGTATCCTAA-CCGTGCGAAGGTAGCGTAATCACTTGTCTTCTAAAT-AAAGACTAGTATGAAAGGCATCACGAGAGCTAAACT-GTCTCCTCTCTCTAATCAGTGAACCTAATCTCCCCGTGAAGAAGCGGGG-ATTCCC-GTATAAGACGAGAAGACCCTATGGAGCTTTAAACA-TCATAA-CACTTG-C-T-A----C--C--ACAT---TTCA--C-TTACCCCGGTA-----T-T-------T---C--T------T----C---T----TACAGCA-CACTGA-TTA-T-A-TGTTTTTGGTTGGGGTGACCGCGGAGAAAAACTAATCC-TCCGCAATG----A--A-A-GG--AA---------TC--T----------TCCC-TA--AACAGCAAGCC-ACAAC-TTTAT-GTATCAG-CAAA-CTGACATTCATTGACCC-A--A--TACA-TTGATTAACGAACCAAGTTACCCTAGGGATAACAGCGC-AATCCAC-TTTAAGAGCCCCTAT-CAAC-AAGTGGGCTTACGACCTCGAT-GTTGGATCGGGGTATCCT-A-GTGGTGCAGCC-G-CTA-CT-AAA-GGTTCGTT-TGTTCAACGATTAAAACCCC------
        'JN104682.1_UVC 15824_Pristimantis myops'                       --------------------------------------------------------------------------------------------------------------------------------------------------------------------------------------------------------------------------------------------------------------------------------------------------------------------------------------------------------------------------------CGCCTCTTG-------T----A-T---AC---ATAAGAGGTCCAGCCTG-CCCAGT-GA-CT-CT-TGT-TTAAC-GGCC--GCGGTATCCTAA-CCGTGCGAAGGTAGCGTAATCACTTGTCTTCTAAAT-AAAGACTAGTATGAAAGGCATCACGAGAGCTAAACT-GTCTCCTCTCTCTAATCAGTGAACCTAATCTCCCCGTGAAGAAGCGGGG-ATTCCC-GTATAAGACGAGAAGACCCTATGGAGCTTTAAACA-TCATAA-CACTTG-C-T-A----C--C--ACAT---TTCA--C-TTACCCCGGTA-----T-T-------T---C--T------T----C---T----TACAGCA-CACTGA-TTA-T-A-TGTTTTTGGTTGGGGTGACCGCGGAGAAAAACTAATCC-TCCGCAATG----A--A-A-GG--AA---------TC--T----------TCCC-TA--AACAGCAAGCC-ACAAC-TTTAT-GTATCAG-CAAA-CTGACATTCATTGACCC-A--A--TACA-TTGATTAACGAACCAAGTTACCCTAGGGATAACAGCGC-AATCCAC-TTTAAGAGCCCCTAT-CAAC-AAGTGGGCTTACGACCTCGAT-GTTGGATCGGGGTATCCT-A-GTGGTGCAGCC-G-CTA-CT-AAA-GGTTCGTT-TGTTCAACGATTAA------------
        'GENEBANK_JN104684.1_Pristimantis quantus'                      --------------------------------------------------------------------------------------------------------------------------------------------------------------------------------------------------------------------------------------------------------------------------------------------------------------------------------------------------------------------------------CGCCTCTTG-------C----C-C---AT---ATAAGAGGTCCAGCCTG-CCCAGT-GA-CT-CT-TGT-TCAAC-GGCC--GCGGTATCCTAA-CCGTGCGAAGGTAGCGTAATCACTTGTCTTCTAAAT-AAAGACCAGTATGAAAGGCATCACGAGGGTTAAACT-GTCTCCTCTCCCTAATCAGTGAACCTAATCCCCCCGTGAAGAAGCGGGG-ATTTTT-ATATAAGACGAGAAGACCCTATGGAGCTTTAAACA-TCATAA-CACCTG-C-T-A----C--T--ATAT---TTTA--C-TCACCCAGGTA-----C-C-------CCCAC--C------T----T---T----TATAGCA-CGCTGA-TTA-T-A-TGTTTTTGGTTGGGGTGACCGCGGAGAAAAACTAATCC-TCCGTAATG----A--A-A-GG--GA---------CC--T----------TCCC-TA--AACAGCAAGCC-ACAAC-TTTAT-GTATCAA-CAAA-CTGACATTCATTGACCC-A--A--TACA-TTGATTAACGAACCAAGTTACCCTAGGGATAACAGCGC-AATCCAC-TTTTAGAGCCCCTAT-CGAC-AAGTGGGCTTACGACCTCGAT-GTTGGATCGGGGTATCCT-A-GTGGTGCAGCC-G-CTA-CT-AAA-GGTTCGTT-TGTTCAACGATTAAAACCCC------
        'JN104684.1_UVC 15905_Pristimantis quantus'                     --------------------------------------------------------------------------------------------------------------------------------------------------------------------------------------------------------------------------------------------------------------------------------------------------------------------------------------------------------------------------------CGCCTCTTG-------C----C-C---AT---ATAAGAGGTCCAGCCTG-CCCAGT-GA-CT-CT-TGT-TCAAC-GGCC--GCGGTATCCTAA-CCGTGCGAAGGTAGCGTAATCACTTGTCTTCTAAAT-AAAGACCAGTATGAAAGGCATCACGAGGGTTAAACT-GTCTCCTCTCCCTAATCAGTGAACCTAATCCCCCCGTGAAGAAGCGGGG-ATTTTT-ATATAAGACGAGAAGACCCTATGGAGCTTTAAACA-TCATAA-CACCTG-C-T-A----C--T--ATAT---TTTA--C-TCACCCAGGTA-----C-C-------CCCAC--C------T----T---T----TATAGCA-CGCTGA-TTA-T-A-TGTTTTTGGTTGGGGTGACCGCGGAGAAAAACTAATCC-TCCGTAATG----A--A-A-GG--GA---------CC--T----------TCCC-TA--AACAGCAAGCC-ACAAC-TTTAT-GTATCAA-CAAA-CTGACATTCATTGACCC-A--A--TACA-TTGATTAACGAACCAAGTTACCCTAGGGATAACAGCGC-AATCCAC-TTTTAGAGCCCCTAT-CGAC-AAGTGGGCTTACGACCTCGAT-GTTGGATCGGGGTATCCT-A-GTGGTGCAGCC-G-CTA-CT-AAA-GGTTCGTT-TGTTCAACGATTAA------------
        'GENEBANK_KU724440.1_Pristimantis dorsopictus'                  -----------------------------------TCTAAT-TTCTTAGCCCC---TCTAGACCCCTTTAACCGTACTGAGAACTTCTAT-AA-TATTATAG-AACCTTTTATGCTAAAACTAGTAACAAGAG-GCAA--CC--CCTCTCCCCAAT-GCAAGTTAAAGCCAGC-AAGAACCCA-CCGCTGGGAACTAA-CAG-AGCTGAACAAAAGTGATAAC-TT-C----A-CT--AGAAA----ACCCCA---C---TTCC-CACAAC-TGTTAACCTAACACCAGAGCATTTCAAGAAAGATTAAAAGAA-AAAGAAGGAACTCGGCAAC-C----ATTAGCCCCGCCTGTTTACCAAAAACACCGCCTCTTG-------C----C-C---AC---ATAAGAGGTCCAGCCTG-CCCAGT-GA-CT-CT-TGT-TCAAC-GGCC--GCGGTATCCTAA-CCGTGCAAAGGTAGCGTAATCACTTGTCTTCTAAAT-AAAGACCAGTATGAAAGGCATCACGAGGACTAAACT-GTCTCCTTTCCCTAATCAGTGAACCTAATCCCCCCGTGAAGAAGCGGGG-ATTTCC-ATATAAGACGAGAAGACCCTATGGAGCTTTAAACA-TCATAA-CACCTG-C-T-A----C--T--ACATC--T-TA--C-TTACTCAGGTA-----T-TTC---TCC---C--C------C----C---C----CCCGGCA-CACTGA-TTA-T-A-TGTTTTTGGTTGGGGTGACCGCGGAGAAAAACCAATCC-TCCGCAATG----A--A-A-GG--GG---------CT--C----------CCCC-TA--AACAGCAAGCC-ACAAC-TTTAT-GTATCAG-CAAA-CTGACATTCATTGACCC---------------------------------------------------------------------------------------------------------------------------------------------------------------------------------------
        'KU724440.1_MHUAA 8960_Pristimantis dorsopictus'                -------------------------------------------------CCCC---TCTAGACCCCTTTAACCGTACTGAGAACTTCTAT-AA-TATTATAG-AACCTTTTATGCTAAAACTAGTAACAAGAG-GCAA--CC--CCTCTCCCCAAT-GCAAGTTAAAGCCAGC-AAGAACCCA-CCGCTGGGAACTAA-CAG-AGCTGAACAAAAGTGATAAC-TT-C----A-CT--AGAAA----ACCCCA---C---TTCC-CACAAC-TGTTAACCTAACACCAGAGCATTTCAAGAAAGATTAAAAGAA-AAAGAAGGAACTCGGCAAC-C----ATTAGCCCCGCCTGTTTACCAAAAACACCGCCTCTTG-------C----C-C---AC---ATAAGAGGTCCAGCCTG-CCCAGT-GA-CT-CT-TGT-TCAAC-GGCC--GCGGTATCCTAA-CCGTGCAAAGGTAGCGTAATCACTTGTCTTCTAAAT-AAAGACCAGTATGAAAGGCATCACGAGGACTAAACT-GTCTCCTTTCCCTAATCAGTGAACCTAATCCCCCCGTGAAGAAGCGGGG-ATTTCC-ATATAAGACGAGAAGACCCTATGGAGCTTTAAACA-TCATAA-CACCTG-C-T-A----C--T--ACATC--T-TA--C-TTACTCAGGTA-----T-TTC---TCC---C--C------C----C---C----CCCGGCA-CACTGA-TTA-T-A-TGTTTTTGGTTGGGGTGACCGCGGAGAAAAACCAATCC-TCCGCAATG----A--A-A-GG--GG---------CT--C----------CCCC-TA--AACAGCAAGCC-ACAAC-TTTAT-GTATCAG-CAAA-CTGACATTCATTGACCC---------------------------------------------------------------------------------------------------------------------------------------------------------------------------------------
        'GENEBANK_KU724438.1_Pristimantis dorsopictus'                  -----------------------------------TCTAAT-TTCTTAGCCCC---TCTAGACCCCTTTAACCGTACTGAGAACTTCTAT-AA-TATTATAG-AACCTTTTATGCTAAAACTAGTAACAAGAG-GCAA--CC--CCTCTCCCCAAT-GCAAGTTAAAGCCAGC-AAGAACCCA-CCGCTGGGAACTAA-CAG-AGCTGAACAAAAGTGATAAC-TT-C----A-CT--AGAAA----ACCCCA---C---TTCC-CACAAC-TGTTAACCTAACACCAGAGCATTTCAAGAAAGATTAAAAGAA-AAAGAAGGAACTCGGCAAC-C----ATTAGCCCCGCCTGTTTACCAAAAACACCGCCTCTTG-------C----C-C---AC---ATAAGAGGTCCAGCCTG-CCCAGT-GA-CT-CT-TGT-TCAAC-GGCC--GCGGTATCCTAA-CCGTGCAAAGGTAGCGTAATCACTTGTCTTCTAAAT-AAAGACCAGTATGAAAGGCATCACGAGGACTAAACT-GTCTCCTTTCCCTAATCAGTGAACCTAATCCCCCCGTGAAGAAGCGGGG-ATTTCC-ATATAAGACGAGAAGACCCTATGGAGCTTTAAACA-TCATAA-CACCTG-C-T-A----C--T--ACATC--T-TA--C-TTACTCAGGT------------------------------------------------------------------------------------------------------------------------------------------------------------------------------------------------------------------------------------------------------------------------------------------------------------------------------------------------------------------------------------------------------------------
        'GENEBANK_KU724436.1_Pristimantis boulengeri'                   -------------------------------------TAAT-TTCTTAACCCA---TCTAGACCCCTTCAACTGTACTGAGAACTTCTAT-AA-TATTATAG-AACCTTTTATGCTAAAACTAGTAACAAGAG-ACAA--CC--CCTCTCCCCAAT-GCAAATTAAAGCCAGC-AAGAACCCA-CCACTGGCAACCAA-CAG-ACCTGAACAAAAGCGGCAAC-TT-C----A-CT--AGAAA----ACCCCA---C---TTCC-CACAAC-TGTTAACCTAACACCAGAGCATTTCAAGAAAGATTAAAAGAA-AAAGAAGGAACTCGGCAAA-C----ATTAACCCCGCCTGTTTACCAAAAACACCGCCTCTTG-------C----C-C---AT---ATAAGAGGTCCAGCCTG-CCCAGT-GA-CA-CT-TGT-TCAAC-GGCC--GCGGTATCCTAA-CCGTGCAAAGGTAGCGTAATCACTTGTCTTCTAAAT-AAAGACCAGTATGAAAGGCATCACGAGGGCTAAACT-GTCTCCTTTCCCTAATCAGTGAACCTAATCCCCCCGTGAAGAAGCGGGG-ATCCTA-GTATAAGACGAGAAGACCCTATGGAGCTTTAAACA-TCATAA-CACCTG-C-T-A----C--T--ACATT--TCTA--C-TTACTCAGGTA-----T---------C---C--C------C----C---T----AACAGCA-CACTGA-TTA-T-A-TGTTTTTGGTTGGGGTGACCGCGGAGAAAAACCAATCC-TCCGTAATG----A--A-A-GG--GA---------CT--C----------TCCC-T------------------------------------------------------------------------------------------------------------------------------------------------------------------------------------------------------------------------------------------------
        'GENEBANK_KU724435.1_Pristimantis boulengeri'                   -----------------------------------TCTAAT-TTCTTAACCCA---TCTAGACCCCTTCAACTGTACTGAGAACTTCTAT-AA-TATTATAG-AACCTTTTATGCTAAAACTAGTAACAAGAG-ACAA--CC--CCTCTCCCCAAT-GCAAATTAAAGCCAGC-AAGAACCCA-CCACTGGCAACCAA-CAG-ACCTGAACAAAAGCGGCAAC-TT-C----A-CT--AGAAA----ACCCCA---C---TTCC-CACAAC-TGTTAACCTAACACCAGAGCATTTCAAGAAAGATTAAAAGAA-AAAGAAGGAACTCGGCAAA-C----ATTAACCCCGCCTGTTTACCAAAAACACCGCCTCTTG-------C----C-C---AT---ATAAGAGGTCCAGCCTG-CCCAGT-GA-CA-CT-TGT-TCAAC-GGCC--GCGGTATCCTAA-CCGTGCAAAGGTAGCGTAATCACTTGTCTTCTAAAT-AAAGACCAGTATGAAAGGCATCACGAGGGCTAAACT-GTCTCCTTTCCCTAATCAGTGAACCTAATCCCCCCGTGAAGAAGCGGGG-ATCCTA-GTATAAGACGAGAAGACCCTATGGAGCTTTAAACA-TCATAA-CACCTG-C-T-A----C--T--ACATT--TCTA--C-TTACTCAGGTA-----T---------C---C--C------C----C---T----AACAGCA-CACTGA-TTA-T-A-TGTTTTTGGTTGGGGTGACCGCGGAGAAAAACCAATCC-TCCGTAATG----A--A-A-GG--GA---------CT--C----------TCCC-TA--AACAGCAAGCT-ACAAC-TTTAT-GTATCAG-CAAA-CTGACATTCATTGACCC-A--A--TATA-TTGATTAACGAACCAAGTTACCCTAGGGATAACAGCGC-AATCCAC-TTCAAGAGCCCCTAT-CGAC-AAGTGGGCTTACGACCTCGAT-GTTGGATCGGGGTATCCT-A-GTGGTGCAGCC-G-CTA-CT-AAA-GGTTCGTT-TGTTCAACGATTAAAACCCTACGTG-
        'GENEBANK_KY494240.1_Pristimantis maculosus'                    ------------------------------------------------------------------------------------------------------------------------------------------------------------------------------------------------------------------------------------------------------------------------------------------------------------------------------------------------------------CGCCTGTTTACCAAAAACATCGCCTCTTG-------C----C-C---AT---ATAAGAGGTCTAGCCTG-CCCAGT-GA-CT-CT-TGT-TCAAC-GGCC--GCGGTATCCTAA-CCGTGCGAAGGTAGCGTAATCACTTGTCTTTTAAAT-GGAGACCGGTATGAAAGGCATCACGAGGACTAAACT-GTCTCCTTTCTCTAATCAGTGAACCTAATCTCCCCGTGAAGAAGCGGGG-ATTCTT-ACATAAGACGAGAAGACCCTATGGAGCTTTAAACA-TCACAA-CACATG-C-C------T--C--ACATT--TCTA--T-CTACCCAGGTA-----T-A-------C---C--C------T----C---T----CACAGCA-CGCTGA-TTG-T-A-TGTTTTTGGTTGGGGTGACCGCGGAGAAAAACTAATCC-TCCGCAATG----A--A-A-GG--GA---------TT--T----------TCCC-TA--AACAATAAGCC-ACAAC-TTTAT-GTATCCA-CAAA-TTGACATTCATTGACCC-A--A--TATATTTGATTAACGAACCAAGTTACCCTAGGGATAACAGCGC-AATCCAC-TTTAAGAGCCCCTAT-CGAC-AAGTGGGCTTACGACCTCGAT-GTTGGATCGGGGTATCCT-A-GTGGTGCAGCC-G-CTA-CT-AAA-GGTTCGTT-TGTTCAACGATTAAAACCC-------
        'KY494240.1_ICN 55760_Pristimantis maculosus'                   ------------------------------------------------------------------------------------------------------------------------------------------------------------------------------------------------------------------------------------------------------------------------------------------------------------------------------------------------------------CGCCTGTTTACCAAAAACATCGCCTCTTG-------C----C-C---AT---ATAAGAGGTCTAGCCTG-CCCAGT-GA-CT-CT-TGT-TCAAC-GGCC--GCGGTATCCTAA-CCGTGCGAAGGTAGCGTAATCACTTGTCTTTTAAAT-GGAGACCGGTATGAAAGGCATCACGAGGACTAAACT-GTCTCCTTTCTCTAATCAGTGAACCTAATCTCCCCGTGAAGAAGCGGGG-ATTCTT-ACATAAGACGAGAAGACCCTATGGAGCTTTAAACA-TCACAA-CACATG-C-C------T--C--ACATT--TCTA--T-CTACCCAGGTA-----T-A-------C---C--C------T----C---T----CACAGCA-CGCTGA-TTG-T-A-TGTTTTTGGTTGGGGTGACCGCGGAGAAAAACTAATCC-TCCGCAATG----A--A-A-GG--GA---------TT--T----------TCCC-TA--AACAATAAGCC-ACAAC-TTTAT-GTATCCA-CAAA-TTGACATTCATTGACCC-A--A--TATATTTGATTAACGAACCAAGTTACCCTAGGGATAACAGCGC-AATCCAC-TTTAAGAGCCCCTAT-CGAC-AAGTGGGCTTACGACCTCGAT-GTTGGATCGGGGTATCCT-A-GTGGTGCAGCC-G-CTA-CT-AAA-GGTTCGTT-TGTTCAACGATTAA------------
        'GENEBANK_KY627810.1_Pristimantis parectatus'                   ------------------------------------------------CCCCA---TATTGACCCCTTCAACTGTACTGAGAACTTCTAT--A-CCCTATAG-AACCTTTTATGCTAAAACTAGTAACAAGAG-TTAA---C--CCTCTCCACAAT-GCAAGTATAAGCCAGC-AAGAACCCG-TCACTGGCAACTGA-CAG-ACCTAAACAAAAGTAGCAACTTA-T----A-CT--AGAAA----AATCTA---C---TTTA-CCT-AC-TGTTAACCTAACACCAGAGCATTTCAAGAAAGATTAAAAGAA-AAAGAAGGAACTCGGCAAA-C----ATTAGCCCCGCCTGTTTACCAAAAACATCGCCTCTTG-------C----C-C---AT---ATAAGAGGTCCAGCCTG-CCCAGT-GA-CT-CT-TGT-TCAAC-GGCC--GCGGTATCCTAA-CCGTGCGAAGGTAGCGTAATCACTTGTCTTCTAAAT-AAAGACCAGTATGAAAGGCATCACGAGGACTAAACT-GTCTCCTTTTTCTAATCAGTGAACCTAATCTCCCCGTGAAGAAGCGGGG-GTTCTT-ATATAAGACGAGAAGACCCTATGGAGCTTTAAACA-TCACAA-CACCTG-C-C------T--C--ACATT--TTTA--T-CTACTCAGGTA-----T-A-------C---C--C------C----C---T----CACAGCA-CGCTGA-TTG-T-A-TGTTTTTGGTTGGGGTGACCGCGGAGAAAAACTAATCC-TCCGCAATG----A--A-A-GG--GG---------TC--T----------TCCC-TA--AACAATAAGCC-ACAAC-TTTAT-GTATCCA-CAAA-TTGACATTCATTGACCC-A--A--TATATTTGATTAACGAACCAAGTTACCCTAGGGATAACAGCGC-AATCCAC-TTTAAGAGCCCCTAT-CGAC-AAGTGGGCTTACGACCTCGAT-GTTGGATCGGGGTATCCT-A-GTGGTGCAGCC-G-CTA-CT-AAA-GGTTCGTT-TGTTCAACGATTAAAACCCTAC----
        'GENEBANK_KY627809.1_Pristimantis parectatus'                   ------------------------------------------------CCCCA---TATTGACCCCTTCAACTGTACTGAGAACTTCTAT--A-CCCTATAG-AACCTTTTATGCTAAAACTAGTAACAAGAG-TTAA---C--CCTCTCCACAAT-GCAAGTATAAGCCAGC-AAGAACCCG-TCACTGGCAACTGA-CAG-ACCTAAACAAAAGTAGCAACTTA-T----A-CT--AGAAA----AATCTA---C---TTTA-CCT-AC-TGTTAACCTAACACCAGAGCATTTCAAGAAAGATTAAAAGAA-AAAGAAGGAACTCGGCAAA-C----ATTAGCCCCGCCTGTTTACCAAAAACATCGCCTCTTG-------C----C-C---AT---ATAAGAGGTCCAGCCTG-CCCAGT-GA-CT-CT-TGT-TCAAC-GGCC--GCGGTATCCTAA-CCGTGCGAAGGTAGCGTAATCACTTGTCTTCTAAAT-AAAGACCAGTATGAAAGGCATCACGAGGACTAAACT-GTCTCCTTTTTCTAATCAGTGAACCTAATCTCCCCGTGAAGAAGCGGGG-GTTCTT-ATATAAGACGAGAAGACCCTATGGAGCTTTAAACA-TCACAA-CACCTG-C-C------T--C--ACATT--TTTA--T-CTACTCAGGTA-----T-A-------C---C--C------C----C---T----CACAGCA-CGCTGA-TTG-T-A-TGTTTTTGGTTGGGGTGACCGCGGAGAAAAACTAATCC-TCCGCAATG----A--A-A-GG--GA---------CC--T----------TCCC-TA--AACAATAAGCC-ACAAC-TTTAT-GTATCCA-CAAA-TTGACATTCATTGACCC-A--A--TATATTTGATTAACGAACCAAGTTACCCTAGGGATAACAGCGC-AATCCAC-TTTAAGAGCCCCTAT-CGAC-AAGTGGGCTTACGACCTCGAT-GTTGGATCGGGGTATCCT-A-GTGGTGCAGCC-G-CTA-CT-AAA-GGTTCGTG-TGTTCAACGATTAAAACCCTACGTG-
        'KY627807.1_MHUAA 9946_Pristimantis parectatus'                 --------------------------------------------------------TATTGACCCCTTCAACTGTACTGAGAACTTCTAT--A-CCCTATAG-AACCTTTTATGCTAAAACTAGTAACAAGAG-TTAA---C--CCTCTCCACAAT-GCAAGTATAAGCCAGC-AAGAACCCG-TCACTGGCAACTGA-CAG-ACCTAAACAAAAGTAGCAACTTA-T----A-CT--AGAAA----AATCTA---C---TTTA-CCT-AC-TGTTAACCTAACACCAGAGCATTTCAAGAAAGATTAAAAGAA-AAAGAAGGAACTCGGCAAA-C----ATTAGCCCCGCCTGTTTACCAAAAACATCGCCTCTTG-------C----C-C---AT---ATAAGAGGTCCAGCCTG-CCCAGT-GA-CT-CT-TGT-TCAAC-GGCC--GCGGTATCCTAA-CCGTGCGAAGGTAGCGTAATCACTTGTCTTCTAAAT-AAAGACCAGTATGAAAGGCATCACGAGGACTAAACT-GTCTCCTTTTTCTAATCAGTGAACCTAATCTCCCCGTGAAGAAGCGGGG-GTTCTT-ATATAAGACGAGAAGACCCTATGGAGCTTTAAACA-TCACAA-CACCTG-C-C------T--C--ACATT--TTTA--T-CTACTCAGGTA-----T-A-------C---C--C------C----C---T----CACAGCA-CGCTGA-TTG-T-A-TGTTTTTGGTTGGGGTGACCGCGGAGAAAAACTAATCC-TCCGCAATG----A--A-A-GG--GA---------CC--T----------TCCC-TA--AACAATAAGCC-ACAAC-TTTAT-GTATCCA-CAAA-TTGACATTCATTGACCC-A--A--TATATTTGATTAACGAACCAAGTTACCCTAGGGATAACAGCGC-AATCCAC-TTTAAGAGCCCCTAT-CGAC-AAGTGGGCTTACGACCTCGAT-GTTGGATCGGGGTATCCT-A-GTGGTGCAGCC-G-CTA-CT-AAA-GGTTCGTT-TGTTCAACGATTAA------------
        'GENEBANK_KY494230.1_Pristimantis  sp'                          -AAAAG-CGTCAGAGCTTA-----CCACGTTTA-TTCCAAT-CCCTCACCCCA---TATAGACCCCTTTAACTGTACTGAGAACTTCTAT-AA-CATTATAG-AACCTTTTATGCTAAAACTAGTAACAAGAG-TCAA--CC--CCTCTCTACAAT-GCAACTACAAGCCAGC-AAGAACCCA-CCACTGGCAACTAA-CAG-ATCTAAACAAGAGTAGCAAC-TA-T----A-CC--AGAAA----ACTCTA---C---TTTA-CTC-AC-TGTTAACCTTACACTAGAGCATTTCAAGAAAGATTAAAAGAA-AAAGAAGGAACTCGGCAAA-C----TTTAGCCCCGCCTGTTTACCAAAAACATCGCCTCTTG-------T----C-C---AT---ATAAGAGGTCCAGCCTG-CCCAGT-GA-CT-CT-TGT-TCAAC-GGCC--GCGGTATCCTAA-CCGTGCGAAGGTAGCGTAATCACTTGTCTTCTAAAT-AAAGACCAGTATGAAAGGCATCACGAGAGCTAAACT-GTCTCCTTTCCCTAATCAGTGAACCTAATCTCCCCGTGAAGAAGCGGGG-GTTATT-ATATAAGACGAGAAGACCCTATGGAGCTTTAAACA-TCACAA-CACCTG-C-C------T--C--ACACT--TTTA--T-CTACCCAGGTA-----T-A-------C---C--C------T----C---T----CACAGCA-CGCTGA-TTG-T-A-TGTTTTTGGTTGGGGTGACCGCGGAGAAAAACTAATCC-TCCGCAATG----A--A-A-GG--GA---------TC--T----------TCCC-TA--AACAATAAGCC-ACAAC-TTTAT-GTATCCA-CAAA-TTGACATTCATTGACCC-A--A--TACATTTGATTAACGAACCAAGTTACCCTAGGGATAACAGCGC-AATCCAC-TTCAAGAGCCCCTAT-CGAC-AAGTGGGCTTACGACCTCGAT-GTTGGATCGGGGTATCCT-A-GTGGTGTAGCC-G-CTA-CT-AAA-GGTTCGTT-TGTTCAACGATTAAAACCC-------
        'KY627789.1_MHUAA 7630_Pristimantis leopardus'                  --------------------------------------------------------CATAGACCCCTTTAACTGTACTGAGAACTTCTAT-AA-CATTATAG-AACCTTTTATGCTAAAACTAGTAACAAGAG-TCAA--CC--CCTCTCTACAAT-GCAACTACAAGCCAGC-AAGAACCCA-CCACTGGCAACTAA-CAG-ATCTAAACAAGAGTAGCAAC-TA-T----A-CC--AGAAA----ACTCTA---C---TTTA-CTC-AC-TGTTAACCTTACACTAGAGCATTTCAAGAAAGATTAAAAGAA-AAAGAAGGAACTCGGCAAA-C----TTTAGCCCCGCCTGTTTACCAAAAACATCGCCTCTTG-------T----C-C---AT---ATAAGAGGTCCAGCCTG-CCCAGT-GA-CT-CT-TGT-TCAAC-GGCC--GCGGTATCCTAA-CCGTGCGAAGGTAGCGTAATCACTTGTCTTCTAAAT-AAAGACCAGTATGAAAGGCATCACGAGAGCTAAACT-GTCTCCTTTCCCTAATCAGTGAACCTAATCTCCCCGTGAAGAAGCGGGG-GTTATT-ATATAAGACGAGAAGACCCTATGGAGCTTTAAACA-TCACAA-CACCTG-C-C------T--C--ACACT--TTTA--T-CTACCCAGGTA-----T-A-------C---C--C------T----C---T----CACAGCA-CGCTGA-TTG-T-A-TGTTTTTGGTTGGGGTGACCGCGGAGAAAAACTAATCC-TCCGCAATG----A--A-A-GG--GA---------TC--T----------TCCC-TA--AACAATAAGCC-ACAAC-TTTAT-GTATCCA-CAAA-TTGACATTCATTGACCC-A--A--TACATTTGATTAACGAACCAAGTTACCCTAGGGATAACAGCGC-AATCCAC-TTCAAGAGCCCCTAT-CGAC-AAGTGGGCTTACGACCTCGAT-GTTGGATCGGGGTATCCT-A-GTGGTGTAGCC-G-CTA-CT-AAA-GGTTCGTT-TGTTCAACGATTAA------------
        'GENEBANK_KY627792.1_Pristimantis leopardus'                    ------------------------------------------------CCCCA---TATAGACCCCTTTAACTGTACTGAGAACTTCTAT-AA-CATTATAG-AACCTTTTATGCTAAAACTAGTAACAAGAG-TCAA--CC--CCTCTCTACAAT-GCAACTACAAGCCAGC-AAGAACCCA-CCACTGGCAACTAA-CAG-ATCTAAACAGGAGTAGCAAC-TA-T----A-CC--AGAAA----ACTCTA---C---TTTA-CTC-AC-TGTTAACCTTACACTAGAGCATTTCAAGAAAGATTAAAAGAA-AAAGAAGGAACTCGGCAAA-C----TTTAGCCCCGCCTGTTTACCAAAAACATCGCCTCTTG-------T----C-C---AT---ATAAGAGGTCCAGCCTG-CCCAGT-GA-CT-CT-TGT-TCAAC-GGCC--GCGGTATCCTAA-CCGTGCGAAGGTAGCGTAATCACTTGTCTTCTAAAT-AAAGACCAGTATGAAAGGCATCACGAGAGCTAAACT-GTCTCCTTTCCCTAATCAGTGAACCTAATCTCCCCGTGAAGAAGCGGGG-GTTATT-ATATAAGACGAGAAGACCCTATGGAGCTTTAAACA-TCACAA-CACCTG-C-C------T--C--ACACT--TTTA--T-CTACCCAGGTA-----T-A-------C---C--C------T----C---T----CACAGCA-CGCTGA-TTG-T-A-TGTTTTTGGTTGGGGTGACCGCGGAGAAAAACTAATCC-TCCGCAATG----A--A-A-GG--GA---------TC--T----------TCCC-TA--AACAATAAGCC-ACAAC-TTTAT-GTATCCA-CAAA-TTGACATTCATTGACCC-A--A--TACATTTGATTAACGAACCAAGTTACCCTAGGGATAACAGCGC-AATCCAC-TTCAAGAGCCCCTAT-CGAC-AAGTGGGCTTACGACCTCGAT-GTTGGATCGGGGTATCCT-A-GTGGTGTAGCC-G-CTA-CT-AAA-GGTTCGTT-TGTTCAACGATTAAAACCCTACGTG-
        'GENEBANK_KY627791.1_Pristimantis leopardus'                    ------------------------------------------------CCCCA---TATAGACCCCTTTAACTGTACTGAGAACTTCTAT-AA-CATTATAG-AACCTTTTATGCTAAAACTAGTAACAAGAG-TCAA--CC--CCTCTCTACAAT-GCAACTACAAGCCAGC-AAGAACCCA-CCACTGGCAACTAA-CAG-ATCTAAACAAGAGTAGCAAC-TA-T----A-CC--AGAAA----ACTCTA---C---TTTA-CTC-AC-TGTTAACCTTACACTAGAGCATTTCAAGAAAGATTAAAAGAA-AAAGAAGGAACTCGGCAAA-C----TTTAGCCCCGCCTGTTTACCAAAAACATCGCCTCTTG-------T----C-C---AT---ATAAGAGGTCCAGCCTG-CCCAGT-GA-CT-CT-TGT-TCAAC-GGCC--GCGGTATCCTAA-CCGTGCGAAGGTAGCGTAATCACTTGTCTTCTAAAT-AAAGACCAGTATGAAAGGCATCACGAGAGCTAAACT-GTCTCCTTTCCCTAATCAGTGAACCTAATCTCCCCGTGAAGAAGCGGGG-GTTATT-ATATAAGACGAGAAGACCCTATGGAGCTTTAAACA-TCACAA-CACCTG-C-C------T--C--ACACT--TTTA--T-CTACCCAGGTA-----T-A-------C---C--C------T----C---T----CACAGCA-CGCTGA-TTG-T-A-TGTTTTTGGTTGGGGTGACCGCGGAGAAAAACTAATCC-TCCGCAATG----A--A-A-GG--GA---------TC--T----------TCCC-TA--AACAATAAGCC-ACAAC-TTTAT-GTATCCA-CAAA-TTGACATTCATTGACCC-A--A--TACATTTGATTAACGAACCAAGTTACCCTAGGGATAACAGCGC-AATCCAC-TTCAAGAGCCCCTAT-CGAC-AAGTGGGCTTACGACCTCGAT-GTTGGATCGGGGTATCCT-A-GTGGTGTAGCC-G-CTA-CT-AAA-GGTTCGTT-TGTTCAACGATTAAAACCCTACGTG-
        'GENEBANK_KY627790.1_Pristimantis leopardus'                    -----------------------------------------------------------------CTTTAACTGTACTGAGAACTTCTAT-AA-CATTATAG-AACCTTTTATGCTAAAACTAGTAACAAGAG-TCAA--CC--CCTCTCTACAAT-GCAACTACAAGCCAGC-AAGAACCCA-CCACTGGCAACTAA-CAG-ATCTAAACAAGAGTAGCAAC-TA-T----A-CC--AGAAA----ACTCTA---C---TTTA-CTC-AC-TGTTAACCTTACACTAGAGCATTTCAAGAAAGATTAAAAGAA-AAAGAAGGAACTCGGCAAA-C----TTTAGCCCCGCCTGTTTACCAAAAACATCGCCTCTTG-------T----C-C---AT---ATAAGAGGTCCAGCCTG-CCCAGT-GA-CT-CT-TGT-TCAAC-GGCC--GCGGTATCCTAA-CCGTGCGAAGGTAGCGTAATCACTTGTCTTCTAAAT-AAAGACCAGTATGAAAGGCATCACGAGAGCTAAACT-GTCTCCTTTCCCTAATCAGTGAACCTAATCTCCCCGTGAAGAAGCGGGG-GTTATT-ATATAAGACGAGAAGACCCTATGGAGCTTTAAACA-TCACAA-CACCTG-C-C------T--C--ACACT--TTTA--T-CTACCCAGGTA-----T-A-------C---C--C------T----C---T----CACAGCA-CGCTGA-TTG-T-A-TGTTTTTGGTTGGGGTGACCGCGGAGAAAAACTAATCC-TCCGCAATG----A--A-A-GG--GA---------TC--T----------TCCC-TA--AACAATAAGCC-ACAAC-TTTAT-GTATCCA-CAAA-TTGACATTCATTGACCC-A--A--TACATTTGATTAACGAACCAAGTTACCCTAGGGATAACAGCGC-AATCCAC-TTCAAGAGCCCCTAT-CGAC-AAGTGGGCTTACGACCTCGAT-GTTGGATCGGGGTATCCT-A-GTGGTGTAGCC-G-CTA-CT-AAA-GGTTCGTT-TGTTCAACGATTAAAACCCTACGTG-
        'GENEBANK_DQ195467.1_Pristimantis permixtus'                    -------------------------------------------------------------------------------------------------------------------------------------------------------------------------------------------------------------------------------------------------------------------------------------------------------------------------------------------------------------------------------------------------------------------------TCAGCCTG-CCCAGT-GA-CT-CT-TGT-TCAAC-GGCC--GCGGTATCCTAA-CCGTGCGAAGGTAGCGTAATCACTTGTCTTCTAAAT-AAAGACCAGTATGAAAGGCATCACGAGGACTAAACT-GTCTCCTTTCCCTAATCAGTGAACCTAATCTCCCCGTGAAGAAGCGGGG-ATTATT-ATATAAGACGAGAAGACCCTATGGAGCTTTAAACA-TCACAA-CACCTG-C-C------T--T--ACATT--TTTA--T-CTACCCAGGTA-----T-A-------C---C--T------C----C---T----CACAGCA-CACTGA-TTG-T-A-TGTTTTTGGTTGGGGTGACCGCGGAGAAAAACTAATCC-TCCGCAATG----A--A-A-GG--GA---------TC--T----------TCCC-TA--AACAATAAGCC-ACAAC-TTTAT-GTATCCA-CAAA-TCGACATTCATTGACCC-A--A--TACATTTGATTAACGAACCAAGTTACCCTAGGGATAACAGCGC-AATCCAC-TTCAAGAGCCCCTAT-CGAC-AAGTGGGCTTACGACCTCGAT-GTTGGATCGGGGTATCCT-A-GTGGTGCAACC-G-CTA-CT-AAA-GGTTCGTT-TGTTCAACGATTAAAACCCC------
        'DQ195467.1_CAP 765_Pristimantis permixtus'                     -------------------------------------------------------------------------------------------------------------------------------------------------------------------------------------------------------------------------------------------------------------------------------------------------------------------------------------------------------------------------------------------------------------------------TCAGCCTG-CCCAGT-GA-CT-CT-TGT-TCAAC-GGCC--GCGGTATCCTAA-CCGTGCGAAGGTAGCGTAATCACTTGTCTTCTAAAT-AAAGACCAGTATGAAAGGCATCACGAGGACTAAACT-GTCTCCTTTCCCTAATCAGTGAACCTAATCTCCCCGTGAAGAAGCGGGG-ATTATT-ATATAAGACGAGAAGACCCTATGGAGCTTTAAACA-TCACAA-CACCTG-C-C------T--T--ACATT--TTTA--T-CTACCCAGGTA-----T-A-------C---C--T------C----C---T----CACAGCA-CACTGA-TTG-T-A-TGTTTTTGGTTGGGGTGACCGCGGAGAAAAACTAATCC-TCCGCAATG----A--A-A-GG--GA---------TC--T----------TCCC-TA--AACAATAAGCC-ACAAC-TTTAT-GTATCCA-CAAA-TCGACATTCATTGACCC-A--A--TACATTTGATTAACGAACCAAGTTACCCTAGGGATAACAGCGC-AATCCAC-TTCAAGAGCCCCTAT-CGAC-AAGTGGGCTTACGACCTCGAT-GTTGGATCGGGGTATCCT-A-GTGGTGCAACC-G-CTA-CT-AAA-GGTTCGTT-TGTTCAACGATTAA------------
        'GENEBANK_DQ195476.1_Pristimantis uranobates'                   ------------------------------------------------------------------------------------------------------------------------------------------------------------------------------------------------------------------------------------------------------------------------------------------------------------------------------------------------------------------------------------------------------------------------GTCAGCCTG--CCAGT-GA-CT-CT-TGT-TCAAC-GGCC--GCGGTATCCTAA-CCGTGCGAAGGTAGCGTAATCACTTGTCTTCTAAAT-AAAGACCAGTATGAAAGGCATCACGAGGGCTAAACT-GTCTCCTCTCCCTAATCAGTGAACCTAATCTCCCCGTGAAGAAGCGGGG-ATTATC-ATATAAGACGAGAAGACCCTATGGAGCTTTAAACA-TCACAA-CACCTG-C-C------T--T--ACATT--TCTA--T-CTACCCAGGTA-----T-A-------C---C--C------T----C---C----CACGGCA-CACTGA-TTG-T-A-TGTTTTTGGTTGGGGTGACCGCGGAGAAAAACTAATCC-TCCGCAATG----A--A-A-GG--GA---------TC--T----------TCCC-TA--AACAATAAGCC-ACAAC-TTTAT-GTATCCA-CAAA-TTGACATTCATTGACCC-A--A--TACACTTGATTAACGAACCAAGTTACCCTAGGGATAACAGCGC-AATCCAC-TTCAAGAGCCCCTAT-CGAC-AAGTGGGCTTACGACCTCGAT-GTTGGATCGGGGTATCCT-A-GTGGTGCAGCC-G-CTA-CT-AAA-GGTTCGTT-TGTTCAACGATTAAAACCCC------
        'GENEBANK_KY494233.1_Pristimantis parectatus'                   -AAAAG-CGTCAAAGCTTA------CATGTTTA-TTCCAAT-TCCTCACCCCA---TATAGACCCCTTCAACTGTACTGAGAACTTCTAT-AG-TACTATAG-AACCTTTTATGCTAAAACTAGTAACAAGAG-TTAA--CC--CCTCTCCACAAT-GCAAGTATAAGCCAGC-AAGAGCCCA-TCACTGGCAACTAA-CAG-ATCTGAACAAAAGTAGCAACTTA-A----A-CC--AGAAA----AATCTT---C---TCTA-CTCAAC-TGTTAACCTAACACCAGAGCATTTCAAGAAAGATTAAAAGAA-AAAGAAGGAACTCGGCAAA-C----ATTAGCCCCGCCTGTTTACCAAAAACATCGCCTCTTG-------C----T-C---AT---ATAAGAGGTCTAGCCTG-CCCAGT-GA-CT-CT-TGT-TCAAC-GGCC--GCGGTATCCTAA-CCGTGCGAAGGTAGCGTAATCACTTGTCTTCTAAAT-AAAGACCAGTATGAAAGGCATCACGAGGGCTAGACT-GTCTCCTTTCTCTAATCAGTGAACCTAATCTCCCCGTGAAGAAGCGGGG-ATTCTT-ATATAAGACGAGAAGACCCTATGGAGCTTTAAACA-TCACAA-CACCTG-C-C------T--C--ACACT--TCTA--T-CTACCCAGGTA-----C-A-------C---C--C------A----C---T----CACAGCA-CACTGA-TTG-T-A-TGTTTTTGGTTGGGGTGACCGCGGAGAAAAACTAATCC-TCCGCAATG----A--A-A-GG--GG---------TT--T----------TCCC-TA--AACAATAAACC-ACAAC-TTTAT-GTATCTA-CAAA-TTGACATTCATTGACCC-A--A--TACACTTGACTAACGAACCAAGTTACCCTAGGGATAACAGCGC-AATCCAC-TTTAAGAGCCCCTAT-CGAC-AAGTGGGCTTACGACCTCGAT-GTTGGATCAGGGTATCCT-A-GTGGTGCAGCC-G-CTA-CT-AAA-GGTTCGTT-TGTTCAACGATTAAAACCC-------
        'GENEBANK_KY494239.1_Pristimantis  sp'                          ------------------------------------------------------------------------------------------------------------------------------------------------------------------------------------------------------------------------------------------------------------------------------------------------------------------------------------------------------------CGCCTGTTTACCAAAAACATCGCCTCTTG-------T----C-C---AT---ATAAGAGGTCTAGCCTG-CCCAGT-GA-CT-CT-TGT-TCAAC-GGCC--GCGGTATCCTAA-CCGTGCGAAGGTAGCGTAATCACTTGTCTTCTAAAT-AAAGACCAGTATGAAAGGCATCACGAGGGCTAAACT-GTCTCCTCTCCCTAATCAGTGAACCTAATCTCCCCGTGAAGAAGCGGGG-ATTTTT-ATATAAGACGAGAAGACCCTATGGAGCTTTAAACA-TCACAA-CACCTG-C-C------C--A--CACAC--TTTA--T-CTACTCAGGTA-----T-A-------C---C--C------T----C---T----TACGGCA-CACTGA-TTG-T-A-TGTTTTTGGTTGGGGTGACCGCGGAGAAAAACTAATCC-TCCGCAATG----A--A-A-GG--GA---------TT--T----------TCCC-TA--AACAATAAGCC-ACAAC-TTTAT-GTATCCA-CAAA-TTGACATTCATTGACCC-A--A--TATATTTGATTAACGAACCAAGTTACCCTAGGGATAACAGCGC-AATCCAC-TTCGAGAGCCCCTAT-CGAC-AAGTGGGCTTACGACCTCGAT-GTTGGATCGGGGTATCCT-A-GTGGTGCAGCC-G-CTA-CT-AAA-GGTTCGTT-TGTTCAACGATTAAAACCC-------
        'GENEBANK_KY494237.1_Pristimantis  sp'                          -AAAAG-CGTTAAAGCTTA-----CTATGTTTA-TTCTAAT-CCTTAAACCC----CATTGACCCCTTCAATCGTACTGAGAACTTCTAT-AA-TATTATAG-AACATTTTATGCTAAAACTAGTAACAAGAG-TT-A---C--CCTCTCTACAAT-GCAAATATAAGCCAGC-AAGAACCCA-CCACTGGCAACTAA-CAG-ACCTAGATAAAAGTAGCAACTGT-A----C-CT--AGAAA----ACCCTA---C---CTTA-CCC-TC-TGTTAACCTAACACTAGAGCATTTCAAGAAAGATTAAAAGGA-AGAGAAGGAACTCGGCAAA-T----ATTAGCCCCGCCTGTTTACCAAAAACATCGCCTCTTG-------T----C-C---AT---ATAAGAGGTCTAGCCTG-CCCAGT-GA-CT-CT-TGT-TCAAC-GGCC--GCGGTATCCTAA-CCGTGCGAAGGTAGCGTAATCACTTGTCTTCTAAAT-AAAGACCAGTATGAAAGGCATCACGAGGGCTAAACT-GTCTCCTCTCCCTAATCAGTGAACCTAATCTCCCCGTGAAGAAGCGGGG-ATTTTT-ATATAAGACGAGAAGACCCTATGGAGCTTTAAACA-TCACAA-CACCTG-C-C------C--A--CACAC--TTTA--T-CTACTCAGGTA-----T-A-------C---C--C------T----C---T----TACGGCA-CACTGA-TTG-T-A-TGTTTTTGGTTGGGGTGACCGCGGAGAAAAACTAATCC-TCCGCAATG----A--A-A-GG--GA---------TT--T----------TCCC-TA--AACAATAAGCC-ACAAC-TTTAT-GTATCCA-CAAA-TTGACATTCATTGACCC-A--A--TATATTTGATTAACGAACCAAGTTACCCTAGGGATAACAGCGC-AATCCAC-TTCGAGAGCCCCTAT-CGAC-AAGTGGGCTTACGACCTCGAT-GTTGGATCGGGGTATCCT-A-GTGGTGCAGCC-G-CTA-CT-AAA-GGTTCGTT-TGTTCAACGATTAAAACCC-------
        'GENEBANK_KY494235.1_Pristimantis  sp'                          -AAAAG-CGTTAAAGCTTA-----CTATGTTTA-TTCTAAT-CCTTAAACCC----CATTGACCCCTTCAATCGTACTGAGAACTTCTAT-AA-TATTATAG-AACATTTTATGCTAAAACTAGTAACAAGAG-TT-A---C--CCTCTCTACAAT-GCAAATATAAGCCAGC-AAGAACCCA-CCACTGGCAACTAA-CAG-ACCTAGATAAAAGTAGCAACTGT-A----C-CT--AGAAA----ACCCTA---C---CTTA-CCC-CC-TGTTAACCTAACACTAGAGCATTTCAAGAAAGATTAAAAGGA-AGAGAAGGAACTCGGCAAA-T----ATTAGCCCCGCCTGTTTACCAAAAACATCGCCTCTTG-------T----C-C---AT---ATAAGAGGTCTAGCCTG-CCCAGT-GA-CT-CT-TGT-TCAAC-GGCC--GCGGTATCCTAA-CCGTGCGAAGGTAGCGTAATCACTTGTCTTCTAAAT-AAAGACCAGTATGAAAGGCATCACGAGGGCTAAACT-GTCTCCTCTCCCTAATCAGTGAACCTAATCTCCCCGTGAAGAAGCGGGG-ATTTTT-ATATAAGACGAGAAGACCCTATGGAGCTTTAAACA-TCACAA-CACCTG-C-C------C--A--CACAC--TTTA--T-CTACTCAGGTA-----T-A-------C---C--C------T----C---T----TACGGCA-CACTGA-TTG-T-A-TGTTTTTGGTTGGGGTGACCGCGGAGAAAAACTAATCC-TCCGCAATG----A--A-A-GG--GA---------TT--T----------TCCC-TA--AACAATAAGCC-ACAAC-TTTAT-GTATCCA-CAAA-TTGACATTCATTGACCC-A--A--TATATTTGATTAACGAACCAAGTTACCCTAGGGATAACAGCGC-AATCCAC-TTCGAGAGCCCCTAT-CGAC-AAGTGGGCTTACGACCTCGAT-GTTGGATCGGGGTATCCT-A-GTGGTGCAGCC-G-CTA-CT-AAA-GGTTCGTT-TGTTCAACGATTAAAACCC-------
        'GENEBANK_KY494236.1_Pristimantis scoloblepharus'               -AAAAG-CGTCAGAGCTTA-----CTACATTTA-TTCTAAT-TCCTCAGCCCA---CATAGACCCCTTTAACTGTACTGAGAACTTCTAT-AT-TACTATAG-AACCTTTTATGCTAGAACTAGTAACAAGAG-TTAA---C--CCTCTCCATAAT-GCAAGTATAAGCCAGC-AAGAACCCA-CCACTGGCATCTAA-CAG-ACCTA-ACAAAAGTAGCAACTTA-C----A-CC--AGAAA----ACTCTA---C---TTTA-CCC-AC-TGTTAACCTTACACCAGAGCATTTCAAGAAAGATTAAAAGGA-AAAGAAGGAACTCGGCAAA-C----ATTAGCCCCGCCTGTTTACCAAAAACATCGCCTCTTG-------T----C-C---AT---ATAAGAGGTCCAGCCTG-CCCAGT-GA-CT-CT-TGT-TCAAC-GGCC--GCGGTATCCTAA-CCGTGCGAAGGTAGCGTAATCACTTGTCTTATAAAT-AAAGACCAGTATGAAAGGCATCACGAGGGCTAAACT-GTCTCCTTTCCCTAATCAGTGAACCTAATCTCTCCGTGAAGAAGCGGAG-GTTATT-ATATAAGACGAGAAGACCCTATGGAGCTTTAAACA-TCACAA-CACCTG-C-C------C--C--CACAT--TTTA--T-TTACCCAGGTA-----T-A-------C---C--C------C----C---T----CACAGCA-CTCTGA-TTG-T-A-TGTTTTTGGTTGGGGTGACCGCGGAGAAAAACTAATCC-TCCGCAATG----A--A-A-GG--GA---------TC--T----------TCCC-TA--AACAATAAGCC-ACAAC-TTTAT-GTATCCA-CAAA-TTGACATTCATTGACCC-A--A--TATATTTGATTAACGAACCAAGTTACCCTAGGGATAACAGCGC-AATCCAC-TTCAAGAGCCCCTAT-CGAC-AAGTGGGCTTACGACCTCGAT-GTTGGATCGGGGTATCCT-A-GTGGTGCAGCC-G-CTA-CT-AAA-GGTTCGTT-TGTTCAACGATTAAAACCC-------
        'GENEBANK_KY627804.1_Pristimantis scoloblepharus'               -------------------------------------------------CCCA---CATAGACCCCTTTAACTGTACTGAGAACTTCTAT-AA-TACTATAG-AACCTTTTATGCTAGAACTAGTAACAAGAG-TTAA---C--CCTCTCCACAAT-GCAAGTATAAGCCAGC-AAGAACCCA-CCACTGGCATCTAA-CAG-ACCTA-ACAAAAGTAGCAACTTA-C----A-CC--AGAAA----ACTCTA---C---TTTA-CCC-AC-TGTTAACCTTACACCAGAGCATTTCAAGAAAGATTAAAAGGA-AAAGAAGGAACTCGGCAAA-C----ATTAGCCCCGCCTGTTTACCAAAAACATCGCCTCTTG-------T----C-C---AT---ATAAGAGGTCCAGCCTG-CCCAGT-GA-CT-CT-TGT-TCAAC-GGCC--GCGGTATCCTAA-CCGTGCGAAGGTAGCGTAATCACTTGTCTTATAAAT-AAAGACCAGTATGAAAGGCATCACGAGGGCTAAACT-GTCTCCTTTCCCTAATCAGTGAACCTAATCTCTCCGTGAAGAAGCGGAG-GTTATT-ATATAAGACGAGAAGACCCTATGGAGCTTTAAACA-TCACAA-CACCTG---C------C--C--CACAT--TTTA--T-TTACCCAGGTA-----T-A-------C---C--C------C----C---T----CACAGCA-CTCTGA-TTG-T-A-TGTTTTTGGTTGGGGTGACCGCGGAGAAAAACTAATCC-TCCGCAATG----A--A-A-GG--GA---------TC--T----------TCCC-TA--AACAATAAGCC-ACAAC-TTTAT-GTATCCA-CAAA-TTGACATTCATTGACCC-A--A--TATATTTGATTAACGAACCAAGTTACCCTAGGGATAACAGCGC-AATCCAC-TTCAAGAGCCCCTAT-CGAC-AAGTGGGCTTACGACCTCGAT-GTTGGATCGGGGTATCCT-A-GTGGTGCAGCC-G-CTA-CT-AAA-GGTTCGTT-TGTTCAACGATTAAAACCCTACGTG-
        'GENEBANK_KY627803.1_Pristimantis scoloblepharus'               -------------------------------------------------CCCA---CATAGACCCCTTTAACTGTACTGAGAACTTCTAT-AA-TACTATAG-AACCTTTTATGCTAGAACTAGTAACAAGAG-TTAA---C--CCTCTCCACAAT-GCAAGTATAAGCCAGC-AAGAACCCA-CCACTGGCATCTAA-CAG-ACCTA-ACAAAAGTAGCAACTTA-C----A-CC--AGAAA----ACTCTA---C---TTTA-CCC-AC-TGTTAACCTTACACCAGAGCATTTCAAGAAAGATTAAAAGGA-AAAGAAGGAACTCGGCAAA-C----ATTAGCCCCGCCTGTTTACCAAAAACATCGCCTCTTG-------T----C-C---AT---ATAAGAGGTCCAGCCTG-CCCAGT-GA-CT-CT-TGT-TCAAC-GGCC--GCGGTATCCTAA-CCGTGCGAAGGTAGCGTAATCACTTGTCTTATAAAT-AAAGACCAGTATGAAAGGCATCACGAGGGCTAAACT-GTCTCCTTTCCCTAATCAGTGAACCTAATCTCTCCGTGAAGAAGCGGAG-GTTATT-ATATAAGACGAGAAGACCCTATGGAGCTTTAAACA-TCACAA-CACCTG---C------C--C--CACAT--TTTA--T-TTACCCAGGTA-----T-A-------C---C--C------C----C---T----CACAGCA-CTCTGA-TTG-T-A-TGTTTTTGGTTGGGGTGACCGCGGAGAAAAACTAATCC-TCCGCAATG----A--A-A-GG--GA---------TC--T----------TCCC-TA--AACAATAAGCC-ACAAC-TTTAT-GTATCCA-CAAA-TTGACATTCATTGACCC-A--A--TATATTTGATTAACGAACCAAGTTACCCTAGGGATAACAGCGC-AATCCAC-TTCAAGAGCCCCTAT-CGAC-AAGTGGGCTTACGACCTCGAT-GTTGGATCGGGGTATCCT-A-GTGGTGCAGCC-G-CTA-CT-AAA-GGTTCGTT-TGTTCAACGATTAAAACCCTACGTG-
        'GENEBANK_KY627802.1_Pristimantis scoloblepharus'               -------------------------------------------------CCCA---CATAGACCCCTTTAACTGTACTGAGAACTTCTAT-AA-TACTATAG-AACCTTTTATGCTAGAACTAGTAACAAGAG-TTAA---C--CCTCTCCACAAT-GCAAGTATAAGCCAGC-AAGAACCCA-CCACTGGCATCTAA-CAG-ACCTA-ACAAAAGTAGCAACTTA-C----A-CC--AGAAA----ACTCTA---C---TTTA-CCC-AC-TGTTAACCTTACACCAGAGCATTTCAAGAAAGATTAAAAGGA-AAAGAAGGAACTCGGCAAA-C----ATTAGCCCCGCCTGTTTACCAAAAACATCGCCTCTTG-------T----C-C---AT---ATAAGAGGTCCAGCCTG-CCCAGT-GA-CT-CT-TGT-TCAAC-GGCC--GCGGTATCCTAA-CCGTGCGAAGGTAGCGTAATCACTTGTCTTATAAAT-AAAGACCAGTATGAAAGGCATCACGAGGGCTAAACT-GTCTCCTTTCCCTAATCAGTGAACCTAATCTCTCCGTGAAGAAGCGGAG-GTTATT-ATATAAGACGAGAAGACCCTATGGAGCTTTAAACA-TCACAA-CACCTG---C------C--C--CACAT--TTTA--T-TTACCCAGGTA-----T-A-------C---C--C------C----C---T----CACAGCA-CTCTGA-TTG-T-A-TGTTTTTGGTTGGGGTGACCGCGGAGAAAAACTAATCC-TCCGCAATG----A--A-A-GG--GA---------TC--T----------TCCC-TA--AACAATAAGCC-ACAAC-TTTAT-GTATCCA-CAAA-TTGACATTCATTGACCC-A--A--TATATTTGATTAACGAACCAAGTTACCCTAGGGATAACAGCGC-AATCCAC-TTCAAGAGCCCCTAT-CGAC-AAGTGGGCTTACGACCTCGAT-GTTGGATCGGGGTATCCT-A-GTGGTGCAGCC-G-CTA-CT-AAA-GGTTCGTT-TGTTCAACGATTAAAACCCTACGTG-
        'KY627801.1_MHUAA 9873_Pristimantis scoloblepharus'             --------------------------------------------------------CATAGACCCCTTTAACTGTACTGAGAACTTCTAT-AA-TACTATAG-AACCTTTTATGCTAGAACTAGTAACAAGAG-TTAA---C--CCTCTCCACAAT-GCAAGTATAAGCCAGC-AAGAACCCA-CCACTGGCATCTAA-CAG-ACCTA-ACAAAAGTAGCAACTTA-C----A-CC--AGAAA----ACTCTA---C---TTTA-CCC-AC-TGTTAACCTTACACCAGAGCATTTCAAGAAAGATTAAAAGGA-AAAGAAGGAACTCGGCAAA-C----ATTAGCCCCGCCTGTTTACCAAAAACATCGCCTCTTG-------T----C-C---AT---ATAAGAGGTCCAGCCTG-CCCAGT-GA-CT-CT-TGT-TCAAC-GGCC--GCGGTATCCTAA-CCGTGCGAAGGTAGCGTAATCACTTGTCTTATAAAT-AAAGACCAGTATGAAAGGCATCACGAGGGCTAAACT-GTCTCCTTTCCCTAATCAGTGAACCTAATCTCTCCGTGAAGAAGCGGAG-GTTATT-ATATAAGACGAGAAGACCCTATGGAGCTTTAAACA-TCACAA-CACCTG---C------C--C--CACAT--TTTA--T-TTACCCAGGTA-----T-A-------C---C--C------C----C---T----CACAGCA-CTCTGA-TTG-T-A-TGTTTTTGGTTGGGGTGACCGCGGAGAAAAACTAATCC-TCCGCAATG----A--A-A-GG--GA---------TC--T----------TCCC-TA--AACAATAAGCC-ACAAC-TTTAT-GTATCCA-CAAA-TTGACATTCATTGACCC-A--A--TATATTTGATTAACGAACCAAGTTACCCTAGGGATAACAGCGC-AATCCAC-TTCAAGAGCCCCTAT-CGAC-AAGTGGGCTTACGACCTCGAT-GTTGGAT--------------------------------------------------------------------------
        'GENEBANK_KY627797.1_Pristimantis uranobates'                   -------------------------------------------------CCCA---CACAGACCCCTTTAACCGTATTGAGAACTTCTAT-AG-CACTATAG-AACCTTTCATGCTAAAACTAGTAACAAGAG-TTAA---C--CCTCTCCACAAT-GCAAGTATAAGCCAGC-AAGAACCCA-CCACTGGCAACTAA-CAG-ACCTAAACAAAAGTAGCAACTTT-T----G-CC--AGAAA----ACTCTA---C---TTTA-CTC-AC-TGTTAACCTTACACCAGAGCATTTCAAGAAAGATTAAAAGGA-AAAGAAGGAACTCGGCAAA-C----ATTAGCCCCGCCTGTTTACCAAAAACATCGCCTCTTG-------T----C-C---AT---ATAAGAGGTCCAGCCTG-CCCAGT-GA-CT-CT-TGT-TCAAC-GGCC--GCGGTATCCTAA-CCGTGCGAAGGTAGCGTAATCACTTGTCTTCTAAAT-AAAGACCAGTATGAAAGGCATCACGAGGGCTAAACT-GTCTCCTTTCCCTAATCAGTGAACCTAATCTCCCCGTGAAGAAGCGGGG-ATTATT-ATATAAGACGAGAAGACCCTATGGAGCTTTAAACA-TCACAA-CACCTG-C-C------T--T--ACACT--TTTA--T-CTACCCAGGTA-----T-A-------C---C--C------T----C---T----CACAGCA-CACTGA-TTG-T-A-TGTTTTTGGTTGGGGTGACCGCGGAGAAAAACTAATCC-TCCGCAATG----A--A-A-GG--GA---------TC--T----------TCCC-TA--AACAATAAGCC-ACAAC-TTTAT-GTATCCA-CAAA-TTGACATTCATTGACCC-A--A--TACATTTGATTAACGAACCAAGTTACCCTAGGGATAACAGCGC-AATCCAC-TTCAAGAGCCCCTAT-CGAC-AAGTGGGCTTACGACCTCGAT-GTTGGATCGGGGTATCCT-A-GTGGTGCAACC-G-CTA-CT-AAA-GGTTCGTT-TGTTCAACGATTAAAACCCTACGTG-
        'GENEBANK_KY627795.1_Pristimantis uranobates'                   -------------------------------------------------CCCA---CACAGACCCCTTTAACCGTATTGAGAACTTCTAT-AG-CACTATAG-AACCTTTCATGCTAAAACTAGTAACAAGAG-TTAA---C--CCTCTCCACAAT-GCAAGTATAAGCCAGC-AAGAACCCA-CCACTGGCAACTAA-CAG-ACCTAAACAAAAGTAGCAACTTT-T----G-CC--AGAAA----ACTCTA---C---TTTA-CTC-AC-TGTTAACCTTACACCAGAGCATTTCAAGAAAGATTAAAAGGA-AAAGAAGGAACTCGGCAAA-C----ATTAGCCCCGCCTGTTTACCAAAAACATCGCCTCTTG-------T----C-C---AT---ATAAGAGGTCCAGCCTG-CCCAGT-GA-CT-CT-TGT-TCAAC-GGCC--GCGGTATCCTAA-CCGTGCGAAGGTAGCGTAATCACTTGTCTTCTAAAT-AAAGACCAGTATGAAAGGCATCACGAGGGCTAAACT-GTCTCCTTTCCCTAATCAGTGAACCTAATCTCCCCGTGAAGAAGCGGGG-ATTATT-ATATAAGACGAGAAGACCCTATGGAGCTTTAAACA-TCACAA-CACCTG-C-C------T--T--ACACT--TTTA--T-CTACCCAGGTA-----T-A-------C---C--C------T----C---T----CACAGCA-CACTGA-TTG-T-A-TGTTTTTGGTTGGGGTGACCGCGGAGAAAAACTAATCC-TCCGCAATG----A--A-A-GG--GA---------TC--T----------TCCC-TA--AACAATAAGCC-ACAAC-TTTAT-GTATCCA-CAAA-TTGACATTCATTGACCC-A--A--TACATTTGATTAACGAACCAAGTTACCCTAGGGATAACAGCGC-AATCCAC-TTCAAGAGCCCCTAT-CGAC-AAGTGGGCTTACGACCTCGAT-GTTGGATCGGGGTATCCT-A-GTGGTGCAACC-G-CTA-CT-AAA-GGTTCGTT-TGTTCAACGATTAAAACCCTACGTG-
        'GENEBANK_KY627796.1_Pristimantis uranobates'                   -------------------------------------------------CCCA---CACAGACCCCTTTAACCGTATTGAGAACTTCTAT-AG-CACTATAG-AACCTTTCATGCTAAAACTAGTAACAAGAG-TTAA---C--CCTCTCCACAAT-GCAAGTATAAGCCAGC-AAGAACCCA-CCACTGGCAACTAA-CAG-ACCTAAACAAAAGTAGCAACTTT-T----G-CC--AGAAA----ACTCTA---C---TTTA-CTC-AC-TGTTAACCTTACACCAGAGCATTTCAAGAAAGATTAAAAGGA-AAAGAAGGAACTCGGCAAA-C----ATTAGCCCCGCCTGTTTACCAAAAACATCGCCTCTTG-------T----C-C---AT---ATAAGAGGTCCAGCCTG-CCCAGT-GA-CT-CT-TGT-TCAAC-GGCC--GCGGTATCCTAA-CCGTGCGAAGGTAGCGTAATCACTTGTCTTCTAAAT-AAAGACCAGTATGAAAGGCATCACGAGGGCTAAACT-GTCTCCTTTCCCTAATCAGTGAACCTAATCTCCCCGTGAAGAAGCGGGG-ATTATT-ATATAAGACGAGAAGACCCTATGGAGCTTTAAACA-TCACAA-CACCTG-C-C------T--T--ACACT--TTTA--T-CTACCCAGGTA-----T-A-------C---C--C------T----C---T----CACAGCA-CACTGA-TTG-T-A-TGTTTTTGGTTGGGGT-------------------------------------------------------------------------------------------------------------------------------------------------------------------------------------------------------------------------------------------------------------------------------------------------------------------------------
        'KY627796.1_MHUAA 9867_Pristimantis uranobates'                 -------------------------------------------------CCCA---CACAGACCCCTTTAACCGTATTGAGAACTTCTAT-AG-CACTATAG-AACCTTTCATGCTAAAACTAGTAACAAGAG-TTAA---C--CCTCTCCACAAT-GCAAGTATAAGCCAGC-AAGAACCCA-CCACTGGCAACTAA-CAG-ACCTAAACAAAAGTAGCAACTTT-T----G-CC--AGAAA----ACTCTA---C---TTTA-CTC-AC-TGTTAACCTTACACCAGAGCATTTCAAGAAAGATTAAAAGGA-AAAGAAGGAACTCGGCAAA-C----ATTAGCCCCGCCTGTTTACCAAAAACATCGCCTCTTG-------T----C-C---AT---ATAAGAGGTCCAGCCTG-CCCAGT-GA-CT-CT-TGT-TCAAC-GGCC--GCGGTATCCTAA-CCGTGCGAAGGTAGCGTAATCACTTGTCTTCTAAAT-AAAGACCAGTATGAAAGGCATCACGAGGGCTAAACT-GTCTCCTTTCCCTAATCAGTGAACCTAATCTCCCCGTGAAGAAGCGGGG-ATTATT-ATATAAGACGAGAAGACCCTATGGAGCTTTAAACA-TCACAA-CACCTG-C-C------T--T--ACACT--TTTA--T-CTACCCAGGTA-----T-A-------C---C--C------T----C---T----CACAGCA-CACTGA-TTG-T-A-TGTTTTTGGTTGGGGT-------------------------------------------------------------------------------------------------------------------------------------------------------------------------------------------------------------------------------------------------------------------------------------------------------------------------------
        'GENEBANK_KY627786.1_Pristimantis lasalleorum_'                 ------------------------------------------------CCCCA---CATAGACCCCTTCAACTGTACTGAGAACTTCTAT-AA-CACTATAG-AACCTTTAATGCTAAAACTAGTAACAAGAG-TTAC--CC--CCTCTCCACAAT-GCAAGTATAAGCCAGC-AAGAACCCA-CCACTGGCAACTAA-CAG-ACCTAAACAAAAGTAACAAC-TA-T----A-CC--GGAAA----ACTCTA---C---TTTA-CCC-CC-TGTTAACCTTACACCAGAGCATTTCAAGAAAGATTAAAAGAA-AAAGAAGGAACTCGGCAAA-C----ATTAGCCCCGCCTGTTTACCAAAAACATCGCCTCTTG-------C----C-C---AT---ATAAGAGGTCTAGCCTG-CCCAGT-GA-CT-CT-TGT-TCAAC-GGCC--GCGGTATCCTAA-CCGTGCGAAGGTAGCGTAATCACTTGTCTTCTAAAT-AAAGACCAGTATGAAAGGCATCACGAGGGCTAAACT-GTCTCCTTTCCCTAATCAGTGAACCTAATCTCCCCGTGAAGAAGCGGGG-ATTATT-AAATAAGACGAGAAGACCCTGTGGAGCTTTAAACA-TCACAA-CACCTG-C-C------T--T--ACAC---TTTA--T-CTACCCAGGTA-----T-G-------C---C--C------C----C---T----TCCAGCA-CGCTGA-TTG-T-A-TGTTTTCGGTTGGGGTGACCGCGGAGAAAAACTAATCC-TCCGCAATG----A--A-A-GG--GA---------TC--T----------TCCC-TA--AACAATAAGCC-ACAAC-TTTAT-GTATCCA-TAAA-TTGACATTCATTGACCC-A--A--TACATTTGATTAACGAACCAAGTTACCCCAGGGATAACAGCGC-AATCCAC-TTCAAGAGCCCCTAT-CGAC-AAGTGGGCTTACGACCTCGAT-GTTGGATCGGGGTATCCT-A-GTGGTGCAGCC-G-CTA-CT-AAA-GGTTCGTT-TGTTCAACGATTAAAACCCTACGTG-
        'GENEBANK_KY627785.1_Pristimantis lasalleorum'                  ----------------------------------------------------------------------ACTGTACTGAGAACTTCTAT-AA-CACTATAG-AACCTTTAATGCTAAAACTAGTAACAAGAG-TTAC--CC--CCTCTCCACAAT-GCAAGTATAAGCCAGC-AAGAACCCA-CCACTGGCAACTAA-CAG-ACCTAAACAAAAGTAACAAC-TA-T----A-CC--GGAAA----ACTCTA---C---TTTA-CCC-CC-TGTTAACCTTACACCAGAGCATTTCAAGAAAGATTAAAAGAA-AAAGAAGGAACTCGGCAAA-C----ATTAGCCCCGCCTGTTTACCAAAAACATCGCCTCTTG-------C----C-C---AT---ATAAGAGGTCTAGCCTG-CCCAGT-GA-CT-CT-TGT-TCAAC-GGCC--GCGGTATCCTAA-CCGTGCGAAGGTAGCGTAATCACTTGTCTTCTAAAT-AAAGACCAGTATGAAAGGCATCACGAGGGCTAAACT-GTCTCCTTTCCCTAATCAGTGAACCTAATCTCCCCGTGAAGAAGCGGGG-ATTATT-ATATAAGACGAGAAGACCCTGTGGAGCTTTAAACA-TCACAA-CACCTG-C-C------T--T--ACAC---TTTA--T-CTACCCAGGTA-----T-G-------C---C--C------C----C---T----TCCAGCA-CGCTGA-TTG-T-A-TGTTTTCGGTTGGGGTGACCGCGGAGAAAAACTAATCC-TCCGCAATG----A--A-A-GG--GA---------TC--T----------TCCC-TA--AACAATAAGCC-ACAAC-TTTAT-GTATCCA-TAAA-TTGACATTCATTGACCC-A--A--TACATTTGATTAACGAACCAAGTTACCCCAGGGATAACAGCGC-AATCCAC-TTCAAGAGCCCCTAT-CGAC-AAGTGGGCTTACGACCTCGAT-GTTGGATCGGGGTATCCT-A-GTGGTGCAGCC-G-CTA-CT-AAA-GGTTCGTT-TGTTCAACGATTAAAACC--------
        'GENEBANK_KY627784.1_Pristimantis lasalleorum'                  ------------------------------------------------C--CA---CATAGACCCCTTCAACTGTACTGAGAACTTCTAT-AA-CACTATAG-AACCTTTAATGCTAAAACTAGTAACAAGAG-TTAC--CC--CCTCTCCACAAT-GCAAGTATAAGCCAGC-AAGAACCCA-CCACTGGCAACTAA-CAG-ACCTAAACAAAAGTAACAAC-TA-T----A-CC--GGAAA----ACTCTA---C---TTTA-CCC-CC-TGTTAACCTTACACCAGAGCATTTCAAGAAAGATTAAAAGAA-AAAGAAGGAACTCGGCAAA-C----ATTAGCCCCGCCTGTTTACCAAAAACATCGCCTCTTG-------C----C-C---AT---ATAAGAGGTCTAGCCTG-CCCAGT-GA-CT-CT-TGT-TCAAC-GGCC--GCGGTATCCTAA-CCGTGCGAAGGTAGCGTAATCACTTGTCTTCTAAAT-AAAGACCAGTATGAAAGGCATCACGAGGGCTAAACT-GTCTCCTTTCCCTAATCAGTGAACCTAATCTCCCCGTGAAGAAGCGGGG-ATTATT-ATATAAGACGAGAAGACCCTGTGGAGCTTTAAACA-TCACAA-CACCTG-C-C------T--T--ACAC---TTTA--T-CTACCCAGGTA-----T-G-------C---C--C------C----C---T----TCCAGCA-CGCTGA-TTG-T-A-TGTTTTCGGTTGGGGTGACCGCGGAGAAAAACTAATCC-TCCGCAATG----A--A-A-GG--GA---------TC--T----------TCCC-TA--AACAATAAGCC-ACAAC-TTTAT-GTATCCA-TAAA-TTGACATTCATTGACCC-A--A--TACATTTGATTAACGAACCAAGTTACCCCAGGGATAACAGCGC-AATCCAC-TTCAAGAGCCCCTAT-CGAC-AAGTGGGCTTACGACCTCGAT-GTTGGATCGGGGTATCCT-A-GTGGTGCAGCC-G-CTA-CT-AAA-GGTTCGTT-TGTTCAACGATTAAAACC--------
        'KY627782.1_MHUAA 8710_Pristimantis lasalleorum'                ------------------------------------------------C-CCA---CATAGACCCCTTCAACTGTACTGAGAACTTCTAT-AA-CACTATAG-AACCTTTAATGCTAAAACTAGTAACAAGAG-TTAC--CC--CCTCTCCACAAT-GCAAGTATAAGCCAGC-AAGAACCCA-CCACTGGCAACTAA-CAG-ACCTAAACAAAAGTAACAAC-TA-T----A-CC--GGAAA----ACTCTA---C---TTTA-CCC-CC-TGTTAACCTTACACCAGAGCATTTCAAGAAAGATTAAAAGAA-AAAGAAGGAACTCGGCAAA-C----ATTAGCCCCGCCTGTTTACCAAAAACATCGCCTCTTG-------C----C-C---AT---ATAAGAGGTCTAGCCTG-CCCAGT-GA-CT-CT-TGT-TCAAC-GGCC--GCGGTATCCTAA-CCGTGCGAAGGTAGCGTAATCACTTGTCTTCTAAAT-AAAGACCAGTATGAAAGGCATCACGAGGGCTAAACT-GTCTCCTTTCCCTAATCAGTGAACCTAATCTCCCCGTGAAGAAGCGGGG-ATTATT-ATATAAGACGAGAAGACCCTGTGGAGCTTTAAACA-TCACAA-CACCTG-C-C------T--T--ACAC---TTTA--T-CTACCCAGGTA-----T-G-------C---C--C------C----C---T----TCCAGCA-CGCTGA-TTG-T-A-TGTTTTCGGTTGGGGTGACCGCGGAGAAAAACTAATCC-TCCGCAATG----A--A-A-GG--GA---------TC--T----------TCCC-TA--AACAATAAACC-ACAAC-TTTAT-GTATCCA-TAAA-TTGACATTCATTGACCC-A--A--TACATTTGATTAACGAACCAAGTTACCCCAGGGATAACAGCGC-AATCCAC-TTCAAGAGCCCCTAT-CGAC-AAGTGGGCTTACGACCTCGAT-GTTGGATCGGGGTATCCT-A-GTGGTGCAGCC-G-CTA-CT-AAA-GGTTCGTT-TGTTCAACGATTAA------------
        'GENEBANK_KY494234.1_Pristimantis  sp'                          -AAAAG-CGTCATAGCTTA------CACGTTTA-TTCTAAT-TCCTCAGCCTA---CATAGACCCCTTTAACTGTACTGAGAACTTCTAT-AA-CATTATAG-AACCTTTTATGCTAAAACTAGTAACAAGAG-TCAG--CC--CCTCTCCACAAT-GCAAGTACAGCCCAGC-AAGAACCCA-CCACTGGCACCTAA-CAG-ACCTAAACAAAAGTAGCAACTTA-T----A-CC--AGAAA----ACTCTA---C---TTTA-ATT-AC-TGTTGACCTTACACCAGAGCATTTCAAGAAAGATTAAAAGAA-AAAGAAGGAACTCGGCAAA-C----ATTAGCCCCGCCTGTTTACCAAAAACATCGCCTCTTG-------T----C-C---AT---ATAAGAGGTCCAGCCTG-CCCAGT-GA-CT-CT-TGT-TCAAC-GGCC--GCGGTATCCTAA-CCGTGCAAAGGTAGCGTAATCACTTGTCTTCTAAAT-AAAGACCAGTATGAAAGGCATCACGAGGGCTAAACT-GTCTCCTTTCCCTAATCAGTGAACCTAATCTCCCCGTGAAGAAGCGGGG-ATTATT-GTATAAGACGAGAAGACCCTATGGAGCTTTAAACA-TCACAA-CACCTG-C-C------T--T--ACATT--TTTA--T-CTACCCAGGTA-----T-A-------C---C--C------C----C---T----CACAGCA-CACTGA-TTG-T-A-TGTTTTTGGTTGGGGTGACCGCGGAGAAAAACTAATCC-TCCGCAATG----A--A-A-GG--GA---------TC--T----------TCCC-TA--AACAATAAGCC-ACAAC-TTTAT-GTATCCA-CAAA-TTGACA-TCATTGACCC-A--A--TATATTTGATTAACGAACCAAGTTACCCTAGGGATAACAGCGC-AATCCAC-TTCAAGAGCCCCTAT-CGAC-AAGTGGGCTTACGACCTCGAT-GTTGGATCGGGGTATCCT-A-GTGGTGCAGCC-G-CTA-CT--AA-GGTTCGTT-TGTTCAACGATTAAAACCC-------
        'GENEBANK_JN104675.1_Pristimantis acatallelus'                  --------------------------------------------------------------------------------------------------------------------------------------------------------------------------------------------------------------------------------------------------------------------------------------------------------------------------------------------------------------------------------CGCCTCTTG-------T----T-C---AT---ATAAGAGGTCCAGCCTG-CCCAGT-GA-CC-CC-TGT-TCAAC-GGCC--GCGGTATCCTAA-CCGTGCGAAGGTAGCGTAATCACTTGTCTCCTAAAT-AGAGACCAGTATGAAAGGCATCACGAGGGCTAAACT-GTCTCCTTTCCCTAATCAGTGAACCTAATCTCCCCGTGAAGAAGCGGGG-ATTTTT-ATATAAGACGAGAAGACCCTATGGAGCTTTAAACA-TTACAA-CACCTG-C-C------C--A--ATATC--TTTA--T-CTACCCCGGTA-----T-A-------C---C--C------C----CCTTT----CACGGCA-CGCTAA-TTG-T-A-TGTTTTTGGTTGGGGTGACCGCGGAGAAAAACTAATCC-TCCGCAATG----A--A-G-GG--GG---------TT--C----------CCCC-TA--AACAGTAAGCC-ACAAC-TTTAT-GTATCCA-CAAA-TTGACATTCATTGACCC-A--A--TATATTTGATTAACGAACCAAGTTACCCTAGGGATAACAGCGC-AATCCAC-TTTGAGAGCCCCTAT-CGAC-AAGTGGGCTTACGACCTCGAT-GTTGGATCGGGGTATCCT-A-GTGGTGCAGCC-G-CTA-CT-AAG-GGTTCGTT-TGTTCAACGATTAAAACCCC------
        'JN104675.1_UVC 15914_Pristimantis acatellelus'                 --------------------------------------------------------------------------------------------------------------------------------------------------------------------------------------------------------------------------------------------------------------------------------------------------------------------------------------------------------------------------------CGCCTCTTG-------T----T-C---AT---ATAAGAGGTCCAGCCTG-CCCAGT-GA-CC-CC-TGT-TCAAC-GGCC--GCGGTATCCTAA-CCGTGCGAAGGTAGCGTAATCACTTGTCTCCTAAAT-AGAGACCAGTATGAAAGGCATCACGAGGGCTAAACT-GTCTCCTTTCCCTAATCAGTGAACCTAATCTCCCCGTGAAGAAGCGGGG-ATTTTT-ATATAAGACGAGAAGACCCTATGGAGCTTTAAACA-TTACAA-CACCTG-C-C------C--A--ATATC--TTTA--T-CTACCCCGGTA-----T-A-------C---C--C------C----CCTTT----CACGGCA-CGCTAA-TTG-T-A-TGTTTTTGGTTGGGGTGACCGCGGAGAAAAACTAATCC-TCCGCAATG----A--A-G-GG--GG---------TT--C----------CCCC-TA--AACAGTAAGCC-ACAAC-TTTAT-GTATCCA-CAAA-TTGACATTCATTGACCC-A--A--TATATTTGATTAACGAACCAAGTTACCCTAGGGATAACAGCGC-AATCCAC-TTTGAGAGCCCCTAT-CGAC-AAGTGGGCTTACGACCTCGAT-GTTGGATCGGGGTATCCT-A-GTGGTGCAGCC-G-CTA-CT-AAG-GGTTCGTT-TGTTCAACGATTAA------------
        'GENEBANK_JN371032.1_Pristimantis acatallelus'                  --------------------------------------------------------------------------------------------------------------------------------------------------------------------------------------------------------------------------------------------------------------------------------------------------------------------------------------------------------------------------------CGCCTCTTG-------T----T-C---AT---ATAAGAGGTCCAGCCTG-CCCAGT-GA-CC-CC-TGT-TCAAC-GGCC--GCGGTATCCTAA-CCGTGCGAAGGTAGCGTAATCACTTGTCTCCTAAAT-AGAGACCAGTATGAAAGGCATCACGAGGGCTAAACT-GTCTCCTTTCCCTAATCAGTGAACCTAATCTCCCCGTGAAGAAGCGGGG-ATTTTT-ATATAAGACGAGAAGACCCTATGGAGCTTTAAACA-TTACAA-CACCTG-C-C------C--A--ATATC--TTTA--T-CTACCCCGGTA-----T-A-------C---C--C------C----CC-TT----CACGGCA-CGCTAA-TTG-T-A-TGTTTTTGGTTGGGGTGACCGCGGAGAAAAACTAATCC-TCCGCAATG----A--A-G-GG--GG---------TT--C----------CCCC-TA--AACAGTAAGCC-ACAAC-TTTAT-GTATCCA-CAAA-TTGACATTCATTGACCC-A--A--TATATTTGATTAACGAACCAAGTTACCCTAGGGATAACAGCGC-AATCCAC-TTTGAGAGCCCCTAT-CGAC-AAGTGGGCTTACGACCTCGAT-GTTGGATCGGGGTATCCT-A-GTGGTGCAGCC-G-CTA-CT-AAG-GGTTCGTT-TGTTCAACGATTAAAACCCC------
        'GENEBANK_KY494238.1_Pristimantis  sp'                          -AAAAGNCGTCAAAGCTTAA----CCATGTTTA-TTCCAAT-TCCTCAACCCC---CATCGACCCCTTCAACTGTACTGAGAATTTATAT-AC-TATTATAG-AACCTTTTATGCTAAAACTAGTAACAAGAG-TTAA--CC--CCTCTCCACAAT-GCAAGTATAAGCCAGC-GAGAACCCA-CCACTGGCAACTAA-CAG-ACCTAAACAAAAGTAGCAAC-CT-T----A-CT--AGAAA----ACTCTA---C---TCTA-CTCAAC-TGTTAACCTAACACCAGAGCATTCCAAGAAAGATTAAAAGAA-AAAGAAGGAACTCGGCAAA-T----ATTAGCCCCGCCTGTTTACCAAAAACATCGCCTCTTG-------C----C-C---AT---ATAAGAGGTCTAGCCTG-CCCAGT-GA-CT-CT-TGT-TCAAC-GGCC--GCGGTATCCTAA-CCGTGCGAAGGTAGCGTAATCACTTGTCTTCTAAAT-AGAGACCAGTATGAAAGGCATCACGAGAGCTAAACT-GTCTCCTTTCCCTAATCAGTGAATCTAATCTCCCCGTGAAGAAGCGGGG-ATTCTT-ATATAAGACGAGAAGACCCTATGGAGCTTTAAACA-TTACAA-CACCTG-C-A------C--C--ACACC--TATA--C-TTACCCAGGTA-----T-T-------C---C--C------C----C---T----TACAGCA-CGCTGA-TTG-T-A-TGTTTTTGGTTGGGGTGACCGCGGAGAAAAACTAATCC-TCCGCAATG----A--A-A-GG--GA---------CT--T----------TCCC-TA--AGCAACAAGCC-ACAAC-TTTAT-GTATCTA-TAAA-TTGACATTCATTGACCC-A--A--TACA-TTGATTAACGAACCAAGTTACCCTAGGGATAACAGCGC-AATCCAC-TTTAAGAGCCCCTAT-CGAC-AAGTGGGCTTACGACCTCGAT-GTTGGATCGGGGTATCCT-A-GTGGTGTAGCC-G-CTA-CT-AAA-GGTTCGTT-TGTTCAACGATTAAAACCC-------
        'KY494226.1_JJS 093_Pristimantis leptolophus'                   -------------------------------------------------CCCC---CATCGACCCCTTCAACTGTACTGAGAATTTCTAT-AC-TATTATAG-AACCTTTTATGCTAAAACTAGTAACAAGAG-TTAA--CC--CCTCTCCACAAT-GCAAATGTAAGCCAGC-GAGAACCCA-CCACCGGCAACTAA-CAG-ACCTAAACAAAAGTAGCAAC-CA-C----A-CT--AGAAA----ATTCTA---C---TCTA-CTCAAC-TGTTAACCTAACACCAGAGCATTTCAAGAAAGATTAAAAGAA-AAAGAAGGAACTCGGCAAA-T----ATTAGCCCCGCCTGTTTACCAAAAACATCGCCTCTTG-------C----C-C---AT---ATAAGAGGTCTAGCCTG-CCCAGT-GA-CT-CT-TGT-TCAAC-GGCC--GCGGTATCCTA-------------------------------------------------------------------------------------------------------------------------------------------------------------------------------------------------------------------------------------------------------------------------------------------------------------------------------------------------------------------------------------------------------------------------------------------------------------------------------------------------------------------------------------------------------------------------------------------------------------------------------------------------
        'GENEBANK_KP082874.1_Pristimantis dorsopictus'                  ----------------------------------------------------------------------------------------------------------------------------------------------------------------------------------------------------------------------------------------------------------------------------------------------------------------------------------------------------------------------------------------------------------------------------GCCTG-CCCAGT-GA-CT-CT-TGT-TC-AC-GGCC--GCGGTATCCTAA-CCGTGCAAAGGTAGCGTAATCACTTGTCTTCTAAAT-AAAGACCAGTATGAAAGGCATCACGAGGACTAAACT-GTCTCCTTTCCCTAATCAGTGAACCTAATCCCCCCGTGAAGAAGCGGGG-ATTTCC-ATATAAGACGAGAAGACCCTATGGAGCTTTAAACA-TCATAA-CACCTG-C-T-A----C--T--ACAT---CTTA--C-CTACTCAGGTA-----T-TTC-----T---C--C------C----C---C----CATGGCA-CACTGA-TTA-T-A-TGTTTTTGGTTGGGGTGACCGCGGAGAAAAACCAATCC-TCCGCAATG----A--A-A-GG--GG---------CT--C----------TCCC-TA--AACAGCAAGCC-ACAAC-TTTAT-GTATCAG-CAAA-CTGACATTCATTGACCC-A--A--TACA-TTGATTAACGAACCAAGTTACCCTAGGGATAACAGCGC-AATCCAC-TTCAAGAGCCCCTAT-CGAC-AAGTGGGCTTACGACCTCGAT-GTTGGATCGGGGTATCCT-A-GTGGTGCAGCC-G-CTA-CT-AAA-GGTTCGTT-TGTTCAACGATTAAAACCCCACGTG-
        'JN104663.1_UVC 15877_Pristimantis jubatus'                     --------------------------------------------------------------------------------------------------------------------------------------------------------------------------------------------------------------------------------------------------------------------------------------------------------------------------------------------------------------------------------CGCCTCTTG-------C----T-C---TT---ATAAGAGGTCTAGCCTG-CCCAGT-GA-CT-TC-TGT-TCAAC-GGCC--GCGGTATCCTAA-CCGTGCAAAGGTAGCGTAATCACTTGTCTTCTAAAT-AGAGACCAGTATGAAAGGCATCACGAGGACTAAACT-GTCTCCTCTCTCTAATCAGTGAAACTAATAACCCCGTGAAGAAGCGGGG-GTTTTT-ATATAAGACGAGAAGACCCTATGGAGCTTAAAACA-TCATAA-CACCTG-C-C-A----C--T--ATAA---TTTA--C-TTACTCAGGTT-----T-T-------T---A--C------T----A---T----AATAGCA-CACTGA-ATA-T-A-TGTTTTTGGTTGGGGTGACCGTGGAGAACAATATATCC-TCCATGATG----A--A-A-GG--GA----------C--T----------TCCC-TA--AACAATAAGCC-ACAAC-TTTAT-GTATCAA-TAAA-CTGACATCCATTGACCC-A--A--TATA-TTGATTAACGAACCAAGTTACCCTAGGGATAACAGCGC-AATCCAC-TTCGAGAGCCCCTAT-CGAC-AAGTGGGCTTACGACCTCGAT-GTTGGATCGGGGTATCCT-A-GTGGTGCAGCC-G-CTA-CT-AAA-GGTTCGTT-TGTTCAACGATTAA------------
        'JN104665.1_UVC 15847_Pristimantis jubatus'                     --------------------------------------------------------------------------------------------------------------------------------------------------------------------------------------------------------------------------------------------------------------------------------------------------------------------------------------------------------------------------------CGCCTCTTG-------C----T-C---TT---ATAAGAGGTCTAGCCTG-CCCAGT-GA-CT-TC-TGT-TCAAC-GGCC--GCGGTATCCTAA-CCGTGCAAAGGTAGCGTAATCACTTGTCTTCTAAAT-AGAGACCAGTATGAAAGGCATCACGAGGACTAAACT-GTCTCCTCTCTCTAATCAGTGAAACTAATAACCCCGTGAAGAAGCGGGG-GTTTTT-ATATAAGACGAGAAGACCCTATGGAGCTTAAAACA-TCATAA-CACCTG-C-C-A----C--T--ATAA---TTTA--C-TTACTCAGGTT-----T-T-------T---A--C------T----A---T----AATAGCA-CACTGA-ATA-T-A-TGTTTTTGGTTGGGGTGACCGTGGAGAACAATATATCC-TCCATGATG----A--A-A-GG--GA----------C--T----------TCCC-TA--AACAATAAGCC-ACAAC-TTTAT-GTATCAA-TAAA-CTGACATCCATTGACCC-A--A--TATA-TTGATTAACGAACCAAGTTACCCTAGGGATAACAGCGC-AATCCAC-TTCGAGAGCCCCTAT-CGAC-AAGTGGGCTTACGACCTCGAT-GTTGGATCGGGGTATCCT-A-GTGGTGCAGCC-G-CTA-CT-AAA-GGTTCGTT-TGTTCAACGATTAA------------
        'GENEBANK_MK881494.1_Pristimantis yumbo'                        -AAAAG-CGTCATAGCTTAA----CCATGCCGA-TCCTAATTTC-TTAACCAC---ACGTGACCCCTTTAATTGTACTGAGAACTTCTAT-AA-AACTATAG-AACTTTTTATGCTAAAACTAGTAACAAGAG-GTAA--CC--CCTCTCTATAAT-GCAAGTATAACCCAGC-AAGAACCCA-CCACTGGCAACTAA-CAG-ACCTAAACAAAAGTAGCAACCC--A----T-CT--AGAAA----ACCCTA---C---CC-C-AATAAC-TGTTAATCTAATACCAGAGCATTTCAAGAAAGATTAAAAGAA-AAAGAAGGAATTCGGCAAA-C----ATTAGCCCCGCCTGTTTACCAAAAACATCGCCTCTTG-------C----C-C---CT---ATAAGAGGTCTAGCCTG-CCCAGT-GA-CT-TC-TGT-TCAAC-GGCC--GCGGTATCCTAA-CCGTGCGAAGGTAGCGTAATCACTTGTTTCCTAAAT-AGAGACCAGTATGAAAGGCATCACGAGGACTAAACT-GTCTCCTTTCTCTAATCAGTGAACCTAATCGCCCCGTGAAGAAGCGGGG-TTTTTT-ATATAAGACGAGAAGAC-------------------------------------------------------------------------------------------------------------------------------------------------------------------------------------------------------------------------------------------------------------------------------------------------------------------------------------------------------------------------------------------------------------------------------------------------------------------------------------------
        'MK881494.1_QCAZ 52241_Pristimantis yumbo'                      --------------------------------------------------------ACGTGACCCCTTTAATTGTACTGAGAACTTCTAT-AA-AACTATAG-AACTTTTTATGCTAAAACTAGTAACAAGAG-GTAA--CC--CCTCTCTATAAT-GCAAGTATAACCCAGC-AAGAACCCA-CCACTGGCAACTAA-CAG-ACCTAAACAAAAGTAGCAACCC--A----T-CT--AGAAA----ACCCTA---C---CC-C-AATAAC-TGTTAATCTAATACCAGAGCATTTCAAGAAAGATTAAAAGAA-AAAGAAGGAATTCGGCAAA-C----ATTAGCCCCGCCTGTTTACCAAAAACATCGCCTCTTG-------C----C-C---CT---ATAAGAGGTCTAGCCTG-CCCAGT-GA-CT-TC-TGT-TCAAC-GGCC--GCGGTATCCTAA-CCGTGCGAAGGTAGCGTAATCACTTGTTTCCTAAAT-AGAGACCAGTATGAAAGGCATCACGAGGACTAAACT-GTCTCCTTTCTCTAATCAGTGAACCTAATCGCCCCGTGAAGAAGCGGGG-TTTTTT-ATATAAGACGAGAAGACC------------------------------------------------------------------------------------------------------------------------------------------------------------------------------------------------------------------------------------------------------------------------------------------------------------------------------------------------------------------------------------------------------------------------------------------------------------------------------------------
        'EF493513.1_KU 217871_Pristimantis curtipes'                    -------------------------------------------------CCCC---TCGTGACCCCTTTAATTGTACTGAGAACTTCTAT-AA-AATTATAG-AACTTTTTATGCTAAAACTAGTAACAAGAG-GTAA--CCA-CCTCTCTATAAT-GTAAGTATAATCCAGC-AAGAATCCA-CCACTGGCAACTAA-CAG-ACCTAAACAAAAGTAGCAACCC--A----C-CT--AGAAA----ACCCTA---T---TC-C-CATAAC-TGTTAACCTAATACTAGAGCATTTCAAGAAAGATTAAAAGAA-AAAGAAGGAATTCGGCAAA-T----ATTAGCCCCGCCTGTTTACCAAAAACATCGCCTCTTG-------C----C-A---CC---ATAAGAGGTCTAGCCTG-CCCAGT-GA-CT-TC-TGT-TCAAC-GGCC--GCGGTATCCTAA-CCGTGCGAAGGTAGCGTAATCACTTGTTTCCTAAAT-AGAGACCAGTATGAAAGGCATCACGAGGGCTAAACT-GTCTCCTTTTTCTAATCAGTGAACCTAATCTCCCCGTGAAGAAGCGAGG-ATTTTT-ATATAAGACGAGAAGACCCTATGGAGCTTAAAACA-TCACA--CACCTG-T-C-A----C--C--ACAT---TTTT--C-ATACCCTGGTA-----T-TT------C---C--C------C----C---C----CGTGACA-TGCTGA-TTA-T-A-TGTTTTTGGTTGGGGTGACCGCGGAGAAAAATTTATCC-TCCACAATG----A--A-A-GG--GA---------TT--T----------TCCC-TG--AACAGTAAGAT-ACAAC-TTTAT-GTACCAG-TAAA-CTGACATCCATTGACCC-A--A--TATA-TTGATTAACGAACCAAGTTACCCTAGGGATAACAGCGC-AATCCAC-TTTGAGAGCCCCTAT-CGAC-AAGTGGGCTTACGACCTCGAT-GTTGGATCGGGGTATCCT-A-GTGGTGCAGCC-G-CTA-CT-AAA-GGTTCGTT-TGTTCAACGATTAA------------
        'EF493511.1_KU 218109_Pristimantis gentryi'                     -------------------------------------------------TCCC---ACGTGACCCCTTTAATTGTACTGAGAACTTCTAT-AA-AATTATAG-AACTTTTTATGCTAAAACTAGTAACAAGAG-GTAA--CC--CCTCTCTATAAT-GCAAGTATAACCCAGC-AAGAACCCA-CCACTGGTAATTAA-CAG-ACCTAAACAAAAGTAGCAACCC--A----C-CT--AGAAA----ACCCTA---C---CC-C-CATAAC-TGTTAACCTAATACTAGAGCATTTCAAGAAAGATTAAAAGAA-AAAGAAGGAATTCGGCAAA-T----ATTAGCCCCGCCTGTTTACCAAAAACATCGCCTCTTG-------C----C-A---CT---ATAAGAGGTCTAGCCTG-CCCAGT-GA-CT-TC-TGT-TCAAC-GGCC--GCGGTATCCTAA-CCGTGCGAAGGTAGCGTAATCACTTGTTTCCTAAAT-AGAGACCAGTATGAAAGGCATCACGAGGGTTAAACT-GTCTCCTTTCTCTAATCAGTGAACCTAATCTCCCCGTGAAGAAGCGGGG-ATTTTT-ATATAAGACGAGAAGACCCTATGGAGCTTAAAACA-TCACA--CACCTG-T-C-A----C--C--CAAT---ACTT--C-ATACCCAGATA-----T-TT------T---A--C------C----T---C----CGTGACA-CGCTGA-TTA-T-A-TGTTTTTGGTTGGGGTGACCGCGGAGAAAAATTTATCC-TCCACAATG----A--A-A-GG--GA---------TT--T----------CCCC-TG--AACAGTAAGAT-ACAAC-TTTAT-GTACCAG-TAAA-CTGACATCCATTGACCC-A--A--TATA-TTGATTAACGAACCAAGTTACCCTAGGGATAACAGCGC-AATCCAC-TTTGAGAGCCCCTAT-CGAC-AAGTGGGCTTACGACCTCGAT-GTTGGATCGGGGTATCCT-A-GTGGTGCAGCC-G-CTA-CT-AAA-GGTTCGTT-TGTTCAACGATTAA------------
        'EF493512.1_KU 218013_Pristimantis truebae'                     --------------------------------------------------------ACGTGACCCCTTTAATTGTACTGAGAACTTCTAT-AA-AATTATAG-AACTTTTTATGCTAAAACTAGTAACAAGAG-GTAA--CC--CCTCTCTATAAT-GCAAGTATAACCCAGC-AAGAACCCA-CCACTGGTAATTAA-CAG-ACCTAAACAAAAGTAGCAACCC--A----C-CT--AGAAA----ACCCTA---C---CC-C-CATAAC-TGTTAACCTAATACTAGAGCATTTCAAGAAAGATTAAAAGAA-AAAGAAGGAATTCGGCAAA-T----ATTAGCCCCGCCTGTTTACCAAAAACATCGCCTCTTG-------C----C-A---CT---ATAAGAGGTCTAGCCTG-CCCAGT-GA-CT-TC-TGT-TCAAC-GGCC--GCGGTATCCTAA-CCGTGCGAAGGTAGCGTAATCACTTGTTTCCTAAAT-AGAGACCAGTATGAAAGGCATCACGAGGGTTAAACT-GTCTCCTTTCTCTAATCAGTGAACCTAATCTCCCCGTGAAGAAGCGGGG-ATTTTT-ATATAAGACGAGAAGACCCTATGGAGCTTAAAACA-TCACA--CACCTG-T-C-A----C--C--CAAT---ACTT--C-ATACCCAGATA-----T-TT------T---A--C------C----T---C----CGTGACA-CGCTGA-TTA-T-A-TGTTTTTGGTTGGGGTGACCGCGGAGAAAAATTTATCC-TCCACAATG----A--A-A-GG--GA---------TT--T----------CCCC-TG--AACAGTAAGAT-ACAAC-TTTAT-GTACCAG-TAAA-CTGACATCCATTGACCC-A--A--TATA-TTGATTAACGAACCAAGTTACCCTAGGGATAACAGCGC-AATCCAC-TTTGAGAGCCCCTAT-CGAC-AAGTGGGCTTACGACCTCGAT-GTTGGATCGGGGTATCCT-A-GTGGTGCAGCC-G-CTA-CT-AAA-GGTTCGTT-TGTTCAACGATTAA------------
        'MK881399.1_QCAZ 11673_Pristimantis pichincha'                  -------------------------------------------------TCCA---ACTCGACCCCTTTAATTGTACTGAGAACTTCTAT-AA-AATTATAG-AACTTTTTATGCTAAAACTAGTAACAAGAG-GCAA--CC--CCTCTCTATAAC-GCAAGTATAATCCAGC-AAGAACCCA-CCACTGGCAATTAA-CAG-ACCTAAACAAAAGTAGTAACCC--A----C-CT--AGAAA----ACCCTA---C---TT-C-CATAAC-TGTTAATCTAATACTAGAGCATTTCAAGAAAGATTAAAAGAA-AAAGAAGGAATTCGGCAAA-T----ATTAGCCCCGCCTGTTTACCAAAAACATCGCCTCTTG-------A----T-A---TC---ATGAGAGGTCTAGCCTG-CCCAGT-GA-CT-TC-TGT-TCAAC-GGCC--GCGGTATCCTAA-CCGTGCGAAGGTAGCGTAATCACTTGTCTTCTAAAT-AGAGACCAGTATGAAAGGCATCACGAGGACTAAACT-GTCTCCTTTCTCTAATCAGTGAACCTAATCTCCCCGTGAAGAAGCGGGG-ATTTTT-TTATAAGACGAGAAGACCCTATGGAGCTTAAAACA-TCACA--CACCTG-T-C-A----C--T--CTAT---TCTA--T-ATACCCAGGTA-----T-TT---CCCC---C--C------C----C---C----CGTGACA-CACTGA-TTA-T-A-TGTTTTTGGTTGGGGTGACCTCGGAGAAAAATTTATCC-TCCACAATG----A--A-A-GG--GA---------T---T----------TCCC-TG--AACAGTAAGCT-ACAAC-TTTAT-ACACCAG-TAAA-CTGACATCCATTGACCC-A--A--TATA-TTGATTAACGAACCAAGTTACCCTAGGGATAACAGCGC-AATCCAC-TTTGAGAGCCCCTAT-CGAC-AAGTGGGCTTACGACCTCGAT-GTTGGATCGGGGTATCCT-A-GTGGTGCAGCC-G-CTA-CT-AAA-GGTTCGTT-TGTTCAACGATTAA------------
        'EF493350.1_KU 217836_Pristimantis buckleyi'                    -------------------------------------------------CCCC---ACTCGACCCCTTTAATTGTACTGAGAACTTCTAT-AA-GATTATAG-AACTTTTCATGCTAAAACTAGTAACAAGAG-GTAA--TC--CCTCTCTATAAT-GCAAGTATAACCCAGC-AAGAACCCA-CCACTGGCAACTAA-CAG-ATATAAACAAAAGTAGCAACCC--A----T-CT--AGAAA----ACCCTA---C---TT-A-TATTAC-TGTTAATCTAATACTAGAGCATTTCAAGAAAGATTAAAAGAA-AAAGAAGGAATTCGGCAAA-T----ATTAGCCCCGCCTGTTTACCAAAAACATCGCCTCTTG-------C----C-A---TC---ATAAGAGGTCTAGCCTG-CCCAGT-GA-CT-TC-TGT-TCAAC-GGCC--GCGGTATCCTAA-CCGTGCGAAGGTAGCGTAATCACTTGTTTCCTAAAT-AGAGACCAGTATGAAAGGCATCACGAGGACTAAACT-GTCTCCTTTCTCTAATCAGTGAACCTAATCTCCCCGTGAAGAAGCGGGG-ATTTTT-TTATAAGACGAGAAGACCCTATGGAGCTTAAAACA-TCACA--CACCTG-T-C-A----C--T--CTAT---TTAA--A-ATACCCCGATA-----T-T-----CCC---T--C------C----C---C----CGTGACA-CACTGA-CTA-T-A-TGTTTTTGGTTGGGGTGACCGCGGAGAAAAATTTATCC-TCCACAATG----A--A-A-GG--GA---------TC--T----------TCCC-TG--AACAGTAAGCT-ACAAC-TTTAT-GTACCGG-TAAA-CTGACATCCATTGACCC-A--A--TATA-TTGATTAACGAACCAAGTTACCCTAGGGATAACAGCGC-AATCCAC-TTTGAGAGCCCCTAT-CGAC-AAGTGGGCTTACGACCTCGAT-GTTGGATCGGGGTATCCT-A-GTGGTGCAGCC-G-CTA-CT-AAA-GGTTCGTT-TGTTCAACGATTAA------------
        'EF493689.1_KU 177972_Pristimantis vertebralis'                 -------------------------------------------------CCAC---ACTCGACCCCTTTAATTGTACTGAGAACTTCTAT-AA-AATTATAG-AACTTTTTATGCTAAAACTAGTAACAAGAG-GTAA--TC--CCTCTCTATAAT-ACAAGTATAACCCAGT-AAGAATCCA-CCACTGGCTATTAA-CAG-GCCTAAACAAAAGTAGCAACCC--A----T-CT--AGAAA----ACCCTA---C---TT-C-CATTAC-TGTTAATCTAATACTAGAGTATTTCAAGAAAGATTAAAAGAA-AGAGAAGGAATTCGGCAAA-T----ATTAACCCCGCCTGTTTACCAAAAACATCGCCTCTTG-------C----C-A---CT---ATAAGAGGTCTAGCCTG-CCCAGT-GA-CT-TC-TGT-TCAAC-GGCC--GCGGTATCCTAA-CCGTGCGAAGGTAGCGTAATCACTTGTCTCCTAAAT-AGAGACCAGTATGAAAGGCATTACGAGGGTTAAACT-GTCTCCTCTCTCTAATCAGTGAACCTAATCCCCCTGTGAAGAAGCAGGG-ATTTTT-TTATAAGACGAGAAGACCCTATGGAGCTTAAAACA-TAATG--CACCTG-T-C-A----C--T--CTAT---TTTA--A-GTACCCTGGTA-----T-TT----CCT---C--C------C----C---C----CGTGACA-CACTGA-CTATT-A-TGCTTTTGGTTGGGGTGACCGCGGAGAAAAATTTATCC-TCCACGATG----A--A-A-GG--GA---------TC--T----------TCCC-TG--AACAGTAAGCT-ACAAC-TTTAT-GTACCAA-TAAA-CTGACATCCATTGACCC-A--A--TATA-TTGATTAACGAACCAAGTTACCCTAGGGATAACAGCGC-AATCCAC-TTTGAGAGCCCCTAT-CGAC-AAGTGGGCTTACGACCTCGAT-GTTGGATCGGGGTATCCT-A-GTGGTGCAGCC-G-CTA-CT-AAA-GGTTCGTT-TGTTCAACGATTAA------------
        'EF493688.1_KU 217991_Pristimantis devillei'                    --------------------------------------------------------ACTCGACCCCTTTAATTGTACTGAGAACTTCTAT-AA-AATTATAG-AACTTTTTATGCTAAAACTAGTAACAAGAG-GCAA--CCC-CCTCTCTATAAT-GCAAGTATAATCCAGC-AAGAACCCA-CCACTGGCAACTAA-CAG-ACCTAAACAAAAGTAGCAACCC--A----C-CT--AGAAA----ACTCTA---C---TC-C-AATAAC-TGTTAACCTAATACTAGAGCATTTCAAGAAAGATTAAAAGAA-AAAGAAGGAATTCGGCAAA------ATTAGCCCCGCCTGTTTACCAAAAACATCGCCTCTTG-------A----C-A---TT---ATAAGAGGTCTAGCCTG-CCCAGT-GA-CT-TC-TGT-TCAAC-GGCC--GCGGTATCCTAA-CCGTGCGAAGGTAGCGTAATCACTTGTCCCCTAAAT-AGAGACCAGTATGAAAGGCATCACGAGGACTAAACT-GTCTCCTTTCTCTAATCAGTGAACCTAATCTCCCCGTGAAGAAGCGGGG-ATTTTC-TTATAAGACGAGAAGACCCTATGGAGCTTAAAACA-TCACA--CACCTG-C-C-A----C--C--CTAT---TTTA--A-ATACCCAGGTA-----T-TCC--CCCC---C--C------C----C---C----CGTGGCA-CACTGA-TTA-T-A-TGTTTTTGGTTGGGGTGACCGCGGAGAAAAATTTATCC-TCCACAATG----A--A-A-GG--GA---------TT--T----------TCCC-TG--AACAGTAAGCT-ACAAC-TTTAT-GTACCAG-TAAA-CTGACATCCATTGACCC-A--A--TATA-TTGATTAACGAACCAAGTTACCCTAGGGATAACAGCGC-AATCCAC-TTTGAGAGCCCCTAT-CGAC-AAGTGGGCTTACGACCTCGAT-GTTGGATCGGGGTATCCT-A-GTGGTGCAGCC-G-CTA-CT-AAA-GGTTCGTT-TGTTCAACGATTAA------------
        'EF493690.1_KU 179374_Pristimantis quinquagesimus'              --------------------------------------------------CCC---ATTAGACCCCTTTAATTGTACTGAGAACTTCTAT-AA-GACTATAG-AACTTTTTATGCTAAAACTAGTAACAAGAG-GTAA--TC--CCTCTCTATAAT-GCAAGTATAACCCAGC-AAGAACCAA-TCACTGGCAATTAA-CAG-ACCTAAATGAAAATAGTAACTC--A----C-CT--AGAAA----ACCCTA---T---TTAC-TATAAC-TGTTAACCTAATACTAGAGCATTTCAAGAAAGATTAAAAGAA-AAAGAAGGAACTCGGCAAA-C----ATTAGCCCCGCCTGTTTACCAAAAACATCGCCTCTTG-------C----T-C---CT---ATAAGAGGTCCAGCCTG-CCCAGT-GA-CT-TC-TGT-TCAAC-GGCC--GCGGTATCCTAA-CCGTGCGAAGGTAGCGTAATCACTTGTCTTCTAAAT-AGAGACCAGTATGAAAGGCATCACGAGGACTAAACT-GTCTCCTTTCCCTAATCAGTGAACCTAATCTCCCCGTGAAGAAGCGGGG-ATTTTT-TTATAAGACGAGAAGACCCTATGGAGCTTAAAACA-TCACA--CACCTG-C-C-A----C--T--ATAT---TTTA--T-TTACTCAGGTA-----T-TC----------C--C------C----C---C----CCCGGCA-CACTGA-TCA-T-A-TGTTTTTGGTTGGGGTGACCGCGGAGAAAAATTTATCC-TCCACAATG----A--A-A-GG--GA---------TT--T----------TCCC-TA--AACAGTAAGCT-ACAAC-TTTAT-GTACCAG-TAAA-CTGACAT-TATTGACCC-A--A--TATA-TTGATTAACGAACCAAGTTACCCTAGGGATAACAGCGC-AATCCAC-TTTGAGAGCCCCTAT-CGAC-AAGTGGGCTTACGACCTCGAT-GTTGGATTAGGGTATCCT-A-GTGGTGCAGCC-G-CTA-CT-AAA-GGTTCGTT-TGTTCAACGATTAA------------
        'EF493514.1_KU 177861_Pristimantis thymalopsoides'              --------------------------------------------------------ACTCGACCCCTTTAATTCTACTGAGAAATTCTAT-AA-AATTATAG-AACTTTTTATGCTAAAACTAGTAACAAGAG-GTAA--CC--CCTCTCTACAAT-GCAAGTATAACCCAGC-AAGAACCCA-CCACTGGCAATTAA-CAG-ACCTAAACAAGAGTAAAAACCC--A----C-CT--AGAAA----ACCTTA---T---TCAC-CACAAC-TGTTAACCTAATACTAGAACACTTCAAGAAAGATTAAAAGAA-AAAGAAGGAACTCGGCAAA-T----TATAGCCCCGCCTGTTTACCAAAAACATCGCCTCTTG-------T----T-A---TT---ATAAGAGGTCTAGCCTG-CCCAGT-GA-CT-TC-TGT-TCAAC-GGCC--GCGGTATCCTAA-CCGTGCGAAGGTAGCGTAATCACTTGTCTTTTAAAT-AGAGACTAGTATGAAAGGCATCACGAGGACTAAACT-GTCTCCTTTCCCTAATCAGTGAACCTAATCTCCCCGTGAAGAAGCGGGG-ATTTTT-TTATAAGACGAGAAGACCCTATGGAGCTTAAAACA-TTAAA--CACCTG-C-C-A----C--T--AT-T---TTTA--C-TTACCCAGGTA-----T-TT-----CC---A--C------C----C---T----CCAGGCA-GACTGA-TAG-T-A-CGTTTTTGGTTGGGGTGACCGCGGAGAAAAATTTATCC-TCCACAATA----A--A-A-GG--GA---------TT--T----------TCCC-TA--AACAGTAAGCT-ACAAC-TTTAT-GTACCAG-TAAA-CTGATATCCATTGACCC-A--A--GATA-TTGATCAACGAACCAAGTTACCCTAGGGATAACAGCGC-AATCCAC-TTTGAGAGCTCCTAT-CGAC-AAGTGGGCTTACGACCTCGAT-GTTGGATCGGGGTATCCT-A-GTGGTGCAGCC-G-CTA-CT-AAA-GGTTCGTT-TGTTCAACGATTAA------------
        'GENEBANK_KX525474.1_Pristimantis curtipes'                     -AAAAG-CGTCATAGCTTAA----CCATGTNTA-TCCTAATTTCTTTANTCCT---ACGTGACCCCTTTAATTATACTGAGAACTTCTAT-AA-AATTATAG-AACTTTTTATGCTAAAACTAGTAACAAGAG-GTAA--CC--CCTCTCTATAAT-GCAAATATAACCCAGC-AAGAACCCA-CCACTGGCAACTAA-CAG-ACCTGAACAAAAGTAGCAACCC--A----T-CT--AGAAA----ACCCTA---C---CC-T-TATAACNTGTTAACCTAATACTAGAGCATTTCAAGAAAGATTAAAAGAA-AAAGAAGGAATTCGGCAAA-TN---ATTAGCCCCGCCTGTTTACCAAAAACATCGCCTCTTG-------C----C-A---CCNNNATAAGAGGTCTAGCCTG-CCCAGT-GA-CT-TC-TGT-TCAAC-GGCC--GCGGTATCCTAA-CCGTGCGAAGGTAGCGTAATCACTTGTTTCCTAAAT-AGAGACCAGTATGAAAGGCATCACGAGGACTAAACT-GTCTCCTTTCTCTAATCAGTGAACCTAATCTCCCCGTGAAGAAGCGGGG-ATTTTT-ATATAAGACGAGAAGACCCTATGGAGCTTAAAACA-TCACAN-CACCTG-TCC-C----C--C--CTTT---TTTT--C-ATACTCAGGTA-----T-TT------T---C--C------C----C---C----GTGNACA-CGCTGA-TTT-T-A-TGTTTTTGGTTGGGGTGACCGCGGAGAAAAATTTATCC-TCCGCAATG----A--A-A-GGNNAA---------TT--T----------TCCC-TG--AACAGTAAGCT-ACAAC-TTTAT-GTACCAG-TAAA-CTGACATCCATTGACCC-A--A--TATA-TTGATTAACGAACCAAGTTACCCTAGGGATAACAGCGC-AATCCAC-TTTGAGAGCCCCTAT-CGAC-AAGTGGGCTTACGACCTCGAT-GTTGGATCGGGGTATCCT-A-GTGGTGCAGCC-G-CTANCT-AAA-GGTTCGTT-TGTTCAACGATTAAAACCCCACGTG-
        'GENEBANK_KM675454.1_Pristimantis sobetes'                      -----------------------------------------TACCATAATTTC---ACTCGACCCCTTTAATTGTACTGAGAACTTCTAT-AA-AATTATAG-AACTTTTTATGCTAGAACTAGTAACAAGAG-GTAA--AA--CCTCTCTATAAT-GCAAGTATAAGCCAGC-AAGAATCCG-TCACTGTCAACTAA-CAG-ACCTAAACAAAAGTAGCAACCT--A----C-CC--AGAAA----ACCCTA---C---CTAC-CTTAAC-TGTTAACCTAATACTAGAGCATTTCAAGAAAGATTAAAAGAA-AGAGAAGGAACTCGGCAAA-T----ATTAGCCCCGCCTGTTTACCAAAAACATCGCCTCTTG-------C----T-A---TT---ATAAGAGGTCTAGCCTG-CCCAGT-GA-CT-TC-TGT-TCAAC-GGCC--GCGGTATCCTAA-CCGTGCGAAGGTAGCGTAATCACTTGTCTTCTAAAT-AGAGACCAGTATGAAAGGCATCACGAGGGCTAAACT-GTCTCCTCCCCCTAATCAGTGAACCTAATCCCCCCGTGAAGAAGCGGGG-ATTTTT-TTATAAGACGAGAAGACCCTATGGAGCTTAAAACA-TCACA--CACCTG-C-T-G----C--T--ATTT---TTTA--T-TTACCCAGGTA-----T-TT----CCC---C--C------C----C---C----CCCGGCA-GGCTGA-TTA-A-A-TGTTTTTGGTTGGGGTGACCGTGGAGAAAAATTTATCC-TCCACAATG----A--A-A-GG--AA---------TT--A----------CTCC-TA--AACAGCAAGCT-ACAAC-TTTAT-GTATCAG-CAAA-CTGACATCCATTGACCC-A--A--TATA-TTGATTAACGAACCAAGTTACCCTAGGGATAACAGCGC-AATCCAC-TTTGAGAGCCCCTAT-CGAC-AAGTGGGC-----------------------------------------------------------------------------------------------
        'KM675454.1_MZUTI_442_Pristimantis sobetes'                     --------------------------------------------------------ACTCGACCCCTTTAATTGTACTGAGAACTTCTAT-AA-AATTATAG-AACTTTTTATGCTAGAACTAGTAACAAGAG-GTAA--AA--CCTCTCTATAAT-GCAAGTATAAGCCAGC-AAGAATCCG-TCACTGTCAACTAA-CAG-ACCTAAACAAAAGTAGCAACCT--A----C-CC--AGAAA----ACCCTA---C---CTAC-CTTAAC-TGTTAACCTAATACTAGAGCATTTCAAGAAAGATTAAAAGAA-AGAGAAGGAACTCGGCAAA-T----ATTAGCCCCGCCTGTTTACCAAAAACATCGCCTCTTG-------C----T-A---TT---ATAAGAGGTCTAGCCTG-CCCAGT-GA-CT-TC-TGT-TCAAC-GGCC--GCGGTATCCTAA-CCGTGCGAAGGTAGCGTAATCACTTGTCTTCTAAAT-AGAGACCAGTATGAAAGGCATCACGAGGGCTAAACT-GTCTCCTCCCCCTAATCAGTGAACCTAATCCCCCCGTGAAGAAGCGGGG-ATTTTT-TTATAAGACGAGAAGACCCTATGGAGCTTAAAACA-TCACA--CACCTG-C-T-G----C--T--ATTT---TTTA--T-TTACCCAGGTA-----T-TT----CCC---C--C------C----C---C----CCCGGCA-GGCTGA-TTA-A-A-TGTTTTTGGTTGGGGTGACCGTGGAGAAAAATTTATCC-TCCACAATG----A--A-A-GG--AA---------TT--A----------CTCC-TA--AACAGCAAGCT-ACAAC-TTTAT-GTATCAG-CAAA-CTGACATCCATTGACCC-A--A--TATA-TTGATTAACGAACCAAGTTACCCTAGGGATAACAGCGC-AATCCAC-TTTGAGAGCCCCTAT-CGAC-AAGTGGGC-----------------------------------------------------------------------------------------------
        'ON468297_ZSFQ 4450_Pristimantis sp. 12'                        ---------------------------------------------------------------------------ACTGAGAACTTCTAT-AA-AATTATAG-AACCTTTTATGCTAAAACTAGTAACAAGAG-GTAA--CC--CCTCTCTACAAT-GTAGGTATACGCCAGC-AAGAACCCA-CCACTGGCAACTAA-CAG-ATCTAAATAAAAGTAGCAACCTC-C---CC-CA--AGAAA----ACCCTA---C---TCCA-CTCAAC-TGTTAACCTAATACCAGAACATTTCAAGAAAGATTAAAAGAA-AGAGAAGGAATTCGGCAAA-C----ATTAGCCCCGCCTGTTTACCAAAAACACCGCCTCTTG-------T----C-C---CT---ATAAGAGGTCTAGCCTG-CCCAGT-GA-CT-TC-TGT-TCAAC-GGCC--GCGGTATCCTAA-CCGTGCAAAGGTAGCGTAATCACTTGTCTTCTAAAT-AGAGACCAGTATGAAAGGCATCACGAGGACTAAACT-GTCTCCTCTCCCTAATCAGTGAACCTAATAACCCCGTGAAGAAGCGGGG-ATTTTT-ATATAAGACGAGAAGACCCTATGGAGCTTAAAACA-TCATAA-CACCTG-C-C-A----C--C--ACAC---CATA--T-CTACCCAGGTT-----T-T-------T---C--CC----GC----C---C----CGTGGCA-CTCTGA-TTA-T-A-TGTTTTTGGTTGGGGTGACCGCGGAGAAAAACCCATCC-TCCACAATG----A--A-G-GG--AA----------C--T----------TCCC-TA--AACAGTAAGCC-ACAAC-TTTAT-GTATCAG-CAAA-CTGACATCCATTGACCC-A--A--TATATTTGACTAACGAACCAAGTTACCCTAGGGATAACAGCGC-AATCCAC-TTTGAGAGCCCCTAT-CGAC-AAGTGGGCTTACGACCTCGAT-GTTGGATCGGGGTATCCT-A-GTGGTGCAGCC-G-CTA-CT----------------------------------------
        'ON468296_ZSFQ 4453_Pristimantis sp. 12'                        ---------------------------------------------------------------------------ACTGAGAACTTCTAT-AA-AATTATAG-AACCTTTTATGCTAAAACTAGTAACAAGAG-GTAA--CC--CCTCTCTACAAT-GTAGGTATACGCCAGC-AAGAACCCA-CCACTGGCAACTAA-CAG-ATCTAAATAAAAGTAGCAACCTC-C---CC-CA--AGAAA----ACCCTA---C---TCCA-CTCAAC-TGTTAACCTAATACCAGAACATTTCAAGAAAGATTAAAAGAA-AGAGAAGGAATTCGGCAAA-C----ATTAGCCCCGCCTGTTTACCAAAAACACCGCCTCTTG-------T----C-C---CT---ATAAGAGGTCTAGCCTG-CCCAGT-GA-CT-TC-TGT-TCAAC-GGCC--GCGGTATCCTAA-CCGTGCAAAGGTAGCGTAATCACTTGTCTTCTAAAT-AGAGACCAGTATGAAAGGCATCACGAGGACTAAACT-GTCTCCTCTCCCTAATCAGTGAACCTAATAACCCCGTGAAGAAGCGGGG-ATTTTT-ATATAAGACGAGAAGACCCTATGGAGCTTAAAACA-TCATAA-CACCTG-C-C-A----C--C--ACAC---CATA--T-CTACCCAGGTT-----T-T-------T---C--CC----GC----C---C----CGTGGCA-CTCTGA-TTA-T-A-TGTTTTTGGTTGGGGTGACCGCGGAGAAAAACCCATCC-TCCACAATG----A--A-G-GG--AA----------C--T----------TCCC-TA--AACAGTAAGCC-ACAAC-TTTAT-GTATCAG-CAAA-CTGACATCCATTGACCC-A--A--TATATTTGACTAACGAACCAAGTTACCCTAGGGATAACAGCGC-AATCCAC-TTTGAGAGCCCCTAT-CGAC-AAGTGGGCTTACGACCTCGAT-GTTGGATCGGGGTATCCT-A-GTGGTGCAGCC-G-CTA-CT----------------------------------------
        'ON468299_ZSFQ 4541_Pristimantis sp. 12'                        ---------------------------------------------------------------------------ACTGAGAACTTCTAT-AA-AATTATAG-AACCTTTTATGCTAAAACTAGTAACAAGAG-GTAA--CC--CCTCTCTACAAT-GTAGGTATACGCCAGC-AAGAACCCA-TCACTGGCAACTAA-CAG-ATCTAAATAAAAGTAGCAACCTC-C---CC-CA--AGAAA----ACCCTA---C---TCCA-CTCAAC-TGTTAACCTAATACCAGAACATTTCAAGAAAGATTAAAAGAA-AGAGAAGGAATTCGGCAAA-C----ATTAGCCCCGCCTGTTTACCAAAAACACCGCCTCTTG-------T----C-C---CT---ATAAGAGGTCTAGCCTG-CCCAGT-GA-CT-TC-TGT-TCAAC-GGCC--GCGGTATCCTAA-CCGTGCAAAGGTAGCGTAATCACTTGTCTTCTAAAT-AGAGACCAGTATGAAAGGCATCACGAGGACTAAACT-GTCTCCTCTCCCTAATCAGTGAACCTAATAACCCCGTGAAGAAGCGGGG-ATTTTT-ATATAAGACGAGAAGACCCTATGGAGCTTAAAACA-TCATAA-CACCTG-C-C-A----C--C--ACAC---CATA--T-CTACCCAGGTT-----T-T-------T---C--CC----GC----C---C----CATGGCA-CTCTGA-TTA-T-A-TGTTTTTGGTTGGGGTGACCGCGGAGAAAAACCCATCC-TCCACAATG----A--A-G-GG--AA----------C--T----------TCCC-TA--AACAGTAAGCC-ACAAC-TTTAT-GTATCAG-CAAA-CTGACATCCATTGACCC-A--A--TATATTT-------------------------------------------------------------------------------------------------------------------------------------------------------------------------
        'ON468295_ZSFQ 4448_Pristimantis sp. 12'                        -------------------------------------------------------------------TTAACCCCACTGAGAACTTCTAT-AA-AATTATAG-AACCTTTTATGCTAAAACTAGTAACAAGAG-GTAA--CC--CCTCTCTACAAT-GTAGGTATACGCCAGC-AAGAACCCA-CCACTGGCAACTAA-CAG-ATCTAAATAAAAGTAGCAACCTC-C---CC-CA--AGAAA----ACCCTA---C---TCCA-CTCAAC-TGTTAACCTAATACCAGAACATTTCAAGAAAGATTAAAAGAA-AGAGAAGGAATTCGGCAAA-C----ATTAGCCCCGCCTGTTTACCAAAAACACCGCCTCTTG-------T----C-C---CT---ATAAGAGGTCTAGCCTG-CCCAGT-GA-CT-TC-TGT-TCAAC-GGCC--GCGGTATCCTAA-CCGTGCAAAGGTAGCGTAATCACTTGTCTTCTAAAT-AGAGACCAGTATGAAAGGCATCACGAGGACTAAACT-GTCTCCTCTCCCTAATCAGTGAACCTAATAACCCCGTGAAGAAGCGGGG-ATTTTT-ATATAAGACGAGAAGACCCTATGGAGCTTAAAACA-TCATAA-CACCTG-C-C-A----C--C--ACAC---CATA--T-CTACCCAGGTT-----T-T-------T---C--CC----GC----C---C----CGTGGCA-CTCTGA-TTA-T-A-TGTTTTTGGTTGGGGTGACCGCGGAGAAAAACCCATCC-TCCACAATG----A--A-G-GG--AA----------C--T----------TCCC-TA--AACAGTAAGCC-ACAAC-TTTAT-GTATCAG-CAAA-CTGACATCCATTGATCC-A--A--TATATTTGACTAACGAACCAAGTTACCCTAGGGATAACAGCGC-AATCCAC-TTTGAGAGCCCCTAT-CGAC-AAGTGGGCTTACGACCTCGAT-GTTGGATCGGGGTATCCT-A-GTGGTGC-----------------------------------------------------
        'ON468298_ZSFQ 4447_Pristimantis sp. 12'                        ---------------------------------------------------------------------------------------------------------------------------GTAACAAGAG-GTAA--CC--CCTCTCTACAAT-GTAGGTATACGCCAGC-AAGAACCCA-CCACTGGCAACTAA-CAG-ATCTAAATAAAAGTAGCAACCTC-C---CC-CA--AGAAA----ACCCTA---C---TCCA-CTCAAC-TGGTTACCTAATACCAGAACATTTCAAGAAAGATTAAAAGAA-AGAGAAGGAATTCGGCAAA-C----ATTAGCCCCGCCTGTTTACCAAAAACACCGCCTCTTG-------T----C-C---CT---ATAAGAGGTCTAGCCTG-CCCAGT-GA-CT-TC-TGT-TCAAC-GGCC--GCGGTATCCTAA-CCGTGCAAAGGTAGCGTAATCACTTGTCTTCTAAAT-AGAGACCAGTATGAAAGGCATCACGAGGACTAAACT-GTCTCCTCTCCCTAATCAGTGAACCTAATAACCCCGTGAAGAAGCGGGG-ATTTTT-ATATAAGACGAGAAGACCCTATGGAGCTTAAAACA-TCATAA-CACCTG-C-C-A----C--C--ACAC---CATA--T-CTACCCAGGTT-----T-T-------T---C--CC----GC----C---C----CGTGGCA-CTCTGA-TTA-T-A-TGTTTTTGGTTGGGGTGACCGCGGAGAAAAACCCATCC-TCCACAATG----A--A-G-GG--AA----------C--T----------TCCC-TA--AACAGTAAGCC-ACAAC-TTTAT-GTATCAG-CAAA-CTGACATCCATTGACCC-A--A--TATATTTGACTAACGAACCAAGTTACCCTAGGGATAACAGCGC-AATCCAC-TTTGAGAGCCCCTAT-CGAC-AAGTGGGCTTACGACCTCGAT-GTTGGATCGGGGTATCCT-A-GTGGTGCA----------------------------------------------------
        'ON468294_DHMECN 13339_Pristimantis sp. 12'                     -----------------------------------------------------------------------------TGAGAACTTCTAT-AA-AATTATAG-AACCTTTTATGCTAAAACTAGTAACAAGAG-GTAA--CC--CCTCTCTACAAT-GTAGGTATACGCCAGC-AAGAACCCA-CCACTGGCAACTAA-CAG-ATCTAAATAAAAGTAGCAACCTC-C---CC-CA--AGAAA----ACCCTA---C---TCCA-CTCAAC-TGTTAACCTAATACCAGAACATTTCAAGAAAGATTAAAAGAA-AGAGAAGGAATTCGGCAAA-C----ATTAGCCCCGCCTGTTTACCAAAAACACCGCCTCTTG-------T----C-C---CT---ATAAGAGGTCTAGCCTG-CCCAGT-GA-CT-TC-TGT-TCAAC-GGCC--GCGGTATCCTAA-CCGTGCAAAGGTAGCGTAATCACTTGTCTTCTAAAT-AGAGACCAGTATGAAAGGCATCACGAGGACTAAACT-GTCTCCTCTCCCTAATCAGTGAACCTAATAACCCCGTGAAGAAGCGGGG-GTTTTT-ATATAAGACGAGAAGACCCTATGGAGCTTAAAACA-TCATAA-CACCTG-C-C-A----C--C--ACAC---CATA--T-CTACCCAGGTT-----T-T-------T---C--C------C----C---C----CGTGGCA-CTCTGA-TTA-T-A-TGTTTTTGGTTGGGGTGACCGCGGAGAAAAACCCATCC-TCCACAATG----A--A-G-GG--AA----------C--T----------TCCC-TA--AACAGTAAGCC-ACAAC-TTTAT-GTATCAG-CAAA-CTGACATCCATTGACCC-A--A--TATATTTGACTAACGAACCAAGTTACCCTAGGGATAACAGCGC-AATCCAC-TTTGAGAGCCCCTAT-CGAC-AAGTGGGCTTACGACCTCGAT-GTTGGATCGGGGTATCCT-A-GTGGTGCAGCC-G-CT--------------------------------------------
        'ON468291_DHMECN 13347_Pristimantis sp. 12'                     --------------GCTT-A----CTATGTTTA-TCCCAAT-CTCTTAACCCC---ACTCGACCCCTTTAACCCCACTGAGAACTTCTAT-AA-AATTATAG-AGCCTTTTATGCTAAAACTAGTAACAAGAG-GTAA--CC--CCTCTCTACAAT-GTAGGTATACGCCAGC-AAGAACCCA-CCACTGGCAACTAA-CAA-ATCTAAATAAAAGTAGCAACCTC-C---CC-CA--AGAAA----ACCCTA---C---TCCA-CTCAAC-TGTTAACCTAATACCAGAACATTTCAAGAAAGATTAAAAGAA-AGAGAAGGAATTCGGCAAA-C----ATTAGCCCCGCCTGTTTACCAAAAACACCGCCTCTTG-------T----C-C---CT---ATAAGAGGTCTAGCCTG-CCCAGT-GA-CT-TC-TGT-TCAAC-GGCC--GCGGTATCCTAA-CCGTGCAAAGGTAGCGTAATCACTTGTCTTCTAAAT-AGAGACCAGTATGAAAGGCATCACGAGGACTAAACT-GTCTCCTCTCCCTAATCAGTGAACCTAATAACCCCGTGAAGAAGCGGGG-GTTTTT-ATATAAGACGAGAAGACCCTATGGAGCTTAAAACA-TCATAA-CACCTG-C-C-A----C--C--CCAC---CCTA--T-TTACCCAGGTT-----T-T-------T---C--C------C----A---C----TGTGGCA-CTCTGA-TTA-T-A-TGTTTTTGGTTGGGGTGACCGCGGAGAAAAACCCATCC-TCCACAATG----A--A-G-GG--AG----------C--T----------TCCC-TA--AACAGTAAGCC-ACAAC-TTTAT-GTATCAG-CAAA-CTGACATCCATTGACCC-A--A--TATATTTGATTAACGAACCAAGTTACCCTAGGGATAACAGCGC-AATCCAC-TTTGAGAGCCCCTAT-CGAC-AAGTGGGCTTACGACCTCGAT-G--------------------------------------------------------------------------------
        'ON468293_DHMECN 13648_Pristimantis sp. 12'                     ----------------------------------------T-CTCTTAACCCC---ACTCGACCCCTTTAACCCCACTGAGAACTTCTAT-AA-AATTATAG-AGCCTTTTATGCTAAAACTAGTAACAAGAG-GTAA--CC--CCTCTCTACAAT-GTAGCTATACGCCAGC-AAGAACCCA-CCACTGGCAACTAA-CAA-ATCTAAATAAAAGTAGCAACCTC-C---CC-CA--AGAAA----ACCCTA---C---TCCA-CTCAAC-TGTTAACCTAATACCAGAACATTTCAAGAAAGATTAAAAGAA-AGAGAAGGAATTCGGCAAA-C----ATTAGCCCCGCCTGTTTACCAAAAACACCGCCTCTTG-------T----C-C---CT---ATAAGAGGTCTAGCCTG-CCCAGT-GA-CT-TC-TGT-TCAAC-GGCC--GCGGTATCCTAA-CCGTGCAAAGGTAGCGTAATCACTTGTCTTCTAAAT-AGAGACCAGTATGAAAGGCATCACGAGGACTAAACT-GTCTCCTCTCCCTAATCAGTGAACCTAATAACCCCGTGAAGAAGCGGGG-GTTTTT-ATATAAGACGAGAAGACCCTATGGAGCTTAAAACA-TCATAA-CACCTG-C-C-A----C--C--CCAC---CCTA--T-TTACCCAGGTT-----T-T-------T---C--C------C----A---C----TGTGGCA-CTCTGA-TTA-T-A-TGTTTTTGGTTGGGGTGACCGCGGAGAAAAACCCATCC-TCCACAATG----A--A-G-GG--AG----------C--T----------TCCC-TA--AACAGTAAGCC-ACAAC-TTTAT-GTATCAG-CAAA-CTGACATCCATTGACCC-A--A--TATATTTGATTAACGAACCAAGTTACCCTAGGGATAACAGCGC-AATCCAC-TTTGAGAGCCCCTAT-CGAC-AAGTGGGCTTACGACCTCGAT-G--------------------------------------------------------------------------------
        'ON468292_DHMECN 13649_Pristimantis sp. 12'                     -----------AAAGCTT-A----CTATGTTTA-TCCCAAT-CTCTTAACCCC---ACTCGACCCCTTTAACCCCACTGAGAACTTCTAT-AA-AATTATAG-AGCCTTTTATGCTAAAACTAGTAACAAGAG-GTAA--CC--CCTCTCTACAAT-GTAGCTATACGCCAGC-AAGAACCCA-CCACTGGCAACTAA-CAA-ATCTAAATAAAAGTAGCAACCTC-C---CC-CA--AGAAA----ACCCTA---C---TCCA-CTCAAC-TGTTAACCTAATACCAGAACATTTCAAGAAAGATTAAAAGAA-AGAGAAGGAATTCGGCAAA-C----ATTAGCCCCGCCTGTTTACCAAAAACACCGCCTCTTG-------T----C-C---CT---ATAAGAGGTCTAGCCTG-CCCAGT-GA-CT-TC-TGT-TCAAC-GGCC--GCGGTATCCTAA-CCGTGCAAAGGTAGCGTAATCACTTGTCTTCTAAAT-AGAGACCAGTATGAAAGGCATCACGAGGACTAAACT-GTCTCCTCTCCCTAATCAGTGAACCTAATAACCCCGTGAAGAAGCGGGG-GTTTTT-ATATAAGACGAGAAGACCCTATGGAGCTTAAAACA-TCATAA-CACCTG-C-C-A----C--C--CCAC---CCTA--T-TTACCCAGGTT-----T-T-------T---C--C------C----A---C----TGTGGCA-CTCTGA-TTA-T-A-TGTTTTTGGTTGGGGTGACCGCGGAGAAAAACCCATCC-TCCACAATG----A--A-G-GG--AG----------C--T----------TCCC-TA--AACAGTAAGCC-ACAAC-TTTAT-GTATCAG-CAAA-CTGACATCCATTGACCC-A--A--TATATTTGATTAACGAACCAAGTTACCCTAGGGATAACAGCGC-AATCCAC-TTTGAGAGCCCCTAT-CGAC-AAGTGGGCTTACGACCTCGAT-GTTGGATCGGGGTATCCT-A-GTGGTGCAGCC-G-CTA-CT----------------------------------------
        'ON468290_DHMECN 13354_Pristimantis sp. 12'                     -------------------A----CTATGTTTA-TCCCAAT-CTCTTAACCCC---ACTCGACCCCTTTAACCCCACTGAGAACTTCTAT-AA-AATTATAG-AGCCTTTTATGCTAAAACTAGTAACAAGAG-GTAA--CC--CCTCTCTACAAT-GTAGGTATACGCCAGC-AAGAACCCA-CCACTGGCAACTAA-CAA-ATCTAAATAAAAGTAGCAACCTC-C---CC-CA--AGAAA----ACCCTA---C---TCCA-CTCAAC-TGTTAACCTAATACCAGAACATTTCAAGAAAGATTAAAAGAA-AGAGAAGGAATTCGGCAAA-C----ATTAGCCCCGCCTGTTTACCAAAAACACCGCCTCTTG-------T----C-C---CT---ATAAGAGGTCTAGCCTG-CCCAGT-GA-CT-TC-TGT-TCAAC-GGCC--GCGGTATCCTAA-CCGTGCAAAGGTAGCGTAATCACTTGTCTTCTAAAT-AGAGACCAGTATGAAAGGCATCACGAGGACTAAACT-GTCTCCTCTCCCTAATCAGTGAACCTAATAACCCCGTGAAGAAGCGGGG-GTTTTT-ATATAAGACGAGAAGACCCTATGGAGCTTAAAACA-TCATAA-CACCTG-C-C-A----C--C--CCAC---CCTA--T-TTACCCAGGTT-----T-T-------T---C--C------C----A---C----TGTGGCA-CCCTGA-TTA-T-A-TGTTTTTGGTTGGGGTGACCGCGGAGAAAAACCCATCC-TCCACAATG----A--A-G-GG--AG----------C--T----------TCCC-TA--AACAGTAAGCC-ACAAC-TTTAT-GTATCAG-CAAA-CTGACATCCATTGACCC-A--A--TATATTTGATTAACGAACCAAGTTACCCTAGGGATAACAGCGC-AATCCAC-TTTGAGAGCCCCTAT-CGAC-AAGTGGGCTTACGACCTCGAT-GTTGGATCGGGGTATCC----------------------------------------------------------------
        'ON468374_MZUTI 1807_Pristimantis festae'                       -AAAAG-CGTCAAAGCTT-A----CTATGTTTA-TCCTAAT-TTCTTAATCTC---ACTCGACCCCTTTAATTATACTGAGAACTTCTAT-AA-GATTATAG-AACCTTTTATGCTAAAACTAGTAACAAGAG-GTAA--CC--CCTCTCTACAAT-GTGAGTATACGCCAAC-AAGAACCCA-CCATTGGCAATCAA-CAG-ATTTAAATAAAAGTGGCAACTT--C----C-CC--AGAAA----ACCCCA---C---CCTA-CTCGAC-TGTTAACCTAATACCAGAACATTTCAAGAAAGATTAAAAGAA-AGAGAAGGAACTCGGCAAA-C----ATTAGCCCCGCCTGTTTACCAAAAACACCGCCTCTTGT-----CC----C-C---CT---ATAAGAGGTCTAGCCTG-CCCAGT-GA-CT-TC-TGT-TCAAC-GGCC--GCGGTATCCTAA-CCGTGCAAAGGTAGCGTAATCACTTGTCCCCTAAAT-AGAGACTAGTATGAATGGCATCACGAGGACTAAGCT-GTCTCCTCCCCCTAATCAGTGAACCTAATAACCCCGTGAAGAAGCGGGA-ATTTTT-ATATAAGACGAGAAGACCCTGTGGAGCTTAAATCA-CTATAA-CACCTG-C-C-A----C--C--TCAC---TCTA--T-CTACCCAGGT------T-T-----TCC---C--C------C----C---C----CGTGGCA-CTATGA-TTA-T-A-TGTTTTTGGTTGGGGTGACCGCGGAGAAAAACCTATCC-TCCACAATG----A--A-A-GG--GA----------C--T----------TCCC-TA--AACAGTAAGCT-ACAAC-TTTAT-GTATCAG-CAAA-CTGACATCCATTGACCC-A--A--TATATTTGATTAACGAACCAAGTTACCCCAGGGATAACAGCGC-AATCCAC-TTCGAGAGCCCCTAT-CGAC-AAGTGGGCTTACGACCTCGAT-GTTGGATCGTGGTATCCT-A-GTGGTGCAGCC-G-CTA-CT-AAA------------------------------------
        'ON468375_QCAZ 43164_Pristimantis festae'                       -AAAAG-CGTCAAAGCTT-A----CTATGTTTA-TCCTAAT-TTCTTAATCTC---ACTCGACCCCTTTAATTATACTGAGAACTTCTAT-AA-GATTATAG-AACCTTTTATGCTAAAACTAGTAACAAGAG-GTAA--CC--CCTCTCTACAAT-GTGAGTATACGCCAAC-AAGAACCCA-CCATTGGCAATCAA-CAG-ATTTAAATAAAAGTGGCAACTT--C----C-CC--AGAAA----ACCCCA---C---CCTA-CTCGAC-TGTTAACCTAATACCAGAACATTTCAAGAAAGATTAAAAGAA-AGAGAAGGAACTCGGCAAA-C----ATTAGCCCCGCCTGTTTACCAAAAACACCGCCTCTTGT-----CC----C-C---CT---ATAAGAGGTCTAGCCTG-CCCAGT-GA-CT-TC-TGT-TCAAC-GGCC--GCGGTATCCTAA-CCGTGCAAAGGTAGCGTAATCACTTGTCCCCTAAAT-AGAGACTAGTATGAATGGCATCACGAGGACTAAGCT-GTCTCCTCCCCCTAATCAGTGAACCTAATAACCCCGTGAAGAAGCGGGA-ATTTTT-ATATAAGACGAGAAGACCCTGTGGAGCTTAAATCA-CTATAA-CACCTG-C-C-A----C--C--TCAT---TCTA--T-CTACCCAGGT------T-T-----TCC---C--C------C----C---C----CGTGGCA-CTATGA-TTA-T-A-TGTTTTTGGTTGGGGTGACCGCGGAGAAAAACCTATCC-TCCACAATG----A--A-A-GG--GA----------C--T----------TCCC-TA--AACAGTAAGCT-ACAAC-TTTAT-GTATCAG-CAAA-CTGACATCCATTGACCC-A--A--TATATTTGATTAACGAACCAAGTTACCCCAGGGATAACAGCGC-AATCCAC-TTCGAGAGCCCCTAT-CGAC-AAGTGGGCTTACGACCTCGAT-GTTGGATCGTGGTATCCT-A-GTGGTGCAGCC-G-CTA-CT-AAA-GGTCGTTG-T----CACGATAAA------------
        'ON468377_QCAZ 42109_Pristimantis festae'                       -AAAAG-CGTCAAAGCTT-A----CTATGTTTA-TCCTAAT-TTCTTAATCTC---ACTCGACCCCTTTAATTATACTGAGAACTTCTAT-AA-GATTATAG-AACCTTTTATGCTAAAACTAGTAACAAGAG-GTAA--CC--CCTCTCTACAAT-GTGAGTATACGCCAAC-AAGAACCCA-CCATTGGCAATCAA-CAG-ATTTAAATAAAAGTGGCAACTT--C----C-CC--AGAAA----ACCCCA---C---CCTA-CTCGAC-TGTTAACCTAATACCAGAACATTTCAAGAAAGATTAAAAGAA-AGAGAAGGAACTCGGCAAA-C----ATTAGCCCCGCCTGTTTACCAAAAACACCGCCTCTTGT-----CC----C-C---CT---ATAAGAGGTCTAGCCTG-CCCAGT-GA-CT-TC-TGT-TCAAC-GGCC--GCGGTATCCTAA-CCGTGCAAAGGTAGCGTAATCACTTGTCCCCTAAAT-AGAGACTAGTATGAATGGCATCACGAGGACTAAGCT-GTCTCCTCCCCCTAATCAGTGAACCTAATAACCCCGTGAAGAAGCGGGA-ATTTTT-ATATAAGACGAGAAGACCCTGTGGAGCTTAAATCA-CTATAA-CACCTG-C-C-A----C--C--TCAC---TCTA--T-CTACCCAGGT------T-T-----CCC---C--C------C----C---C----CGTGGCA-CTATGA-TTA-T-A-TGTTTTTGGTTGGGGTGACCGCGGAGAAAAACCTATCC-TCCACAATG----A--A-A-GG--GA----------C--T----------TCCC-TA--AACAGTAAGCT-ACAAC-TTTAT-GTATCAG-CAAA-CTGACATCCATTGACCC-A--A--TATATTTGATTAACGAACCAAGTTACCCCAGGGATAACAGCGC-AATCCAC-TTCGAGAGCCCCTAT-CGAC-AAGTGGGCTTACGACCTCGAT-GTTGGATCGTGGTATCCT-A-GTGGTGCAGCC-G-CTA-CT-AAA-GGTTCGTT-TGTTCAACGATAAA------------
        'EF493515.1_KU 218234_Pristimantis festae'                      -------------------------------------------------TCTC---ACTCGACCCCTTTAATTATACTGAGAACTTCTAT-AA-GATTATAG-AACCTTTTATGCTAAAACTAGTAACAAGAG-GTAA--CC--CCTCTCTACAAT-GTGAGTATACGCCAAC-AAGAACCCA-CCATTGGCAATCAA-CAG-ATTTAAATAAAAGTGGCAACTT--C----C-CC--AGAAA----ACCCCA---C---CCTA-CTCGAC-TGTTAACCTAATACCAGAACATTTCAAGAAAGATTAAAAGAA-AGAGAAGGAACTCGGCAAA-C----ATTAGCCCCGCCTGTTTACCAAAAACACCGCCTCTTGT-----CC----C-C---CT---ATAAGAGGTCTAGCCTG-CCCAGT-GA-CT-TC-TGT-TCAAC-GGCC--GCGGTATCCTAA-CCGTGCAAAGGTAGCGTAATCACTTGTCCCCTAAAT-AGAGACTAGTATGAATGGCATCACGAGGACTAAGCT-GTCTCCTCCCCCTAATCAGTGAACCTAATAACCCCGTGAAGAAGCGGGA-ATTTTT-ATATAAGACGAGAAGACCCTGTGGAGCTTAAATCA-CTATAA-CACCTG-C-C-A----C--C--TCAC---TCTA--T-CTACCCAGGT------T-T-----TCC---C--C------C----C---C----CGTGGCA-CTATGA-TTA-T-A-TGTTTTTGGTTGGGGTGACCGCGGAGAAAAACCTATCC-TCCACAATG----A--A-A-GG--GA----------C--T----------TCCC-TA--AACAGTAAGCT-ACAAC-TTTAT-GTATCAG-CAAA-CTGACATCCATTGACCC-A--A--TATATTTGATTAACGAACCAAGTTACCCCAGGGATAACAGCGC-AATCCAC-TTCGAGAGCCCCTAT-CGAC-AAGTGGGCTTACGACCTCGAT-GTTGGATCGTGGTATCCT-A-GTGGTGCAGCC-G-CTA-CT-AAA-GGTTCGTT-TGTTCAACGATTAA------------
        'ON468369_QCAZ 49680_Pristimantis festae'                       -AAAAG-CGTCAAAGCTT-A----CTATGTTTA-TCCTAAT-TTCTTAATCTC---ACTCGACCCCTTTAATTATACTGAGAACTTCTAT-AA-GATTATAG-AACCTTTTATGCTAAAACTAGTAACAAGAG-GTAA--CC--CCTCTCTACAAT-GTAAGTATACGCCAAC-AAGAACCCA-CCATTGGCAATCGA-CAG-ATTTAAATAAAAGTGGCAACTT--C----C-CC--AGAAA----ACCCCA---C---CCTA-CTCAAC-TGTTAACCTAATACCAGAACATTTCAAGAAAGATTAAAAGAA-AGAGAAGGAACTCGGCAAA-C----ATTAGCCCCGCCTGTTTACCAAAAACACCGCCTCTTGT-----CC----C-C---CT---ATAAGAGGTCTAGCCTG-CCCAGT-GA-CT-TC-TGT-TCAAC-GGCC--GCGGTATCCTAA-CCGTGCAAAGGTAGCGTAATCACTTGTCCCCTAAAT-AGAGACTAGTATGAATGGCATCACGAGGACTAAGCT-GTCTCCTCCCCCTAATCAGTGAACCTAATAACCCCGTGAAGAAGCGGGA-ATTTTT-ATATAAGACGAGAAGACCCTGTGGAGCTTAAATCA-CTATAA-CACCTG-C-C-A----C--C--TCAC---TCTA--T-CTACCCAGGTC-----T-T-----TCC---C--C------C----C---C----CGTGGCA-CTATGA-TTA-T-A-TGTTTTTGGTTGGGGTGACCGCGGAGAAAAACCTATCC-TCCACAATG----A--A-A-GG--GA----------C--T----------TCCC-TA--AACAGTAAGCT-ACAAC-TTTAT-GTATCAG-CAAA-CTGACATCCATTGACCC-A--A--TATATTTGATTAACGAACCAAGTTACCCCAGGGATAACAGCGC-AATCCAC-TTCGAGAGCCCCTAT-CGAC-AAGTGGGCTTACGACCTCGAT-GTTGGATCGTGGTATCCT-A-GTGGTGCAGCC-G-CTA-CT-AAA-GGTTCGTT-TGTTCAACGATTAA------------
        'ON468371_QCAZ 16404_Pristimantis festae'                       -AAAAG-CGTCAAAGCTT-A----CTATGTTTA-TCCTAAT-TTCTTAATCTC---ACTCGACCCCTTTAATTATACTGAGAACTTCTAT-AA-GATTATAG-AACCTTTTATGCTAAAACTAGTAACAAGAG-GTAA--CC--CCTCTCTACAAT-GTAAGTATACGCCAAC-AAGAACCCA-CCATTGGCAATCAA-CAG-ATTTAAATAAAAGTGGCAACTT--C----C-CC--AGAAA----ACCCCA---C---CCTA-CTCAAC-TGTTAACCTAATACCAGAACATTTCAAGAAAGATTAAAAGAA-AGAGAAGGAACTCGGCAAA-C----ATTAGCCCCGCCTGTTTACCAAAAACACCGCCTCTTGT-----CC----C-C---CT---ATAAGAGGTCTAGCCTG-CCCAGT-GA-CT-TC-TGT-TCAAC-GGCC--GCGGTATCCTAA-CCGTGCAAAGGTAGCGTAATCACTTGTCCCCTAAAT-AGAGACTAGTATGAATGGCATCACGAGGACTAAGCT-GTCTCCTCCCCCTAATCAGTGAACCTAATAACCCCGTGAAGAAGCGGGA-ATTTTT-ATATAAGACGAGAAGACCCTGTGGAGCTTAAATCA-CTATAA-CACCTG-C-C-A----C--C--TCAC---TCTA--T-CTACCCAGGTC-----T-T-----TCC---C--C------C----C---C----CGTGGCA-CTATGA-TTA-T-A-TGTTTTTGGTTGGGGTGACCGCGGAGAAAAACCTATCC-TCCACAATG----A--A-A-GG--GA----------C--T----------TCCC-TA--AACAGTAAGCT-ACAAC-TTTAT-GTATCAG-CAAA-CTGACATCCATTGACCC-A--A--TATATTTGATTAACGAACCAAGTTACCCCAGGGATAACAGCGC-AATCCAC-TTCGAGAGCCCCTAT-CGAC-AAGTGGGCTTACGACCTCGAT-GTTGGATCGTGGTATCCT-A-GTGGTGCAGCCGG-CTA-CT-AA-------------------------------------
        'ON468370_QCAZ 16405_Pristimantis festae'                       -AAAAG-CGTCAAAGCTT-A----CTATGTTTA-TCCTAAT-TTCTTAATCTC---ACTCGACCCCTTTAATTATACTGAGAACTTCTAT-AA-GATTATAG-AACCTTTTATGCTAAAACTAGTAACAAGAG-GTAA--CC--CCTCTCTACAAT-GTAAGTATACGCCAAC-AAGAACCCA-CCATTGGCAATCAA-CAG-ATTTAAATAAAAGTGGCAACTT--C----C-CC--AGAAA----ACCCCA---C---CCTA-CTCAAC-TGTTAACCTAATACCAGAACATTTCAAGAAAGATTAAAAGAA-AGAGAAGGAACTCGGCAAA-C----ATTAGCCCCGCCTGTTTACCAAAAACACCGCCTCTTGT-----CC----C-C---CT---ATAAGAGGTCTAGCCTG-CCCAGT-GA-CT-TC-TGT-TCAAC-GGCC--GCGGTATCCTAA-CCGTGCAAAGGTAGCGTAATCACTTGTCCCCTAAAT-AGAGACTAGTATGAATGGCATCACGAGGACTAAGCT-GTCTCCTCCCCCTAATCAGTGAACCTAATAACCCCGTGAAGAAGCGGGA-ATTTTT-ATATAAGACGAGAAGACCCTGTGGAGCTTAAATCA-CTATAA-CACCTG-C-C-A----C--C--TCAC---TCTA--T-CTACCCAGGTC-----T-T-----TCC---C--C------C----C---C----CGTGGCA-CTATGA-TTA-T-A-TGTTTTTGGTTGGGGTGACCGCGGAGAAAAACCTATCC-TCCACAATG----A--A-A-GG--GA----------C--T----------TCCC-TA--AACAGTAAGCT-ACAAC-TTTAT-GTATCAG-CAAA-CTGACATCCATTGACCC-A--A--TATATTTGATTAACGAACCAAGTTACCCCGGGGATAACAGCGC-AATCCAC-TTCGAGAGCCCCTAT-CGAC-AAGTGGGCTTACGACCTCGAT-GTTGGATCGTGGTATCCT-A-GT----------------------------------------------------------
        'ON468373_QCAZ 13677_Pristimantis festae'                       -----------------------------------CCTAAT-TTCTTAATCTC---ACTCGACCCCTTTAATTATACTGAGAACTTCTAT-AA-GATTATAG-AACCTTTTATGCTAAAACTAGTAACAAGAG-GTAA--CC--CCTCTCTACAAT-GTGAGTATACGCCAAC-AAGAACCCA-CCATTGGCAATCAA-CAG-ATTTAAATAAAAGTGGCAACTT--C----C-CC--AGAAA----ACCCCC---C---CCTA-CTCGAC-TGTTAACCTAATACCAGAACATTTCAAGAAAGATTAAAAGAA-AGAGAAGGAACTCGGCAAA-C----ATTAGCCCCGCCTGTTTACCAAAAACACCGCCTCTTGT-----CC----C-C---CT---ATAAGAGGTCTAGCCTG-CCCAGT-GA-CT-TC-TGT-TCAAC-GGCC--GCGGTATCCTAA-CCGTGCAAAGGTAGCGTAATCACTTGTCCCCTAAAT-AGAGACTAGTATGAATGGCATCACGAGGACTAAGCT-GTCTCCTCCCCCTAATCAGTGAACCTAATAACCCCGTGAAGAAGCGGGA-ATTTTT-ATATAAGACGAGAAGACCCTGTGGAGCTTAAATCA-CTATAA-CACCTG-C-C-A----C--C--TCAC---TCTA--T-CTACCCAGGTT-----T-TC----CCC---C--C------C----C---C----CGTGGCA-CTATGA-TTA-T-A-TGTTTTTGGTTGGGGTGACCGCGGAGAAAAACCTATCC-TCCACAATG----A--A-A-GG--GA----------C--T----------TCCC-TA--AACAGTAAGCT-ACAAC-TTTAT-GTATCAG-CAAA-CTGACATCCATTGACCC-A--A--TATATTTGATTAACGAACCAAGTTACCCCAGGGATAACAGCGC-AATCCAC-TTCGAGAGCCCCTAT-CGAC-AAGTGGGCTTACGACCTCGAT-GTTGGATCGTGGTATCCT-A-GTGGTGCAGCC-G-CTA-CT-AAA------------------------------------
        'ON468376_QCAZ 42116_Pristimantis festae'                       -AAAAG-CGTCAAAGCTT-A----CTATGTTTA-TCCTAAT-TTCTTAATCTC---ACTCGACCCCTTTAATTATACTGAGAACTTCTAT-AA-GATTATAG-AACCTTTTATGCTAAAACTAGTAACAAGAG-GTAA--CC--CCTCTCTACAAT-GTGAGTATACGCCAAC-AAGAACCCA-CCATTGGCAATCAA-CAG-ATTTAAATAAAAGTGGCAACTT--C----C-CC--AGAAA----ACCCCA---C---CCTA-CTCGAC-TGTTAACCTAATACCAGAACATTTCAAGAAAGATTAAAAGAA-AGAGAAGGAACTCGGCAAA-C----ATTAGCCCCGCCTGTTTACCAAAAACACCGCCTCTTGT-----CC----C-C---CT---ATAAGAGGTCTAGCCTG-CCCAGT-GA-CT-TC-TGT-TCAAC-GGCC--GCGGTATCCTAA-CCGTGCAAAGGTAGCGTAATCACTTGTCCCCTAAAT-AGAGACTAGTATGAATGGCATCACGAGGACTAAGCT-GTCTCCTCCCCCTAATCAGTGAACCTAATAACCCCGTGAAGAAGCGGGA-ATTTTT-ATATAAGACGAGAAGACCCTGTGGAGCTTAAATCA-CTATAA-CACCTG-C-C-A----C--C--TCAC---TCTA--T-CTACCCAGG-------T-T-----TCC---C--C------C----C---C----CGTGGCA-CTATGA-TTA-T-A-TGTTTTTGGTTGGGGTGACCGCGGAGAAAAACCTATCC-TCCACAATG----A--A-A-GG--GA----------C--T----------TCCC-TA--AACAGTAAGCT-ACAAC-TTTAT-GTATCAG-CAAA-CTGACATCCATTGACCC-A--A--TATATTTGATTAACGAACCAAGTTACCCCAGGGATAACAGCGC-AATCCAC-TTCGAGAGCCCCTAT-CGAC-AAGTGGGCTTACGACCTCGAT-GTTGGATCGTGGTATCCT-A-GTGGTGCAGCC-G-CTA-CT-AAA-GG-TCGTT-TGTTC-ACGATAAA------------
        'ON468372_QCAZ 13667_Pristimantis festae'                       -AAAAG-CGTCAAAGCTT-A----CTATGTTTA-TCCTAAT-TTCTTAATCTC---ACTCGACCCCTTTAATTATACTGAGAACTTCTAT-AA-GATTATAG-AACCTTTTATGCTAAAACTAGTAACAAGAG-GTAA--CC--CCTCTCTACAAT-GTGAGTATACGCCAAC-AAGAACCCA-CCATTGGCAATCAA-CAG-ATTTAAATAAAAGTGGCAACTTC-C----C-CC--AGAAA----ACCCCC---C---CCTA-CTCGAC-TGTTAACCTAATACCAGAACATTTCAAGAAAGATTAAAAGAA-AGAGAAGGAACTCGGCAAA-C----ATTAGCCCCGCCTGTTTACCAAAAACACCGCCTCTTGT-----CC----C-C---CT---ATAAGAGGTCTAGCCTG-CCCAGT-GA-CT-TC-TGT-TCAAC-GGCC--GCGGTATCCTAA-CCGTGCAAAGGTAGCGTAATCACTTGTCCCCTAAAT-AGAGACTAGTATGAATGGCATCACGAGGACTAAGCT-GTCTCCTCCCCCTAATCAGTGAACCTAATAACCCCGTGAAGAAGCGGGA-ATTTTT-ATATAAGACGAGAAGACCCTGTGGAGCTTAAATCA-CTATAA-CACCTG-C-C-A----C--C--TCAC---TCTA--T-CTACCCAGGTT-----T-T-----CCC---C--C------C----C---C----CGTGGCA-CTATGA-TTA-T-A-TGTTTTTGGTTGGGGTGACCGCGGAGAAAAACCTATCC-TCCACAATG----A--A-A-GG--GA----------C--T----------TCCC-TA--AACAGTAAGCT-ACAAC-TTTAT-GTATCAA-CAAA-CTGACATCCATTGACCC-A--A--TATATTTGATTAACGAACCAAGTTACCCCAGGGATAACAGCGC-AATCCAC-TTCGAGAGCCCCTAT-CGAC-AAGTGG-------------------------------------------------------------------------------------------------
        'ON468366_DHMECN 13640_Pristimantis festae'                     --------GTCAAAGCTT-A----CTATGTTTA-TCCTAAT-TTCTTAATTTC---ACTCGACCCCTTTAATCATACTGAGAACTTCTAT-AA-GATTATAG-AACCTTTTATGCTAAAACTAGTAACAAGAG-GTAA--CC--CCTCTCTACAAT-GTAGGTATACGCCAAC-AAGAACCCA-CCATTGGCAATCAA-CAG-ATTTAAATAAAAGTGGCAACTTC-C----C-CC--AGAAA----ACCCCA---C---CCTA-CTCAAC-TGTTAACCTAATACCAGAACATTACAAGAAAGATTAAAAGAA-AGAGAAGGAACTCGGCAAA-C----ATTAGCCCCGCCTGTTTACCAAAAACACCGCCTCTTGT-----CC----C-C---CT---ATAAGAGGTCTAGCCTG-CCCAGT-GA-CT-TC-TGT-TCAAC-GGCC--GCGGTATCCTAA-CCGTGCAAAGGTAGCGTAATCACTTGTCTCCTAAAT-AGAGACTAGTATGAATGGCATCACGAGGACTAAGCT-GTCTCCTCCCCCTAATCAGTGAACCTAATAACCCCGTGAAGAAGCGGGG-ATTTTT-ATATAAGACGAGAAGACCCTGTGGAGCTTAAATCA-CTATAA-CACCTG-C-C-A----C--C--TCAC---CCCA--T-CTACCCAGGTT-----T-T-------T---C--C------C----C---C----CGTGGCA-CTATGA-TTA-T-A-TGTTTTTGGTTGGGGTGACCGCGGAGAAAAACCTATCC-TCCACAATG----A--A-A-GG--GA----------C--T----------TCCC-TA--AACAGTAAGCT-ACAAC-TTTAT-GTATCAG-CAAA-CTGACATCCATTGACCC-A--A--TATACTTGATTAACGAACCAAGTTACCCCAGGGATAACAGCGC-AATCCAC-TTCGAGAGCCCCTAT-CGAC-AAGTGGGCTTACGACCTCGAT-G--------------------------------------------------------------------------------
        'ON468365_DHMECN 13641_Pristimantis festae'                     ------------------------CTATGTTTA-TCCTAAT-TTCTTAATTTC---ACTCGACCCCTTTAATCATACTGAGAACTTCTAT-AA-GATTATAG-AACCTTTTATGCTAAAACTAGTAACAAGAG-GTAA--CC--CCTCTCTACAAT-GTAGGTATACGCCAAC-AAGAACCCA-CCATTGGCAATCAA-CAG-ATTTAAATAAAAGTGGCAACTTC-C----C-CC--AGAAA----ACCCCA---C---CCTA-CTCAAC-TGTTAACCTAATACCAGAACATTTCAAGAAAGATTAAAAGAA-AGAGAAGGAACTCGGCAAA-C----ATTAGCCCCGCCTGTTTACCAAAAACACCGCCTCTTGT-----CC----C-C---CT---ATAAGAGGTCTAGCCTG-CCCAGT-GA-CT-TC-TGT-TCAAC-GGCC--GCGGTATCCTAA-CCGTGCAAAGGTAGCGTAATCACTTGTCTCCTAAAT-AGAGACTAGTATGAATGGCATCACGAGGACTAAGCT-GTCTCCTCCCCCTAATCAGTGAACCTAATAACCCCGTGAAGAAGCGGGG-ATTTTT-ATATAAGACGAGAAGACCCTGTGGAGCTTAAATCA-CTATAA-CACCTG-C-C-A----C--C--TCAC---CCCA--T-CTACCCAGGTT-----T-T-------T---C--C------C----C---C----CGTGGCA-CTATGA-TTA-T-A-TGTTTTTGGTTGGGGTGACCGCGGAGAAAAACCTATCC-TCCACAATG----A--A-A-GG--GA----------C--T----------TCCC-TA--AACAGTAAGCT-ACAAC-TTTAT-GTATCAG-CAAA-CTGACATCCATTGACCC-A--A--TATACTTGATTAACGAACCAAGTTACCCCAGGGATAACAGCGC-AATCCAC-TTCGAGAGCCCCTAT-CGAC-AAGTGGGCTTACGACCTCGAT-GTTGGATCGTGGTATCCT-A-GTGGTGCAGCC-G-CT--------------------------------------------
        'ON468364_ZSFQ 4425_Pristimantis festae'                        --------------------------------------------------------------------------------------------------------------------------------------------------------------------------AAC-AAGAACCCA-CCATTGGCAATCAA-CAG-ATTTAAATAAAAGTGGCAACTTC-C----C-CC--AGAAA----ACCCCA---C---CCTA-CTCAAC-TGTTAACCTAATACCAGAACATTTCAAGAAAGATTAAAAGAA-AGAGAAGGAACTCGGCAAA-C----ATTAGCCCCGCCTGTTTACCAAAAACACCGCCTCTTGT-----CC----C-C---CT---ATAAGAGGTCTAGCCTG-CCCAGT-GA-CT-TC-TGT-TCAAC-GGCC--GCGGTATCCTAA-CCGTGCAAAGGTAGCGTAATCACTTGTCTCCTAAAT-AGAGACTAGTATGAATGGCATCACGAGGACTAAGCT-GTCTCCTCCCCCTAATCAGTGAACCTAATAACCCCGTGAAGAAGCGGGG-ATTTTT-ATATAAGACGAGAAGACCCTGTGGAGCTTAAATCA-CTATAA-CACCTG-C-C-A----C--C--TCAC---CCCA--T-CTACCCAGGTT-----T-T-------T---C--C------C----C---C----CGTGGCA-CTATGA-TTA-T-A-TGTTTTTGGTTGGGGTGACCGCGGAGAAAAACCTATCC-TCCACAATG----A--A-A-GG--GA----------C--T----------TCCC-TA--AACAGTAAGCT-ACAAC-TTTAT-GTATCAG-CAAA-CTGACATCCATTGACCC-A--A--TATACTTGATTAA-------------------------------------------------------------------------------------------------------------------------------------------------------------------
        'ON468359_QCAZ 11677_Pristimantis festae'                       -AAAAG-CGTCAAAGCTT-A----CTATGTTTA-TCCTAAT-TTCTTAATCTC---ACTCGACCCCTTTAATCATACTGAGAACTTCTAT-AA-GATTATAG-AACCTTTTATGCTAAAACTAGTAACAAGAG-GTAA--CC--CCTCTCTACAAT-GTGAGTATACGCCAAC-AAGAACCCA-CCATTGGCAATCAA-CAG-ATTTAAATAAAAGTGGCAACTTC-C----C-CC--AGAAA----ACCCCA---C---CCTA-CTCAAC-TGTTAACCTAATACCAGAACATTTCAAGAAAGATTAAAAGAA-AGAGAAGGAACTCGGCAAA-C----ATTAGCCCCGCCTGTTTACCAAAAACACCGCCTCTTGT-----CC----C-C---CT---ATAAGAGGTCTAGCCTG-CCCAGT-GA-CT-TC-TGT-TCAAC-GGCC--GCGGTATCCTAA-CCGTGCAAAGGTAGCGTAATCACTTGTCCCCTAAAT-AGAGACTAGTATGAATGGCACCACGAGGACTAAGCT-GTCTCCTCTCCCTAATCAGTGAACCTAATAACCCCGTGAAGAAGCGGGG-ATTTTT-ATATAAGACGAGAAGACCCTGTGGAGCTTAAATCA-CTATAA-CATCTG-C-C-A----C--C--TCAC---TCTA--T-CTACCCAGGTT-----T-T-------T---C--C------C----C---C----CGTGGCA-CTATGA-TTA-T-A-TGTTTTTGGTTGGGGTGACCGCGGAGAAAAACCTATCC-TCCACAATG----A--A-A-GG--GA----------C--T----------TCCC-TA--AACAGTAAGCT-ACAAC-TTTAT-GTATCAG-CAAA-CTGACATCCATTGACCC-A--A--TATACTTGATTAACGAACCAAGTTACCCCAGGGATAACAGCGC-AATCCAC-TTCGAGAGCCCCTAT-CGAC-AAGTGGGCTTACGACCTCGAT-GTTGGATCGTGGTATCCT-A-GTGGTGCAGCC-G-CTA-CT-AAA-GGTTCGTT-TGTTCAACGATTAA------------
        'ON468361_QCAZ 52628_Pristimantis festae'                       -AAAAG-CGTCAAAGCTT-A----CTATGTTTA-TCCTAAT-TTCTTAATCTC---ACTCGACCCCTTTAATCATACTGAGAACTTCTAT-AA-GATTATAG-AACCTTTTATGCTAAAACTAGTAACAAGAG-GTAA--CC--CCTCTCTACAAT-GTGGGTATACGCCAAC-AAGAACCCA-TCATTGGCAATCAA-CAG-ATTTAAATAAAAGTGGCAACTTC-C----C-CC--AGAAA----ACCCCA---C---CCCA-CCCAAC-TGTTAACCTAATACCAGAACATTTCAAGAAAGATTAAAAGAA-AGAGAAGGAACTCGGCAAA-C----ATTAGCCCCGCCTGTTTACCAAAAACACCGCCTCTTGT-----CC----C-C---CT---ATAAGAGGTCTAGCCTG-CCCAGT-GA-CT-TC-TGT-TCAAC-GGCC--GCGGTATCCTAA-CCGTGCAAAGGTAGCGTAATCACTTGTCCCCTAAAT-AGAGACTAGTATGAATGGCATCACGAGGACTAAGCT-GTCTCCTCTCCCTAATCAGTGAACCTAATAACCCTGTGAAGAAGCGGGG-ATTTTT-ATATAAGACGAGAAGACCCTGTGGAGCTTAAATCA-CTATAA-CACCTG-C-C-A----C--C--TCAC---TCTA--T-CTACCCAGGTT-----T-T-------T---C--C------C----C---C----CGTGGCA-CTATGA-TTA-T-A-TGTTTTTGGTTGGGGTGACCGCGGAGAAAAACCTATCC-TCCACAATG----A--A-A-GG--GA----------C--T----------TCCC-TA--AACAGTAAGCT-ACAAC-TTTAT-GTATCAG-CAAA-CTGACATCCATTGACCC-A--A--TATACTTGATTAACGAACCAAGTTACCCCAGGGATAACAGCGC-AATCCAC-TTCGAGAGCCCCTAT-CGAC-AGGTGGGCTTACGACCTCGAT-GTTGGATCGTGGTATCCT-A-GTGGTGCAGCC-G-CTA-CT-AAA-GGTTCGTT-TGTTCAACGATTAA------------
        'ON468360_QCAZ 52629_Pristimantis festae'                       -AAAAG-CGTCAAAGCTT-A----CTGTGTTTA-TCCTAAT-TTCTTAATCTC---ACTCGACCCCTTTAATCATACTGAGAACTTCTAT-AA-GATTATAG-AACCTTTTATGCTAAAACTAGTAACAAGAG-GTAA--CC--CCTCTCTACAAT-GTGGGTATACGCCAAC-AAGAACCCA-TCATTGGCAATCAA-CAG-ATTTAAATAAAAGTGGCAACTTC-C----C-CC--AGAAA----ACCCCA---C---CCCA-CCCAAC-TGTTAACCTAATACCAGAACATTTCAAGAAAGATTAAAAGAA-AGAGAAGGAACTCGGCAAA-C----ATTAGCCCCGCCTGTTTACCAAAAACACCGCCTCTTGT-----CC----C-C---CT---ATAAGAGGTCTAGCCTG-CCCAGT-GA-CT-TC-TGT-TCAAC-GGCC--GCGGTATCCTAA-CCGTGCAAAGGTAGCGTAATCACTTGTCCCCTAAAT-AGAGACTAGTATGAATGGCATCACGAGGACTAAGCT-GTCTCCTCTCCCTAATCAGTGAACCTAATAACCCCGTGAAGAAGCGGGG-ATTTTT-ATATAAGACGAGAAGACCCTGTGGAGCTTAAATCA-CTATAA-CACCTG-C-C-A----C--C--TCAC---TCTA--T-CTACCCAGGTT-----T-T-------T---C--C------C----C---C----CGTGGCA-CTATGA-TTA-T-A-TGTTTTTGGTTGGGGTGACCGCGGAGAAAAACCTATCC-TCCACAATG----A--A-A-GG--GA----------C--T----------TCCC-TA--AACAGTAAGCT-ACAAC-TTTAT-GTATCAG-CAAA-CTGACATCCATTGACCC-A--A--TATACTTGATTAACGAACCAAGTTACCCCAGGGATAACAGCGC-AATCCAC-TTCGAGAGCCCCTAT-CGAC-AGGTGGGCTTACGACCTCGAT-GTTGGATCGTGGTATCCT-A-GTGGTGCAGCC-G-CTA-CT-AAA-GGTTCGTT-TGTTCAACGATTAA------------
        'ON468363_ZSFQ 4519_Pristimantis festae'                        ---------------------------------------------------------------------------------------------------------------------------------------------------------------------------------AACCCA-CCATTGGCAATCAA-CAG-ATTTAAATAAAAGTGGCAACTTC-C----C-CC--AGAAA----ACCCCA---C---CCTA-CTCAAC-TGTTAACCTAATACCAGAACATTTCAAGAAAGATTAAAAGAA-AGAGAAGGAACTCGGCAAA-C----ATTAGCCCCGCCTGTTTACCAAAAACACCGCCTCTTGT-----CC----C-C---CT---ATAAGAGGTCTAGCCTG-CCCAGT-GA-CT-TC-TGT-TCAAC-GGCC--GCGGTATCCTAA-CCGTGCAAAGGTAGCGTAATCACTTGTCTCCTAAAT-AGAGACTAGTATGAATGGCATCACGAGGACTAAGCT-GTCTCCTCCCCCTAATCAGTGAACCTAATAACCCCGTGAAGAAGCGGGG-ATTTTT-ATATAAGACGAGAAGACCCTGTGGAGCTTAAATCA-CTATAA-CACCTG-C-C-A----C--C--TCAC---CCCA--T-CTACCCAGGTT-----T-T------TC---C--C------C----C---C----CGTGGCA-CTATGA-TTA-T-A-TGTTTTTGGTTGGGGTGACCGCGGAGAAAAACCTATCC-TCCACAATG----A--A-A-GG--GA----------C--T----------TCCC-TA--AACAGTAAGCT-ACAAC-TTTAT-GTATCAG-CAAA-CTGACATCCATTGACCC-A--A--TATACTTGATTAACGAACCAAGTTACCCCAGGGATAACAGCGC-AAT---------------------------------------------------------------------------------------------------------------------------------
        'ON468362_QCAZ 49755_Pristimantis festae'                       -AAAAG-CGTCAAAGCTT-A----CTATGTTTA-TCCTAAT-TT-TTAATCTC---ACTCGACCCCTTTAATCATACTGAGAACTTCTAT-AA-GATTATAG-AACCTTTTATGCTAAAACTAGTAACAAGAG-GTAA--CC--CCTCTCTACAAT-GTAGGTGTACGCCAAC-AAGAACCCA-CCATTGGCAATCAA-CAG-ATTTAAATAAAAGTGGCAACTTC-C----C-CC--AGAAA----ACCCCA---C---CCCA-CTCAAC-TGTTAACCTAATACCAGAACATTTCAAGAAAGATTAAAAGAA-AGAGAAGGAACTCGGCAAA-C----ATTAGCCCCGCCTGTTTACCAAAAACACCGCCTCTTGT-----TC----C-C---CT---ATAAGAGGTCTAGCCTG-CCCAGT-GA-CT-TC-TGT-TCAAC-GGCC--GCGGTATCCTAA-CCGTGCAAAGGTAGCGTAATCACTTGTCTCCTAAAT-AGAGACTAGTATGAATGGCATCACGAGGACTAAGCT-GTCTCCTCTCCCTAATCAGTGAACCTAATAACCCCGTGAAGAAGCGGGG-ATTTTT-ATATAAGACGAGAAGACCCTGTGGAGCTTAAATCA-CTATAA-CACCTG-C-C-A----C--C--TCAC---TCTA--T-CTACCCAGGTT-----T-T------TC---C--T------C----C---C----CGTGGCA-CTATGA-TTA-T-A-TGTTTTTGGTTGGGGTGACCGCGGAGAAAAACCTATCC-TCCACAATG----A--A-A-GG--GA----------C--T----------TCCC-TA--AACAGTAAGCT-ACAAC-TTTAT-GTATCAG-CAAA-CTGACATCCATTGACCC-A--A--TATACTTGATTAACGAACCAAGTTACCCCAGGGATAACAGCGC-AATCCAC-TTCGAGAGCCCCTAT-CGAC-AAGTGGGCTTACGACCTCGAT-GTTGGATCGTGGTATCCT-A-GTGGTGCAGCC-G-CTA-CT-AA-------------------------------------
        'ON468368_QCAZ 17950_Pristimantis festae'                       -----------------------------TTTA-TCCTAAT-TTCTTAATCTC---ACTCGACCCCTTTAATTATACTGAGAACTTCTAT-AA-GATTATAG-AACCTTTTATGCTAAAACTAGTAACAAGAG-GTAA--CC--CCTCTCTACAAT-GTAAGTATACGCCAAC-AAGAACCCA-CCATTGGCAATCAA-CAG-ATTTAAATAAAAGTGGCAATTT--C----C-CC--AGAAA----ACCCCC---C---CCTA-CTCAAC-TGTTAACCTAATACCAGAACATTTCAAGAAAGATTAAAAGAA-AGAGAAGGAACTCGGCAAA-C----ATTAGCCCCGCCTGTTTACCAAAAACACCGCCTCTTGT-----CC----C-C---CT---ATAAGAGGTCTAGCCTG-CCCAGT-GA-CT-TC-TGT-TCAAC-GGCC--GCGGTATCCTAA-CCGTGCAAAGGTAGCGTAATCACTTGTCCCCTAAAT-AGAGACTAGTATGAATGGCATCACGAGGACTAAGCT-GTCTCCTCCCCCTAATCAGTGAACCTAATAACCCCGTGAAGAAGCGGGA-ATTTTT-ATATAAGACGAGAAGACCCTGTGGAGCTTAAATCA-CTATAA-CACCTG-C-C-A----C--C--TCAC---TCTA--T-CTACCCAGGTC-----T-TTC--CCCC---C--C------C----C---C----CGTGGCA-CTATGA-TTA-T-A-TGTTTTTGGTTGGGGTGACCGCGGAGAAAAACCTATCC-TCCACAATG----A--A-A-GG--GA----------C--T----------TCCC-TA--AACAGTAAGCT-ACAAC-TTTAT-GTATCAG-CAAA-CTGACATCCATTGACCC-A--A--TATATTTGATTAACGAACCAAGTTACCCCAGGGATAACAGCGC-AATCCAC-TTCGAGAGCCCCTAT-CGAC-AAGTGGGCTTACGACCTCGAT-GTTGGATCGTGGTATCCT-A-GTGGTGCAGCC-G-CTA-------------------------------------------
        'ON468367_MZUTI 4813_Pristimantis festae'                       --------------------------------------------------------------------------TACTGAGAACTTCTAT-AA-GATTATAG-AACCTTTTATGCTAAAACTAGTAACAAGAG-GTAA--CC--CCTCTCTACAAT-GCAAGTATACGCCAAC-AAGAACCCA-CCATTGGCAATCAA-CAG-ATTTAAATAAAAGTGGCAACTT--C----C-CC--AGAAA----ACCCCA---C---CCCA-CTCAAC-TGTTAACCTAATACCAGAACATTTCAAGAAAGATTAAAAGAA-AGAGAAGGAACTCGGCAAA-C----ATTAGCCCCGCCTGTTTACCAAAAACACCGCCTCTTGT------C----C-C---CC---ATAAGAGGTCTAGCCTG-CCCAGT-GA-CT-TC-TGT-TCAAC-GGCC--GCGGTATCCTAA-CCGTGCAAAGGTAGCGTAATCACTTGTCCCCTAAAT-AGAGACTAGTATGAATGGCATCACGAGGACTAAGCT-GTCTCCTCCCCCTAATCAGTGAACCTAATAACCCCGTGAAGAAGCGGGA-ATTTTT-ATATAAGACGAGAAGACCCTGTGGAGCTTAAATCA-CTATAA-CACCTG-C-C-A----C--C--TCAC---TCTA--T-CTACCCAGGTT-----T-T-------T---C--C------C----C---C----CGTGGCA-CTATGA-TTA-T-A-TGTTTTTGGTTGGGGTGACCGCGGAGAAAAACCTATCC-TCCACAATG----A--A-A-GG--GA----------C--T----------TCCC-TA--AACAGTAAGCT-ACAAC-TTTAT-GTATCAG-CAAA-CTGACATCCATTGACCC-A--A--TATATTTGATTAACGAACCAAGTTACCCCAGGGATAACAGCGC-AATCCAC-TTCGAGAGCCCCTAT-CGAC-AAGTGGGCTTACGACCTCGAT-GTTGGATCGTGGTATCCT-A-GTGGTGCAGCC-G-CTA-CT----------------------------------------
        'ON468355_DHMECN 14446_Pristimantis sp. 17'                     --------------GCTT-A----CTATGTTTA-TCCTAAT-TTCTTAATCTC---ACTCGACCCCTTTAATCATACTGAGAACTTCTAT-AA-AACTATAG-AACCTTTTATGCTAAAACTAGTAACAAGAG-GTAA--CC--CCTCTCTACAAT-GTAGGTATACGCCAAC-AAGAACCCA-CCATTGGCAATCAA-CAG-ATTTAAATAAAAGTGGCAACTT--C----C-CT--AGAAA----ACCCCA---C---CCTA-CTCAAT-TGTTAACCTAACACCAGAACATTTCAAGAAAGATTAAAAGAA-AGAGAAGGAACTCGGCAAA-C----ATTAGCCCCGCCTGTTTACCAAAAACACCGCCTCTTG-------C----C-C---CC---ATAAGAGGTCTAGCCTG-CCCAGT-GA-CT-TC-TGT-TCAAC-GGCC--GCGGTATCCTAA-CCGTGCAAAGGTAGCGTAATCACTTGTCCCCTAAAT-AGAGACTAGTATGAATGGCATCACGAGGACTAAGCT-GTCTCCTCTCCCTAATCAGTGAACCTAATAACCCCGTGAAGAAGCGGGG-ATTTTT-ATATAAGACGAGAAGACCCTGTGGAGCTTAAATCA-CTATAA-CACCTG-C-C-A----C--C--TCAC---TTTA--T-CTACCCAGGTT-----T-C-------C---C--C------C----C---C----CGTGGCA-CCATGA-TTA-T-A-TGTTTTTGGTTGGGGTGACCGCGGAGAAAAACCTATCC-TCCACAATG----A--A-G-GG--GA----------C--T----------TCCC-TA--AGCAGTAAGCC-ACAAC-TTTAT-GTATCAG-CAAA-CTGACATCCATTGACCC-A--A--TATATTTGATTAACGAACCAAGTTACCCCAGGGATAACAGCGC-AATCCAC-TTCGAGAGCCCCTAT-CGAC-AAGTGGGCTTACGACCTCGAT-GTTGGATCGTGGTATCCT-A-GTGGTGCAGCC-G-CTA-CT----------------------------------------
        'ON468354_DHMECN 14450_Pristimantis sp. 17'                     ------------------------CTATGTTTA-TCCTAAT-TTCTTAATCTC---ACTCGACCCCTTTAATCATACTGAGAACTTCTAT-AA-AACTATAG-AACCTTTTATGCTAAAACTAGTAACAAGAG-GTAA--CC--CCTCTCTACAAT-GTAGGTATACGCCAAC-AAGAACCCA-CCATTGGCAATCAA-CAG-ATTTAAATAAAAGTGGCAACTT--C----C-CT--AGAAA----ACCCCA---C---CCTA-CTCAAT-TGTTAACCTAACACCAGAACATTTCAAGAAAGATTAAAAGAA-AGAGAAGGAACTCGGCAAA-C----ATTAGCCCCGCCTGTTTACCAAAAACACCGCCTCTTG-------C----C-C---CC---ATAAGAGGTCTAGCCTG-CCCAGT-GA-CT-TC-TGT-TCAAC-GGCC--GCGGTATCCTAA-CCGTGCAAAGGTAGCGTAATCACTTGTCCCCTAAAT-AGAGACTAGTATGAATGGCATCACGAGGACTAAGCT-GTCTCCTCTCCCTAATCAGTGAACCTAATAACCCCGTGAAGAAGCGGGG-ATTTTT-ATATAAGACGAGAAGACCCTGTGGAGCTTAAATCA-CTATAA-CACCTG-C-C-A----C--C--TCAC---TTTA--T-CTACCCAGGTT-----T-C-------C---C--C------C----C---C----CGTGGCA-CCATGA-TTA-T-A-TGTTTTTGGTTGGGGTGACCGCGGAGAAAAACCTATCC-TCCACAATG----A--A-G-GG--GA----------C--T----------TCCC-TA--AGCAGTAAGCC-ACAAC-TTTAT-GTATCAG-CAAA-CTGACATCCATTGACCC-A--A--TATATTTGATTAACGAACCAAGTTACCCCAGGGATAACAGCGC-AATCCAC-TTCGAGAGCCCCTAT-CGAC-AAGTGGGCTTACGACCTCGAT-GTTGGATCGTGGTATCCT-A-GTGGTGCAGCC-G-CTA-CT----------------------------------------
        'ON468358_QCAZ 41260_Pristimantis sp. 17'                       -AAAAG-CGTCAAAGCTT-A----CTATGTTTA-TCCTAAT-TTCTTAATCTC---ACTCGACCCCTTTAATCATACTGAGAACTTCTAT-AA-AACTATAG-AACCTTTTATGCTAAAACTAGTAACAAGAG-GTAA--CC--CCTCTCTACAAT-GTAGGTATACGCCAAC-AAGAACCCA-TCATTGGCAATTAA-CAG-ATTTAAATAAAAGTGGCAACTT--C----C-CT--AGAAA----ACCCCA---C---CCTA-CTCAAT-TGTTAACCTAACACCAGAACATTTCAAGAAAGATTAAAAGAA-AGAGAAGGAACTCGGCAAA-C----ATTAGCCCCGCCTGTTTACCAAAAACACCGCCTCTTG-------C----C-C---CC---ATAAGAGGTCTAGCCTG-CCCAGT-GA-CT-TC-TGT-TCAAC-GGCC--GCGGTATCCTAA-CCGTGCAAAGGTAGCGTAATCACTTGTCCCCTAAAT-AGAGACTAGTATGAATGGCATCACGAGGACTAAGCT-GTCTCCTCTCCCTAATCAGTGAACCTAATAACCCCGTGAAGAAGCGGGG-ATTTTT-ATATAAGACGAGAAGACCCTGTGGAGCTTAAATCA-CTATAA-CACCTG-C-C-A----C--C--TCAC---TTTA--T-CTACCCAGGTT-----T-T-------T---C--C------C----C---C----CGTGGCA-CCATGA-TTA-T-A-TGTTTTTGGTTGGGGTGACCGCGGAGAAAAACCTATCC-TCCGCAATG----A--A-G-GG--GA----------C--T----------TCCC-TA--AGCAGTAAGCC-ACAAC-TTTAT-GTATCAG-CAAA-CTGACATCCATTGACCC-A--A--TATATTTGATTAACGAACCAAGTTACCCCAGGGATAACAGCGC-AATCCAC-TTCGAGAGCCCCTAT-CGAC-AAGTGGGCTTACGACCTCGAT-GTTGGATCGTGGTATCCT-A-GTGGTGCAGCC-G-CTA-CT-AAA-GGTTCGTT-TGTTCAACGATTAA------------
        'ON468357_QCAZ 41305_Pristimantis sp. 17'                       -AAAAG-CGTCAAAGCTT-A----CTATGTTTA-TCCTAAT-TTCTTAATCTC---ACTCGACCCCTTTAATCATACTGAGAACTTCTAT-AA-AACTATAG-AACCTTTTATGCTAAAACTAGTAACAAGAG-GTAA--CC--CCTCTCTACAAT-GTAGGTATACGCCAAC-AAGAACCCA-TCATTGGCAATTAA-CAG-ATTTAAATAAAAGTGGCAACTT--C----C-CT--AGAAA----ACCCCA---C---CCTA-CTCAAT-TGTTAACCTAACACCAGAACATTTCAAGAAAGATTAAAAGAA-AGAGAAGGAACTCGGCAAA-C----ATTAGCCCCGCCTGTTTACCAAAAACACCGCCTCTTG-------C----C-C---CC---ATAAGAGGTCTAGCCTG-CCCAGT-GA-CT-TC-TGT-TCAAC-GGCC--GCGGTATCCTAA-CCGTGCAAAGGTAGCGTAATCACTTGTCCCCTAAAT-AGAGACTAGTATGAATGGCATCACGAGGACTAAGCT-GTCTCCTCTCCCTAATCAGTGAACCTAATAACCCCGTGAAGAAGCGGGG-ATTTTT-ATATAAGACGAGAAGACCCTGTGGAGCTTAAATCA-CTATAA-CACCTG-C-C-A----C--C--TCAC---TTTA--T-CTGCCCAGGTT-----T-T-------T---C--C------C----C---C----CGTGGCA-CCATGA-TTA-T-A-TGTTTTTGGTTGGGGTGACCGCGGAGAAAAACCTATCC-TCCACAATG----A--A-G-GG--GA----------C--T----------TCCC-TA--AGCAGTAAGCC-ACAAC-TTTAT-GTATCAG-CAAA-CTGACATCCATTGACCC-A--A--TATATTTGATTAACGAACCAAGTTACCCCAGGGATAACAGCGC-AATCCAC-TTCGAGAGCCCCTAT-CGAC-AAGTGGGCTTACGACCTCGAT-GTTGGATCGTGGTATCCT-A-GTGGTGCAGCC-G-CTA-CT-AAA-GGTTCGTT-TGTTCAACGATTAA------------
        'ON468356_QCAZ 40808_Pristimantis sp. 17'                       ---------TCAAAGCTT-A----CTATGTTTA-TCCTAAT-TT-TTAATCTC---ACTCGACCCCTTTAATCATACTGAGAACTTCTAT-AA-AACTATAG-AACCTTTTATGCTAAAACTAGTAACAAGAG-GTAA--CC--CCTCTCTACAAT-GTAGGTATACGCCAAC-AAGAACCCA-CCATTGGCAATCAA-CAG-ATTTAAATAAAAGTGGCAACTT--C----C-CT--AGAAA----ACCCCA---C---CCTA-CTCAAT-TGTTAACCTAACACCAGAACATTTCAAGAAAGATTAAAAGAA-AGAGAAGGAACTCGGCAAA-C----ATTAGCCCCGCCTGTTTACCAAAAACACCGCCTCTTG-------C----C-C---CC---ATAAGAGGTCTAGCCTG-CCCAGT-GA-CT-TC-TGT-TCAAC-GGCC--GCGGTATCCTAA-CCGTGCAAAGGTAGCGTAATCACTTGTCCCCTAAAT-AGAGACTAGTATGAATGGCATCACGAGGACTAAGCT-GTCTCCTCTCCCTAATCAGTGAACCTAATAACCCCGTGAAGAAGCGGGG-ATTTTT-ATATAAGACGAGAAGACCCTGTGGAGCTTAAATCA-CTATAA-CACCTG-C-C-A----C--C--TCAC---TTTA--T-CTACCCAGGTT-----T-T-------T---C--C------C----C---C----CGTGGCA-CCCTGA-TTA-T-A-TGTTTTTGGTTGGGGTGACCGCGGAGAAAAACCTATCC-TCCACAATG----A--A-G-GG--GA----------C--T----------TCCC-TA--AGCAGTAAGCC-ACAAC-TTTAT-GTATCAG-CAAA-CTGACATCCATTGACCC-A--A--TATATTTGATTAACGAACCAAGTTACCCCAGGGATAACAGCGC-AATCCAC-TTCGAGAGCCCCTAT-CGAC-AAGTGGGCTTACGACCTCGAT-GTTGGATCGTGGTATCCT-A-GTGGTGCAGCC-G-CTA-CT-AAA-GGTTCGTT-TGTTCAACGATTAA------------
        'ON468344_MZUTI 1117_Pristimantis gladiator'                    -AAAAG-CGTCAAAGCTT-A----CTATGTTTA-TCCTAAT-TTCTTAATCCC---ACTCGACCCCTTTAATCATACTGAGAACTTCTAT-AA-AATTATAG-AACCTTTTATGCTAAAACTAGTAACAAGAG-GTAA--CC--CCTCTCTACAGT-GTAGGTATACGCCAAC-AAGAACCCA-CCATTGGCAATCAA-CAG-ATTTAAATAAAAGTGGCAACTT--C----C-CC--AGAAA----ACCCCA---C---TCC--CTCAGC-TGTTAACCTAATACCAGAACACTTCAAGAAAGATTAAAAGAA-AGAGAAGGAACTCGGCAAA-C----ATTAGCCCCGCCTGTTTACCAAAAACACCGCCTCTTG-------C----T-C---CC---ATAAGAGGTCTAGCCTG-CCCAGT-GA-CT-TC-TGT-TCAAC-GGCC--GCGGTATCCTAA-CCGTGCAAAGGTAGCGTAATCACTTGTCTCCTAAAT-AGAGACTAGTATGAATGGCATCACGAGGACTAAGCT-GTCTCCTCTCCCTAATCAGTGAACCTAATAACCCCGTGAAGAAGCGGGG-ATTTTT-ATATAAGACGAGAAGACCCTGTGGAGCTTAAATCA-TTATAA-CACCTG-C-C-A----C--C--TCAC---TCTA--T-CTACCCAGGTT-----T-TT------C---C--C------C----C---C----CGTGGCA-CCATGA-TTA-T-A-TGTTTTTGGTTGGGGTGACCGCGGAGAAAAACCTATCC-TCCACAATG----A--A-A-GG--GA----------C--T----------TCCC-TA--AACAGTAAGCT-ACAAC-TTTAT-GTATCAG-CAAA-CTGACATCCATTGACCC-A--A--TATATTTGATTAACGAACCAAGTTACCCCAGGGATAACAGCGC-AATCCAC-TTCGAGAGCCCCTAT-CGAC-AAGTGGGCTTACGACCTCGAT-GTTGGATCGTGGTATCCT-A-GTGGTGCAGCC-G-CTA-CT-AAA-GGTTCGTT-TGTTC-ACGATTAA------------
        'ON468350_MZUTI 1118_Pristimantis gladiator'                    -AAAAG-CGTCAAAGCTT-A----CTATGTTTA-TCCTAAT-TTCTTAATCCC---ACTCGACCCCTTTAATCATACTGAGAACTTCTAT-AA-AATTATAG-AACCTTTTATGCTAAAACTAGTAACAAGAG-GTAA--CC--CCTCTCTACAGT-GTAGGTATACGCCAAC-AAGAACCCA-CCATTGGCAATCAA-CAG-ATTTAAATAAAAGTGGCAACTT--C----C-CC--AGAAA----ACCCCA---C---TCC--CTCAGC-TGTTAACCTAATACCAGAACACTTCAAGAAAGATTAAAAGAA-AGAGAAGGAACTCGGCAAA-C----ATTAGCCCCGCCTGTTTACCAAAAACACCGCCTCTTG-------C----T-C---CC---ATAAGAGGTCTAGCCTG-CCCAGT-GA-CT-TC-TGT-TCAAC-GGCC--GCGGTATCCTAA-CCGTGCAAAGGTAGCGTAATCACTTGTCTCCTAAAT-AGAGACTAGTATGAATGGCATCACGAGGACTAAGCT-GTCTCCTCTCCCTAATCAGTGAACCTAATAACCCCGTGAAGAAGCGGGG-ATTTTT-ATATAAGACGAGAAGACCCTGTGGAGCTTAAATCA-TTATAA-CACCTG-C-C-A----C--C--TCAC---TCTA--T-CTACCCAGGTT-----T-TT-----CC---C--C------C----C---C----CGTGGCA-CCATGA-TTA-T-A-TGTTTTTGGTTGGGGTGACCGCGGAGAAAAACCTATCC-TCCACAATG----A--A-A-GG--GA----------C--T----------TCCC-TA--AACAGTAAGCT-ACAAC-TTTAT-GTATCAG-CAAA-CTGACATCCATTGACCC-A--A--TATATTTGATTAACGAACCAAGTTACCCCAGGGATAACAGCGC-AATCCAC-TTCGAGAGCCCCTAT-CGAC-AAGTGGGCTTACGACCTCGAT-GTTGGATCGTGGTATCCT-A-GTGGTGCAGCC-G-CTA-CT-AAA-GGTTCGTT-TGTTC-ACGATTAA------------
        'ON468349_MZUTI 1214_Pristimantis gladiator'                    -AAAAG-CGTCAAAGCTT-A----CTATGTTTA-TCCTAAT-TTCTTAATCCC---ACTCGACCCCTTTAATCATACTGAGAACTTCTAT-AA-AATTATAG-AACCTTTTATGCTAAAACTAGTAACAAGAG-GTAA--CC--CCTCTCTACAGT-GTAGGTATACGCCAAC-AAGAACCCA-CCATTGGCAATCAA-CAG-ATTTAAATAAAAGTGGCAACTT--C----C-CC--AGAAA----ACCCCA---C---TCC--CTCAGC-TGTTAACCTAATACCAGAACACTTCAAGAAAGATTAAAAGAA-AGAGAAGGAACTCGGCAAA-C----ATTAGCCCCGCCTGTTTACCAAAAACACCGCCTCTTG-------C----T-C---CC---ATAAGAGGTCTAGCCTG-CCCAGT-GA-CT-TC-TGT-TCAAC-GGCC--GCGGTATCCTAA-CCGTGCAAAGGTAGCGTAATCACTTGTCTCCTAAAT-AGAGACTAGTATGAATGGCATCACGAGGACTAAGCT-GTCTCCTCTCCCTAATCAGTGAACCTAATAACCCCGTGAAGAAGCGGGG-ATTTTT-ATATAAGACGAGAAGACCCTGTGGAGCTTAAATCA-TTATAA-CACCTG-C-C-A----C--C--TCAC---TCTA--T-CTACCCAGGTT-----T-TT-----CC---C--C------C----C---C----CGTGGCA-CCATGA-TTA-T-A-TGTTTTTGGTTGGGGTGACCGCGGAGAAAAACCTATCC-TCCACAATG----A--A-A-GG--GA----------C--T----------TCCC-TA--AACAGTAAGCT-ACAAC-TTTAT-GTATCAG-CAAA-CTGACATCCATTGACCC-A--A--TATATTTGATTAACGAACCAAGTTACCCCAGGGATAACAGCGC-AATCCAC-TTCGAGAGCCCCTAT-CGAC-AAGTGGGCTTACGACCTCGAT-GTTGGATCGTGGTATCCT-A-GTGGTGCAGCC-G-CTA-CT-AAA-GGTTCGTT-TGTTC-ACGATTAA------------
        'ON468348_MZUTI 1122_Pristimantis gladiator'                    -AAAAG-CGTCAAAGCTT-A----CTATGTTTA-TCCTAAT-TTCTTAATCCC---ACTCGACCCCTTTAATCATACTGAGAACTTCTAT-AA-AATTATAG-AACCTTTTATGCTAAAACTAGTAACAAGAG-GTAA--CC--CCTCTCTACAGT-GTAGGTATACGCCAAC-AAGAACCCA-CCATTGGCAATCAA-CAG-ATTTAAATAAAAGTGGCAACTT--C----C-CC--AGAAA----ACCCCA---C---TCC--CTCAGC-TGTTAACCTAATACCAGAACACTTCAAGAAAGATTAAAAGAA-AGAGAAGGAACTCGGCAAA-C----ATTAGCCCCGCCTGTTTACCAAAAACACCGCCTCTTG-------C----T-C---CC---ATAAGAGGTCTAGCCTG-CCCAGT-GA-CT-TC-TGT-TCAAC-GGCC--GCGGTATCCTAA-CCGTGCAAAGGTAGCGTAATCACTTGTCTCCTAAAT-AGAGACTAGTATGAATGGCATCACGAGGACTAAGCT-GTCTCCTCTCCCTAATCAGTGAACCTAATAACCCCGTGAAGAAGCGGGG-ATTTTT-ATATAAGACGAGAAGACCCTGTGGAGCTTAAATCA-TTATAA-CACCTG-C-C-A----C--C--TCAC---TCTA--T-CTACCCAGGTT-----T-TT-----CC---C--C------C----C---C----CGTGGCA-CCATGA-TTA-T-A-TGTTTTTGGTTGGGGTGACCGCGGAGAAAAACCTATCC-TCCACAATG----A--A-A-GG--GA----------C--T----------TCCC-TA--AACAGTAAGCT-ACAAC-TTTAT-GTATCAG-CAAA-CTGACATCCATTGACCC-A--A--TATATTTGATTAACGAACCAAGTTACCCCAGGGATAACAGCGC-AATCCAC-TTCGAGAGCCCCTAT-CGAC-AAGTGGGCTTACGACCTCGAT-GTTGGATCGTGGTATCCT-A-GTGGTGCAGCC-G-CTA-CT-AAA-GGTTCGTT-TGTTCAACGATTAA------------
        'ON468346_MZUTI 1123_Pristimantis gladiator'                    -AAAAG-CGTCAAAGCTT-A----CTATGTTTA-TCCTAAT-TTCTTAATCCC---ACTCGACCCCTTTAATCATACTGAGAACTTCTAT-AA-AATTATAG-AACCTTTTATGCTAAAACTAGTAACAAGAG-GTAA--CC--CCTCTCTACAGT-GTAGGTATACGCCAAC-AAGAACCCA-CCATTGGCAATCAA-CAG-ATTTAAATAAAAGTGGCAACTT--C----C-CC--AGAAA----ACCCCA---C---TCC--CTCAGC-TGTTAACCTAATACCAGAACACTTCAAGAAAGATTAAAAGAA-AGAGAAGGAACTCGGCAAA-C----ATTAGCCCCGCCTGTTTACCAAAAACACCGCCTCTTG-------C----T-C---CC---ATAAGAGGTCTAGCCTG-CCCAGT-GA-CT-TC-TGT-TCAAC-GGCC--GCGGTATCCTAA-CCGTGCAAAGGTAGCGTAATCACTTGTCTCCTAAAT-AGAGACTAGTATGAATGGCATCACGAGGACTAAGCT-GTCTCCTCTCCCTAATCAGTGAACCTAATAACCCCGTGAAGAAGCGGGG-ATTTTT-ATATAAGACGAGAAGACCCTGTGGAGCTTAAATCA-TTATAA-CACCTG-C-C-A----C--C--TCAC---TCTA--T-CTACCCAGGTT-----T-TC-----CC---C--C------C----C---C----CGTGGCA-CCATGA-TTA-T-A-TGTTTTTGGTTGGGGTGACCGCGGAGAAAAACCCATCC-TCCACAATG----A--A-A-GG--GA----------C--T----------TCCC-TA--AACAGTAAGCT-ACAAC-TTTAT-GTATCAG-CAAA-CTGACATCCATTGACCC-A--A--TATATTTGATTAACGAACCAAGTTACCCCAGGGATAACAGCGC-AATCCAC-TTCGAGAGCCCCTAT-CGAC-AAGTGGGCTTACGACCTCGAT-GTTGGATCGTGGTATCCT-A-GTGGTGCAGCC-G-CTA-CT-AAA-GGTTCGTT-TGTTCAACGATTAA------------
        'ON468343_MZUTI 1131_Pristimantis gladiator'                    -AAAAG-CGTCAAAGCTT-A----CTATGTTTA-TCCTAAT-TTCTTAATCCC---ACTCGACCCCTTTAATCATACTGAGAACTTCTAT-AA-AATTATAG-AACCTTTTATGCTAAAACTAGTAACAAGAG-GTAA--CC--CCTCTCTACAGT-GTAGGTATACGCCAAC-AAGAACCCA-CCATTGGCAATCAA-CAG-ATTTAAATAAAAGTGGCAACTT--C----C-CC--AGAAA----ACCCCA---C---TCC--CTCAGC-TGTTAACCTAATACCAGAACACTTCAAGAAAGATTAAAAGAA-AGAGAAGGAACTCGGCAAA-C----ATTAGCCCCGCCTGTTTACCAAAAACACCGCCTCTTG-------C----T-C---CC---ATAAGAGGTCTAGCCTG-CCCAGT-GA-CT-TC-TGT-TCAAC-GGCC--GCGGTATCCTAA-CCGTGCAAAGGTAGCGTAATCACTTGTCTCCTAAAT-AGAGACTAGTATGAATGGCATCACGAGGACTAAGCT-GTCTCCTCTCCCTAATCAGTGAACCTAATAACCCCGTGAAGAAGCGGGG-ATTTTT-ATATAAGACGAGAAGACCCTGTGGAGCTTAAATCA-TTATAA-CACCTG-C-C-A----C--C--TCAC---TCTA--T-CTACCCAGGTT-----T-TT------C---C--C------C----C---C----CGTGGCA-CCATGA-TTA-T-A-TGTTTTTGGTTGGGGTGACCGCGGAGAAAAACCTATCC-TCCACAATG----A--A-G-GG--GA----------C--T----------TCCC-TA--AACAGTAAGCT-ACAAC-TTTAT-GTATCAG-CAAA-CTGACATCCATTGACCC-A--A--TATATTTGATTAACGAACCAAGTTACCCCAGGGATAACAGCGC-AATCCAC-TTCGAGAGCCCCTAT-CGAC-AAGTGGGCTTACGACCTCGAT-GTTGGATCGTGGTATCCT-A-GTGGTGCAGCC-G-CTA-CT-AAA-GGTTCGTT-TGTTCAACGATTAA------------
        'ON468347_QCAZ 18874_Pristimantis gladiator'                    ----------------TT-A----CTATGTTTA-TCCTAAT-TTCTTAATCCC---ACTCGACCCCTTTAATCATACTGAGAACTTCTAT-AA-AATTATAG-AACCTTTTATGCTAAAACTAGTAACAAGAG-GTAA--CC--CCTCTCTACAGT-GTAGGTATACGCCAAC-AAGAACCCA-CCATTGGCAATCAA-CAG-ATTTAAATAAAAGTGGCAACTT--C----C-CC--AGAAA----ACCCCA---C---TCC--CTCAGC-TGTTAACCTAATACCAGAACACTTCAAGAAAGATTAAAAGAA-AGAGAAGGAACTCGGCAAA-C----ATTAGCCCCGCCTGTTTACCAAAAACACCGCCTCTTG-------C----T-C---CC---ATAAGAGGTCTAGCCTG-CCCAGT-GA-CT-TC-TGT-TCAAC-GGCC--GCGGTATCCTAA-CCGTGCAAAGGTAGCGTAATCACTTGTCTCCTAAAT-AGAGACTAGTATGAATGGCATCACGAGGACTAAGCT-GTCTCCTCTCCCTAATCAGTGAACCTAATAACCCCGTGAAGAAGCGGGG-ATTTTT-ATATAAGACGAGAAGACCCTGTGGAGCTTAAATCA-TTATAA-CACCTG-C-C-A----C--C--TCAC---TCTA--T-CTACCCAGGTT-----T-TT----------C--C------C----C---C----CGTGGCA-CCATGA-TTA-T-A-TGTTTTTGGTTGGGGTGACCGCGGAGAAAAACCTATCC-TCCACAATG----A--A-A-GG--GA----------C--T----------TCCC-TA--AACAGTAAGCT-ACAAC-TTTAT-GTATCAG-CAAA-CTGACATCCATTGACCC-A--A--TATATTTGATTAACGAACCAAGTTACCCCAGGGATAACAGCGC-AATCCAC-TTCGAGAGCCCCTAT-CGAC-AAGTGGGCTTACGACCTCGAT-GTTGGATCGTGGTATCCT-A-GTGGTGCAGCC-G-CTA-CT-AAA-GGTTCGTT-TGTTCAACGATAAA------------
        'ON468345_QCAZ 18875_Pristimantis gladiator'                    -------------------------------------------------------------------------------------------------------------------------TAGTAACAAGAG-GTAA--CC--CCTCTCTACAGT-GTAGGTATACACCAAC-AAGAACCCA-CCATTGGCAATCAA-CAG-ATTTAAATAAAAGTGGCAACTT--C----C-CC--AGAAA----ACCCCA---C---TCC--CTCAGC-TGTTAACCTAATACCAGAACACTTCAAGAAAGATTAAAAGAA-AGAGAAGGAACTCGGCAAA-C----ATTAGCCCCGCCTGTTTACCAAAAACACCGCCTCTTG-------C----T-C---CC---ATAAGAGGTCTAGCCTG-CCCAGT-GA-CT-TC-TGT-TCAAC-GGCC--GCGGTATCCTAA-CCGTGCAAAGGTAGCGTAATCACTTGTCTCCTAAAT-AGAGACTAGTATGAATGGCATCACGAGGACTAAGCT-GTCTCCTCTCCCTAATCAGTGAACCTAATAACCCCGTGAAGAAGCGGGG-ATTTTT-ATATAAGACGAGAAGACCCTGTGGAGCTTAAATCA-TTATAA-CACCTG-C-C-A----C--C--TCAC---TCTA--T-CTACCCAGGTT-----T-TCC---CCC---C--C------C----C---C----CGTGGCA-CCATGA-TTA-T-A-TGTTTTTGGTTGGGGTGACCGCGGAGAAAAACCTATCC-TCCACAATG----A--A-A-GG--GA----------C--T----------TCCC-TA--AACAGTAAGCT-ACAAC-TTTAT-GTATCAG-CAAA-CTGACATCCATTGACCC-A--A--TATATTTGATTAACGAACCAAGTTACCCCAGGGATAACAGCGC-AATCCAC-TTCGAGAGCCCCTAT-CGAC-AAGTGGGCTTACGACCTCGAT-GTTGGATCGTGGTATCCT-A-GTGGTG------------------------------------------------------
        'ON468353_DHMECN 14701_Pristimantis sp. 16'                     --------GTCAAAGCTT-A----CTATGTTTA-TCCTAAT-TTCTTAATCTC---ACTCGACCCCTTTAATCATACTGAGAACTTCTAT-AA-AATTATAG-AACCTTTTATGCTAAAACTAGTAACAAGAG-GTAA--CC--CCTCTCTACAAT-GTAGGTATACGCC-AC-AAGGATCCA-CCACTGGCAATCAA-CAG-ATTTAAGTAAAAGTGGCAACTTC-C----C-CC--AGAAA----ACCCCA---C---CCCA-CTCAAC-TGTTAACCTAATACCAGAACATTTCAAGAAAGATTAAAAGAA-AGAGAAGGAACTCGGCAAA-C----ATTAGCCCCGCCTGTTTACCAAAAACACCGCCTCTTG-------T----C-C---CT---ATAAGAGGTCTAGCCTG-CCCAGT-GA-CT-TC-TGT-TCAAC-GGCC--GCGGTATCCTAA-CCGTGCAAAGGTAGCGTAATCACTTGTCCCCTAAAT-AGAGACTAGTATGAATGGCATCACGAGGACTAAGCT-GTCTCCTCTCCCTAATCAGTGAACCTAATAACCCCGTGAAGAAGCGGGG-ATTTTT-ATATAAGACGAGAAGACCCTGTGGAGCTTAAATCA-TTATAA-CACCTG-C-C-A----C--C--TCAC---TCTA--T-CTACCCAGGTT-----T-T-------T---C--C------C----C---C----CGTGGCA-CCATGA-TTA-T-A-TGTTTTTGGTTGGGGTGACCGCGGAGAAAAACCTATCC-TCCACAATG----A--A-G-GG--GA----------C--T----------TCCC-TA--AACAGTAAGCT-ACAAC-TTTAT-GTATCAG-CAAA-CTGACATCCATTGACCC-A--A--TATATTTGATTAACGAACCAAGTTACCCCAGGGATAACAGCGC-AATCCAC-TTCGAGAGCCCCTAT-CGAC-AAGTGGGCTTACGACCTCGAT-GTTGGATCGTGGTATCCT-A-GTGGTGCAGCC-G-CTA-CT----------------------------------------
        'ON468352_DHMECN 14702_Pristimantis sp. 16'                     --------------------------------------------CTTAATCTC---ACTCGACCCCTTTAATCATACTGAGAACTTCTAT-AA-AATTATAG-AACCTTTTATGCTAAAACTAGTAACAAGAG-GTAA--CC--CCTCTCTACAAT-GTAGGTATACGCC-AC-AAGGATCCA-CCACTGGCAATCAA-CAG-ATTTAAGTAAAAGTGGCAACTTC-C----C-CC--AGAAA----ACCCCA---C---CCCA-CTCAAC-TGTTAACCTAATACCAGAACATTTCAAGAAAGATTAAAAGAA-AGAGAAGGAACTCGGCAAA-C----ATTAGCCCCGCCTGTTTACCAAAAACACCGCCTCTTG-------T----C-C---CT---ATAAGAGGTCTAGCCTG-CCCAGT-GA-CT-TC-TGT-TCAAC-GGCC--GCGGTATCCTAA-CCGTGCAAAGGTAGCGTAATCACTTGTCCCCTAAAT-AGAGACTAGTATGAATGGCATCACGAGGACTAAGCT-GTCTCCTCTCCCTAATCAGTGAACCTAATAACCCCGTGAAGAAGCGGGG-ATTTTT-ATATAAGACGAGAAGACCCTGTGGAGCTTAAATCA-TTATAA-CACCTG-C-C-A----C--C--TCAC---TCTA--T-CTACCCAGGTT-----T-T-------T---C--C------C----C---C----CGTGGCA-CCATGA-TTA-T-A-TGTTTTTGGTTGGGGTGACCGCGGAGAAAAACCTATCC-TCCACAATG----A--A-G-GG--GA----------C--T----------TCCC-TA--AACAGTAAGCT-ACAAC-TTTAT-GTATCAG-CAAA-CTGACATCCATTGACCC-A--A--TATATTTGATTAACGAACCAAGTTACCCCAGGGATAACAGCGC-AATCCAC-TTCGAGAGCCCCTAT-CGAC-AAGTGGGCTTACGACCTCGAT-G--------------------------------------------------------------------------------
        'ON468351_DHMECN 15824_Pristimantis sp. 16'                     -----------------------------------------------------------------------------------CTTCTAT-AA-AATTATAG-AACCTTTTATGCTAAAACTAGTAACAAGAG-GTAA-CCC--CCTCTCTACAAT-GTAAGTATACGCCAAC-AAGAACCCA-CCATTGGCAATCAA-CAG-ATTTAAGTAAAAGTGGCAACTTC-C---AC-CC--AGAAA----ACCCCAC--C---CCCA-CTCAAC-TGTTAACCTAATACCAGAACATTTCAAGAAAGATTAAAAGAA-AGAGAAGGAACTCGGCAAA-C----ATTAGCCCCGCCTGTTTACCAAAAACACCGCCTCTTG-------T----C-C---CT---ATAAGAGGTCTAGCCTG-CCCAGT-GA-CT-TC-TGT-TCAAC-GGCC--GCGGTATCCTAA-CCGTGCAAAGGTAGCGTAATCACTTGTCCCCTAAAT-AGAGACTAGTATGAATGGCATCACGAGGACTAAGCT-GTCTCCTCTCCCTAATCAGTGAACCTAATAACCCCGTGAAGAAGCGGGG-ATTTTT-ATATAAGACGAGAAGACCCTGTGGAGCTTAAATCA-TTATAA-CACCTG-C-C-G----C--C--TCAC---TCTA--T-CTACCCAGGTT-----T-T-------T---C--C------C----C---C----CGTGGCA-CCATGA-TTA-T-A-TGTTTTTGGTTGGGGTGACCGCGGAGAAAAACCTATCC-TCCACAATG----A--A-G-GG--GA----------C--T----------TCCC-TA--AACAGTAAGCT-ACAAC-TTTAT-GTATCAG-CAAA-CTGACATCCATTGACCC-A--A--TATATTTGATTAACGAACCAAGTTACCCCAGGGATAACAGCGC-AATCCAC-TTCGAGAGCCCCTAT-CGAC-AAGTGGGCTTACGACCTCGAT-GTTGGATCGTGGTATCCT-A-GTGGTGCAGCC-G-CTA-CT----------------------------------------
        'ON468307_DHMECN 7285_Pristimantis leoni'                       ----------------------------------------------------------TCGACCCCTTTAACCATACTGAGAACTTCTAT-AA-AATTATAG-AACCTTTTATGCTAAAACTAGTAACAAGAG-GTAA--CC--CCTCTCTACAAT-GTAGGTATACGCCAGC-AAGAACCCC-CCACTGGCAACTGA-CAG-TCCTAAATAGAAGTAGCAACCC--C----C-CA--AGAAA----ACCCTA---C---TCCA-CCTCAC-TGTTAACCTAATACCAGGACATTTCAAGAAAGATTAAAAGAA-AGAGAAGGAACTCGGCAAA-C----ATTAGCCCCGCCTGTTTACCAAAAACACCGCCTCTTG-------T----T-C---CT---ATAAGAGGTCTAGCCTG-CCCAGT-GA-CT-TC-TGT-TTAAC-GGCC--GCGGTATCCTAA-CCGTGCAAAGGTAGCGTAATCACTTGTCTTCTAAAT-AAAGACCAGTATGAAAGGCATCACGAGGACTAAACT-GTCTCCTCTCCCTAATCAGTGAACCTAATAACCCCGTGAAGAAGCGGGG-ATTTTT-ATATAAGACGAGAAGACCCTATGGAGCTTAAAACA-TCAC-A-CACCTG-C-C-A----C--C--CCAT---TTTA--T-TTACCCAGGTT-----C-C-------T------C------C----C---C----CGTGGCA-CCCTGA-TAG-T-A-TGTTTTTGGTTGGGGTGACCGCGGAGAAAAACCCATCC-TCCACAATG----A--A-G-GG--GA----------C--T----------TCCC-TA--AACAGTAAGCC-ACAAC-TTTAT-GTATCAG-CAAA-CTGACATCCATTGACCC-A--A--TATATTTGATTAACGAACCAAGTTACCCTAGGGATAACAGCGC-AATCCAC-TTTGAGAGCCCCTAT-CGAC-AAGTGGGCTTACGACCTCGAT-GTTGGATCGGGGTATCCT-G-GTGGTGCAGCC-G-CTA-CT----------------------------------------
        'ON468308_MZUTI 1818_Pristimantis leoni'                        -AAAAG-CGTCAAAGCTT-A----CTATGTTTA-TCCCAAT-CTCTTAACCCC---CCTCGACCCCTTTAACCATACTGAGAACTTCTAT-AA-AATTATAG-AACCTTTTATGCTAAAACTAGTAACAAGAG-GTAA--CC--CCTCTCTACAAT-GTAGGTATACGCCAGC-AAGAACCCC-CCACTGGCAACTGA-CAG-TCCTAAATAGAAGTAGCAACCC--C----C-CA--AGAAA----ACCCTA---C---TCCA-CCTCAC-TGTTAACCTAATACCAGGACATTTCAAGAAAGATTAAAAGAA-AGAGAAGGAACTCGGCAAA-C----ATTAGCCCCGCCTGTTTACCAAAAACACCGCCTCTTG-------T----T-C---CT---ATAAGAGGTCTAGCCTG-CCCAGT-GA-CT-TC-TGT-TTAAC-GGCC--GCGGTATCCTAA-CCGTGCAAAGGTAGCGTAATCACTTGTCTTCTAAAT-AAAGACCAGTATGAAAGGCATCACGAGGACTAAACT-GTCTCCTCTCCCTAATCAGTGAACCTAATAACCCCGTGAAGAAGCGGGG-ATTTTT-ATATAAGACGAGAAGACCCTATGGAGCTTAAAACA-TCAC-A-CACCTG-C-C-A----C--C--CCAT---TTTA--T-TTACCCAGGTT-----C-C-------T------C------C----C---C----CGTGGCA-CCCTGA-TAG-T-A-TGTTTTTGGTTGGGGTGACCGCGGAGAAAAACCCATCC-TCCACAATG----A--A-G-GG--GA----------C--T----------TCCC-TA--AACAGTAAGCC-ACAAC-TTTAT-GTATCAG-CAAA-CTGACATCCATTGACCC-A--A--TATATTTGATTAACGAACCAAGTTACCCTAGGGATAACAGCGC-AATCCAC-TTTGAGAGCCCCTAT-CGAC-AAGTGGGCTTACGACCTCGAT-GTTGGATCGGGGTATCCT-G-GTGGTGCAGCC-G-CTA-CT-AAA-GGTTCGTT-TGTTCAACGATTAA------------
[truncated: 460,136 more chars]
