# Supplementary material for: Unveiling the evolutionary relationships and the high cryptic diversity in Andean rainfrogs (Craugastoridae: Pristimantis myersi group)
Source: PeerJ. 2023 Mar 1;11:e14715. doi: 10.7717/peerj.14715 (PMC9985417; doi:10.7717/peerj.14715)
Supplement: Supplemental Information 6 [file peerj-11-14715-s006.nex]

#NEXUS

begin data;
    dimensions ntax=215 nchar=937;
    format datatype=dna gap=-;
    matrix
        'KM675467.1_MZUTI_633_Pristimantis_sp.10'           A---AAAGCGTTTAAGCTT-ATTATGTTAACCCCAAT-TCCTCACACCTGCTAGATCCCTTTAATTACACTGAGAACTTCTAT-AAAATTATAG-AACATTTTATGCTAAAACTAGTAACAAGAGCTTA--CC-CCTCTCTACAAT-GCAAGTATAAGCCAGCAAGAACTCATCACTGGCAAATAGCAGGCCTAAATTCAAGTAGCA--A-CCCCCCC-CCCGAAAACACTA--CCTCACC-TTAACTGTTAACCTAACACTAGAGCATTCCAAGAAAGATTAAAAGGGGGAGAAGGAATTCCGCAAATATTAGTTCCGCCTGTTTACCAAAAACATCGCCTCTTG-----TG--AATCAATAAGAGGTCTAGCCTGCCCAGTGAC-TCTGTTCAACGGCCGCGGTATCCTAACCGTGCAAAGGTAGCGTAATCACTTGTCCCCTAAATAGAGACTAGTATGAAAGGCATCACGAGAACTAAACTGTCTCCTCCCCCTAATCAGTGAACCTAATAACCCCGTGAAGAAGCGGGGATCTCAATATAAGACGAGAAGACCCTATGGAGCTTAAAACACTACATCACCTGCCA--CCC------------------ACTTA-----T---CC--A----CCCTGGCACACTGATTA-TATGTTTTTGGTTGGGGTGACCGCGGAGAAAAGCCTATCCCCCGCGATAA--A-GGAAT----CCTCCACA--AACAGTAAGTCACAAC-TTTATGTATCAGAAAACTGACAT-TATTGACCCAATATATTTGATCAACGAACCAAGTTACCCTAGGGATAACAGCGCAATCCAC-TTCGAGAGCTCCTAT-CGACAAGTGGGCTTACGACCTCGAT-GTTGGATCGGGGTATCCT-AGTGGTGTAGCC-G-CTACT------------------------AA
        'KM675445.1__MZUTI_2114__Pristimantis_sp._10'       -------------------------------------------------------------------------------------------------------------------------------------------------------------------------------------------------------------------CCCCCCC-CCCGAAAACACTA--CCTCACC-TTAACTGTTAACCTAACACTAGAGCATTCCAAGAAAGATTAAAAGGGGAAGAAGGAATTCCGCAAATATTAGTTCCGCCTGTTTACCAAAAACATCGCCTCTTG-----TG--AATCAATAAGAGGTCTAGCCTGCCCAGTGAC-TCTGTTCAACGGCCGCGGTATCCTAACCGTGCAAAGGTAGCGTAATCACTTGTCCCCTAAATAGAGACTAGTATGAAAGGCATCACGAGAACTAAACTGTCTCCTCCCCCTAATCAGTGAACCTAATAACCCCGTGAAGAAGCGGGGATCTCAATATAAGACGAGAAGACCCTATGGAGCTTAAAACACTACATCACCTGCCA--CCC------------------ACTTA-----T---CT--A----CCTTGGCACACTGATTA-TATGTTTTTGGTTGGGGTGACCGCGGAGAAAAACCCATCCCCCGCGATAA--A-GGAAT----CCTCCACA--AACAGTAAGTCACAAC-TTTATGTATCAGAAAACTGACAT-TATTGACCCAATATATTTGATCAACGAACCAAGTTACCCTAGGGATAACAGCGCAATCCAC-TTCGAGAGCTCCTAT-CGACAAGTGGGCTTACGACCTCGAT-GTTGGATCGGGGTATCCT-AGTGGTGTAGCC-G-CTACT------------------------AA
        'KM675446.1_MZUTI_541_Pristimantis_sp._10'          -------------------------------------------------------------------------------------------------------------------------------------------------------------------------------------------------------------------CCCCCCC-CCCGAAAACACTA--CCTCACC-TTAACTGTTAACCTAACACTAGAGCATTCCAAGAAAGATTAAAAGGGGAAGAAGGAATTCCGCAAATATTAGTTCCGCCTGTTTACCAAAAACATCGCCTCTTG-----TG--AATCAATAAGAGGTCTAGCCTGCCCAGTGAC-TCTGTTCAACGGCCGCGGTATCCTAACCGTGCAAAGGTAGCGTAATCACTTGTCCCCTAAATAGAGACTAGTATGAAAGGCATCACGAGAACTAAACTGTCTCCTCCCCCTAATCAGTGAACCTAATAACCCCGTGAAGAAGCGGGGATCTCAATATAAGACGAGAAGACCCTATGGAGCTTAAAACACTACATCACCTGCCA--CCC------------------ACTTA-----T---CT--A----CCTTGGCACACTGATTA-TATGTTTTTGGTTGGGGTGACCGCGGAGAAAAACCCATCCCCCGCGATAA--A-GGAAT----CCTCCACA--AACAGTAAGTCACAAC-TTTATGTATCAGAAAACTGACAT-TATTGACCCAATATATTTGATCAACGAACCAAGTTACCCTAGGGATAACAGCGCAATCCAC-TTCGAGAGCTCCTAT-CGACAAGTGGGCTTACGACCTCGAT-GTTGGATCGGGGTATCCT-AGTGGTGTAGCC-G-CTA----------------------------
        'KM675465.1__MZUTI_635__Pristimantis_sp._10'        -------------------------------------------------GCTAGATCCCTTTAATTACACTGAGAACTTCTAT-AAAATTATAG-AACATTTTATGCTAAAACTAGTAACAAGAGCTTA--CC-CCTCTCTACAAT-GCAAGTATAAGCCAGCAAGAACTCATCACTGGCAAATAGCAGGCCTAAATTCAAGTAGCAACC-CCCCCCC-CCCGAAAACACTA--CCTCACC-TTAACTGTTAACCTAACACTAGAGCATTCCAAGAAAGATTAAAAGGGGGAGAAGGAATTCCGCAAATATTAGTTCCGCCTGTTTACCAAAAACATCGCCTCTTG-----TG--AATCAATAAGAGGTCTAGCCTGCCCAGTGAC-TCTGTTCAACGGCCGCGGTATCCTAACCGTGCAAAGGTAGCGTAATCACTTGTCCCCTAAATAGAGACTAGTATGAAAGGCATCACGAGAACTAAACTGTCTCCTCCCCCTAATCAGTGAACCTAATAACCCCGTGAAGAAGCGGGGATCTCAATATAAGACGAGAAGACCCTATGGAGCTTAAAACACTACATCACCTGCCA--CCC------------------ACTTA-----T---CC--A----CCCTGGCACACTGATTA-TATGTTTTTGGTTGGGGTGACCGCGGAGAAAAGCCTATCCCCCGCGATAA--A-GGAAT----CCTCCACA--AACAGTAAGTCACAAC-TTTATGTATCAGAAAACTGACAT-TATTGACCCAATATATTTGATCAACGAACCAAGTTACCCTAGGGATAACAGCGCAATCCAC-TTCGAGAGCTCCTAT-CGACAAGTGGGCTTACGACCTCGAT-GTTGGATCGGGGTATCCT-AGTGGTGTAGCC-G-CTACT------------------------AA
        'KM675466.1__MZUTI_634__Pristimantis_sp._10'        -------------------------------------------------GCTAGATCCCTTTAATTACACTGAGAACTTCTAT-AAAATTATAG-AACATTTTATGCTAAAACTAGTAACAAGAGCTTA--CC-CCTCTCTACAAT-GCAAGTATAAGCCAGCAAGAACTCATCACTGGCAAATAGCAGGCCTAAATTCAAGTAGCAACC-CCCCCCC-CCCGAAAACACTA--CCTCACC-TTAACTGTTAACCTAACACTAGAGCATTCCAAGAAAGATTAAAAGGGGGAGAAGGAATTCCGCAAATATTAGTTCCGCCTGTTTACCAAAAACATCGCCTCTTG-----TG--AATCAATAAGAGGTCTAGCCTGCCCAGTGAC-TCTGTTCAACGGCCGCGGTATCCTAACCGTGCAAAGGTAGCGTAATCACTTGTCCCCTAAATAGAGACTAGTATGAAAGGCATCACGAGAACTAAACTGTCTCCTCCCCCTAATCAGTGAACCTAATAACCCCGTGAAGAAGCGGGGATCTCAATATAAGACGAGAAGACCCTATGGAGCTTAAAACACTACATCACCTGCCA--CCC------------------ACTTA-----T---CC--A----CCCTGGCACACTGATTA-TATGTTTTTGGTTGGGGTGACCGCGGAGAAAAGCCTATCCCCCGCGATAA--A-GGAAT----CCTCCACA--AACAGTAAGTCACAAC-TTTATGTATCAGAAAACTGACAT-TATTGACCCAATATATTTGATCAACGAACCAAGTTACCCTAGGGATAACAGCGCAATCCAC-TTCGAGAGCTCCTAT-CGACAAGTGGGCTTACGACCTCGAT-GTTGGATCGGGGTATCCT-AGTGGTGTAGCC-G-CTACT------------------------AA
        'KM675464.1__MZUTI_636__Pristimantis_sp._10'        ---------------------------------------------ACCTGCTAGATCCCTTTAATTACACTGAGAACTTCTAT-AAAATTATAG-AACATTTTATGCTAAAACTAGTAACAAGAGCTTA--CC-CCTCTCTACAAT-GCAAGTATAAGCCAGCAAGAACTCATCACTGGCAAATAGCAGGCCTAAATTCAAGTAGCAACC-CCCCCCC-CCCGAAAACACTA--CCTCACC-TTAACTGTTAACCTAACACTAGAGCATTCCAAGAAAGATTAAAAGGGGGAGAAGGAATTCCGCAAATATTAGTTCCGCCTGTTTACCAAAAACATCGCCTCTTG-----TG--AATCAATAAGAGGTCTAGCCTGCCCAGTGAC-TCTGTTCAACGGCCGCGGTATCCTAACCGTGCAAAGGTAGCGTAATCACTTGTCCCCTAAATAGAGACTAGTATGAAAGGCATCACGAGAACTAAACTGTCTCCTCCCCCTAATCAGTGAACCTAATAACCCCGTGAAGAAGCGGGGATCTCAATATAAGACGAGAAGACCCTATGGAGCTTAAAACACTACATCACCTGCCA--CCC------------------ACTTA-----T---CC--A----CCCTGGCACACTGATTA-TATGTTTTTGGTTGGGGTGACCGCGGAGAAAAGCCTATCCCCCGCGATAA--A-GGAAT----CCTCCACA--AACAGTAAGTCACAAC-TTTATGTATCAGAAAACTGACAT-TATTGACCCAATATATTTGATCAACGAACCAAGTTACCCTAGGGATAACAGCGCAATCCAC-TTCGAGAGCTCCTAT-CGACAAGTGGGCTTACGACCTCGAT-GTTGGATCGGGGTATCCT-AGTGGTGTAGCC-G-CTACT--------------------------
        'KM675448.1__MZUTI_539__Pristimantis_sp._10'        --------------------------------------------------------------------------------------------------------------------------------------------------------------------------------------------------------------------------------AAACACTA--CCTCACC-TTAACTGTTAACCTAACACTAGAGCATTCCAAGAAAGATTAAAAGGGGAAGAAGGAATTCCGCAAATATTAGTTCCGCCTGTTTACCAAAAACATCGCCTCTTG-----TG--AATCAATAAGAGGTCTAGCCTGCCCAGTGAC-TCTGTTCAACGGCCGCGGTATCCTAACCGTGCAAAGGTAGCGTAATCACTTGTCCCCTAAATAGAGACTAGTATGAAAGGCATCACGAGAACTAAACTGTCTCCTCCCCCTAATCAGTGAACCTAATAACCCCGTGAAGAAGCGGGGATCTCAATATAAGACGAGAAGACCCTATGGAGCTTAAAACACTACATCACCTGCCA--CCC------------------ACTTA-----T---CT--A----CCTTGGCACACTGATTA-TATGTTTTTGGTTGGGGTGACCGCGGAGAAAAACCCATCCCCCGCGATAA--A-GGAAT----CCTCCACA--AACAGTAAGTCACAAC-TTTATGTATCAGAAAACTGACAT-TATTGACCCAATATATTTGATCAACGAACCAAGTTACCCTAGGGATAACAGCGCAATCCAC-TTCGAGAGCTCCTAT-CGACAAGTGGGCTTACGACCTCGAT-GTTGGATCGGGGTATCCT-AGTGGTGTAGCC-G-CT-----------------------------
        'ON468279_MZUTI_3922_Pristimantis_sp._10'           -----------------------------------------------------------------------------TTCTAT-AAAATTATAG-AACATTTTATGCTAAAACTAGTAACAAGAGCTTA--CC-CCTCTCTACAAT-GCAAGTATAAGCCAGCAAGAACTCATCACTGGCAAATAGCAGGCCTAAATTCAAGTAGCAAAACCCCCCCC-CCCCAAAACACTA--CCTCACC-TTAACTGTTAACCTAACACTAGAGCATTCCAAGAAAGATTAAAAGGGGGAGAAGGAATTCCGCAAATATTAGTTCCGCCTGTTTACCAAAAACATCGCCTCTTG-----TG--AATCAATAAGAGGTCTAGCCTGCCCAGTGAC-TCTGTTCAACGGCCGCGGTATCCTAACCGTGCAAAGGTAGCGTAATCACTTGTCCCCTAAATAGAGACTAGTATGAAAGGCATCACGAGAACTAAACTGTCTCCTCCCCCTAATCAGTGAACCTAATAACCCCGTGAAGAAGCGGGGATCTCAATATAAGACGAGAAGACCCTATGGAGCTTAAAACACTACATCACCTGCCA--CCC------------------ACTTA-----T---CC--A----CCCTGGCACACTGATTA-TATGTTTTTGGTTGGGGTGACCGCGGAGAAAAACCTATCCCCCGCGATAA--A-GGAAT----CCTCCACA--AACAGTAAGTCACAAC-TTTATGTATCAGAAAACTGACAT-TATTGACCCAATATATTTGATCAACGAACCAAGTTACCCTAGGGATAACAGCGCAATCCAC-TTCGAGAGCTCCTAT-CGAC---------------------------------------------------------------------------------------
        'ON468278_MZUTI_3764_Pristimantis_sp._10'           -----------------------------------------------------------------------------TTCTAT-AAAATTATAG-AACATTTTATGCTAAAACTAGTAACAAGAGCTTA--CC-CCTCTCTACAAT-GCAAGTATAAGCCAGCAAGAACTCATCACTGGCAAATAGCAGGCCTAAATTCAAGTAGCAAAACCCCCCCC-CCCCAAAACACTA--CCTCACC-TTAACTGTTAACCTAACACTAGAGCATTCCAAGAAAGATTAAAAGGGGGAGAAGGAATTCCGCAAATATTAGTTCCGCCTGTTTACCAAAAACATCGCCTCTTG-----TG--AATCAATAAGAGGTCTAGCCTGCCCAGTGAC-TCTGTTCAACGGCCGCGGTATCCTAACCGTGCAAAGGTAGCGTAATCACTTGTCCCCTAAATAGAGACTAGTATGAAAGGCATCACGAGAACTAAACTGTCTCCTCCCCCTAATCAGTGAACCTAATAACCCCGTGAAGAAGCGGGGATCTCAATATAAGACGAGAAGACCCTATGGAGCTTAAAACACTACATCACCTGCCA--CCC------------------ACTTA-----T---CC--A----CCCTGGCACACTGATTA-TATGTTTTTGGTTGGGGTGACCGCGGAGAAAAACCTATCCCCCGCGATAA--A-GGAAT----CCTCCACA--AACAGTAAGTCACAAC-TTCATGTATCAGAAAACTGACAT-TATTGACCCAATATATTTGATCAACGAACCAAGTTACCCTAGGGATAACAGCGCAATCCAC-TTCGAGAGCTCCTAT-CGAC---------------------------------------------------------------------------------------
        'ON468277_MZUTI_3903_Pristimantis_sp._10'           -----------------------------------------------------------------------------TTCTAT-AAAATTATAG-AACATTTTATGCTAAAACTAGTAACAAGAGCTTA--CC-CCTCTCTACAAT-GCAAGTATAAGCCAGCAAGAACTCATCACTGGCAAATAGCAGGCCTAAATTCAAGTAGCAAAA-CCCCCCC-CCCGAAAACACTA--CCTCACC-TTAACTGTTAACCTAACACTAGAGCATTCCAAGAAAGATTAAAAGGGGGAGAAGGAATTCCGCAAATATTAGTTCCGCCTGTTTACCAAAAACATCGCCTCTTG-----TG--AATCAATAAGAGGTCTAGCCTGCCCAGTGAC-TCTGTTCAACGGCCGCGGTATCCTAACCGTGCAAAGGTAGCGTAATCACTTGTCCCCTAAATAGAGACTAGTATGAAAGGCATCACGAGAACTAAACTGTCTCCTCCCCCTAATCAGTGAACCTAATAACCCCGTGAAGAAGCGGGGATCTCAATATAAGACGAGAAGACCCTATGGAGCTTAAAACACTACATCACCTGCCA--CCC------------------ACTTA-----T---CC--A----CCCTGGCACACTGATTA-TATGTTTTTGGTTGGGGTGACCGCGGAGAAAAACCTATCCCCCGCGATAA--A-GGAAT----CCTCCACA--AACAGTAAGTCACAAC-TTTATGTATCAGAAAACTGACAT-TATTGACCCAATATATTTGATCAACGAACCAAGTTACCCTAGGGATAACAGCGCAATCCAC-TTCGAGAGCTCCTAT-CGAC---------------------------------------------------------------------------------------
        'ON468273_219_011_Pristimantis_sp._9'               -----------------------------------------------------------------------------TTCTAT-AAAATTATAG-AACATTTTATGCTAAAACTAGTAACAAGAGCTTACCCC-CCTCTCTACAAT-GCAAGTATAAGCCAGCAAGAACTCATCACTGGCAAATAGCAGGCCTAAATTCAAGTAGCAA--CCCCCCCC-CCCGAAAACACTA--CC-CACC-TTAACTGTTAACCTAACACTAGAGCATTACAAGAAAGATTAAAAGGGGGAGAAGGAATTCCGCAAATATTAGTTCCGCCTGTTTACCAAAAACATCGCCTCTTG-----TA--AATCAATAAGAGGTCTAGCCTGCCCAGTGAC-TCTGTTCAACGGCCGCGGTATCCTAACCGTGCAAAGGTAGCGTAATCACTTGTCCCCTAAATAGAGACTAGTATGAAAGGCATCACGAGAACTAAACTGTCTCCTCCCCCTAATCAGTGAACCTAATAACCCCGTGAAGAAGCGGGGATCTCAATATAAGACGAGAAGACCCTATGGAGCTTAAAACACTACATCACCTGCCA--CCC------------------ACTTA-----T---TT--A----CCTCGGCACACTGATTA-TATGTTTTTGGTTGGGGTGACCGCGGAGAAAAACCTATCCTCCGCAATGA--G-GGAGT----CCTCCCTA--AACAATAAGTCACAAC-TTTATGTATCAGAAAACTGACAT-TATTGACCCAATATATTTGATTAACGAACCAAGTTACCCTAGGGATAACAGCGCAATCCAC-TTCAAGAGCTCCTAT-CGAC---------------------------------------------------------------------------------------
        'ON468272_ZSFQ_0503_Pristimantis_sp._9'             -----------------------------------------------------------------------------TTCTAT-AAAATTATAG-AACATTTTATGCTAAAACTAGTAACAAGAGCTTA-CCC-CCTCTCTACAAT-GCAAGTATAAGCCAGCAAGAACTCATCACTGGCAAATAGCAGGCCTAAATTCAAGTAGCAA---CCCCCCC-CCCGAAAACACTA--CC-CACC-TTAACTGTTAACCTAACACTAGAGCATTACAAGAAAGATTAAAAGGGGGAGAAGGAATTCCGCAAATATTAGTTCCGCCTGTTTACCAAAAACATCGCCTCTTG-----TA--AATCAATAAGAGGTCTAGCCTGCCCAGTGAC-TCTGTTCAACGGCCGCGGTATCCTAACCGTGCAAAGGTAGCGTAATCACTTGTCCCCTAAATAGAGACTAGTATGAAAGGCATCACGAGAACTAAACTGTCTCCTCCCCCTAATCAGTGAACCTAATAACCCCGTGAAGAAGCGGGGATCTCAATATAAGACGAGAAGACCCTATGGAGCTTAAAACACTACATCACCTGCCA--CCC------------------ACTTA-----T---TT--A----CCTCGGCACACTGATTA-TATGTTTTTGGTTGGGGTGACCGCGGAGAAAAACCTATCCTCCGCAATGA--G-GGAGT----CCTCCCTA--AACAATAAGTCACAAT-TTTATGTATCAGAAAACTGACAT-TATTGACCCAATATATTTGATTAACGAACCAAGTTACCCTAGGGATAACAGCGCAATCCAC-TTCAAGAGCTCCTAT-CGAC---------------------------------------------------------------------------------------
        'ON468274_ZSFQ_0506_Pristimantis_sp._9'             -----------------------------------------------------------------------------TTCTAT-AAAATTATAG-AACATTTTATGCTAAAACTAGTAACAAGAGCTTA--CC-CCTCTCTACAAT-GCAAGTATAAGCCAGCAAGAACTCATCACTGGCAAATAGCAGGCCTAAATTCAAGTAGCAA---CCCCCCC-CCCGAAAACACTA--CC-CACC-TTAACTGTTAACCTAACACTAGAGCATTACAAGAAAGATTAAAGGGGGGAGAAGGAATTCCGCAAATATTAGTTCCGCCTGTTTACCAAAAACATCGCCTCTTG-----TA--AATCAATAAGAGGTCTAGCCTGCCCAGTGAC-TCTGTTCAACGGCCGCGGTATCCTAACCGTGCAAAGGTAGCGTAATCACTTGTCCCCTAAATAGAGACTAGTATGAAAGGCATCACGAGAACTAAACTGTCTCCTCCCCCTAATCAGTGAACCTAATAGCCCCGTGAAGAAGCGGGGATCTCAATATAAGACGAGAAGACCCTATGGAGCTTAAAACACTACATCACCTGCCA--CCC------------------ACTTA-----T---TT--A----CCTCGGCACACTGATTA-TATGTTTTTGGTTGGGGTGACCGCGGAGAAAAACCTATCCTCCGCAATGA--G-GGAGT----CCTCCCTA--AACAATAAGTCACAAC-TTTATGTATCAGAAAACTGACAT-TATTGACCCAATATATTTGATTAACGAACCAAGTTACCCTAGGGATAACAGCGCAATCCAC-TTCAAGAGCTCCTAT-CGAC---------------------------------------------------------------------------------------
        'ON468275_ZSFQ_0505_Pristimantis_sp._9'             -----------------------------------------------------------------------------TTCTAT-AAAATTATAG-AACATTTTATGCTAAAACTAGTAACAAGAGCTTA--CC-CCTCTCTACAAT-GCAAGTATAAGCCAGCAAGAACTCATCACTGGCAAATAGCAGGCCTAAATTCAAGTAGCAACCCCCCCCCC-CCCGAAAACACTA--CC-CACC-TTAACTGTTAACCTAACACTAGAGCATTACAAGAAAGATTAAAAGGGGGAGAAGGAATTCCGCAAATATTAGTTCCGCCTGTTTACCAAAAACATCGCCTCTTG-----TA--AATCAATAAGAGGTCTAGCCTGCCCAGTGAC-TCTGTTCAACGGCCGCGGTATCCTAACCGTGCAAAGGTAGCGTAATCACTTGTCCCCTAAATAGAGACTAGTATGAAAGGCATCACGAGAACTAAACTGTCTCCTCCCCCTAATCAGTGAACCTAATAGCCCCGTGAAGAAGCGGGGATCTCAATATAAGACGAGAAGACCCTATGGAGCTTAAAACACTACATCACCTGCCA--CCC------------------ACTTA-----T---TT--A----CCTCGGCACACTGATTA-TATGTTTTTGGTTGGGGTGACCGCGGAGAAAAACCTATCCTCCGCAATGA--G-GGAGT----CCTCCCTA--AACAATAAGTCACAAC-TTTATGTATCAGAAAACTGACAT-TATTGACCCAATATATTTGATTAACGAACCAAGTTACCCTAGGGATAACAGCGCAATCCAC-TTCAAGAGCTCCTAT-CGAC---------------------------------------------------------------------------------------
        'ON468268_DHMECN_14006_Pristimantis_sp._6'          -----------------------------------------------------------------------------TTCTAT-AAAATTATAG-AACATTTTATGCTAAAACTAGTAACAAGAGCTTA--CC-CCTCTCTACAAT-GCAAGTATAAGCCGACAAGAACCCCTCACCGGCAAATAGCAGACCTAAATTCAAGTAGCAA----CCCCCA-CCCGAAAACACTA--CCCCACC-TTAACTGTTAACCTAACACTAGAGCATTTCAAGAAAGATTAAAAGAGGGAGAAGGAATTCCGCAAATATTAGTTCCGCCTGTTTACCAAAAACATCGCCTCTTG-----TG--AATCAATAAGAGGTCTAGCCTGCCCAGTGAC-TCTGTTCAACGGCCGCGGTATCCTAACCGTGCAAAGGTAGCGTAATCACTTGTCCCCTAAATAGAGACTAGTATGAAAGGCATCACGAGAACTAAACTGTCTCCTCCCCCTGATCAGTGAACCTAATAACCCCGTGAAGAAGCGGGGATCTCAATATAAGACGAGAAGACCCTATGGAGCTTAAAACATTACACCACCTGCCA--CCCA-----------------ACTTA-----T---TT--A----CCTCGGCATGTTGATTA-TATGTTTTTGGTTGGGGTGACCGCGGAGAAAAGCCTACCCTCCGCAATGA--G-GAAAT----CTTCCCCA--AACAATAAGTCACAAC-TTTATGTATCAGCAAACTGACAT-TATTGACCCAATATATTTGATTAACGAACCAAGTTACCCTAGGGATAACAGCGCAATCCAC-TTCGAGAGCCCCTAT-CGAC---------------------------------------------------------------------------------------
        'ON468269_DHMECN_13984_Pristimantis_sp._7'          -----------------------------------------------------------------------------TTCTAT-AAAATTATAG-AACATTTTATGCTAAAACTAGTAACAAGAGCTTA--CC-ACTCTCTACAAT-GCAAGTATAAGCCAGAGAGAACCCATCACTGGCAAATAACAGACCTAAATTCAAGTAGCAA----CCCCTC-CCCGAAAACACTA--CCCCACC-TTAACTGTTAACCTAACACCAGAGCATTCCAAGAAAGATTAAAAGAGAGAGAAGGAATTCCGCAAATATTAGTTTCGCCTGTTTACCAAAAACATCGCCTCTTG-----TA--GATCAGTAAGAGGTCTAGCCTGCCCAGTGAC-TCTGTTCAACGGCCGCGGTATCCTAACCGTGCAAAGGTAGCGTAATCACTTGTCCCCTAAATAGAGACTAGTATGAAAGGCACCACGAAAACTAAACTGTCTCCTCCCTCTAATCAGTGAACCTAATAACCCCGTGAAGAAGCGGGGATCTCAATATAAGACGAGAAGACCCTATGGAGCTTAAAACACTTCATCACCTGCCA--CCC------------------ATCTA-----T---TT--A----CCCTGGCACGCTGATTA-CATGTTTTTGGTTGGGGTGACCGCGGAGAAAAGCCCATCCTCCGCAATGT--G-GGAAT----CCTCCCTA--AGCAGTAAGTCACAAC-TTTATATATCAGAAAACTGACAT-TATTGACCCAATATATTTGATTAACGAACCAAGTTACCCTAGGGATAACAGCGCAATCCAC-TTCAAGAGCCCATAT-CGAC---------------------------------------------------------------------------------------
        'ON468276_ZSFQ_0485_Pristimantis_sp._9'             -----------------------------------------------------------------------------TTCTAT-AAAATTATAG-AACATTTTATGCTAAAACTAGTAACAAGAGCTTA--CC-CCTCTCTACAAT-GCAAGTATAAGCCAGCAAGAACTCATCACTGGCAAATAGCAGGCCTAAATTCAAGTAGCAA----CCCCCC-CCCGAAAACACTA--CC-CACC-TTAACTGTTAACCTA--AACTAAGCATTACAAGAAAGATTAAAAGGGGGAAAAGGAATTCCCAAATTATT------CCCCGTTTACCAAAAA-----ATCCCCT-----TG--AAATCAAAAGAGGTCTAGCCTGCCCAGTGAC-TCTGTTCAACGGCCGCGGTATCCTAACCGTGCAAAGGTAGCGTAATCACTTGTCCCCTAAATAGAGACTAGTATGAAAGGCATCACGAGAACTAAACTGTCTCCTCCCCCTAATCAGTGAACCTAATAGCCCCGTGAAGAAGCGGGGATCTCAATATAAGACGAGAAGACCCTATGGAGCTTAAAACACTACATCACCTGCCA--CCC------------------ACTTA-----T---TT--A----CCTCGGCACACTGATTA-TATGTTTTTGGTTGGGGTGACCGCGGAGAAAAACCTATCCTCCGCAATGA--G-GGAGT----CCTCCCTA--AACAATAAGTCACAAC-TTTATGTATCAGAAAACTGACAT-TATTGACCCAATATATTTGATTAACGAACCAAGTTACCCTAGGGATAACAGCGCAATCCAC-TTCAAGAGCTCCTAT-CGAC---------------------------------------------------------------------------------------
        'ON468271_JMG_255_Pristimantis_sp._8'               -------------------------------------------------------------------------------------------------------------------------------------------------------------------------------------------------------------------------------------------------------------------------------------------------------------------------------------------------------TTG-----CA--GACCAATAAGAGGTCTAGCCTGCCCAGTGAC-TTTGTTCAACGGCCGCGGTATCCTAACCGTGCAAAGGTAGCGTAATCATTTGTCCCCTAAATAGAGACTAGTATGAAAGGCCTCACGAAAACTAAACTGTCTCCTCCCCCTAATCAGTGAACCTAATAACCCCGTGAAGAAGCGGGGATCTCAATATAAGACGAGAAGACCCTATGGAGCTTAAAACACTTCATCACCTGCCA--CCC------------------ACCTA-----T---TT-------CCCCGGCACGCTGATTA-TATGTTTTTGGTTGGGGTGACCGCGGAGAAAAGCCCATCCTCCGCAATGA--G-GGAAT----CTCCCCTA--AACAATAAGTCACAAC-TTTATGAATCAGAAAACTGACAT-TATCGACCCAATATATTTGATTAATGAACCAAGTTACC-----------------------------------------------------------------------------------------------------------------------------------
        'ON468270_JMG_253_Pristimantis_sp._8'               ---------------------------------------------------------------------------------------------------------------------------------------------------------------------------------------------------------------------------------------------------------------------------------------------------------------------------------------------------------------------------------------------------------------------------------------------------------------------------------------------------------------------------------TAACCCCGTGAAGAAGCGGGGATCTCAATATAAGACGAGAAGACCTTATGGAGCTTAAAACAATTCATCACCTGCCA--CCC------------------ACCTA-----T---TT-------CCCCGGCACGCTGATTA-TATGTTTTTGGTTGGGGTGACCGCGGAGAAAAGCCCATCCTCCGCAATGA--G-GGAAT----CTCCCCTA--AACAATAAGTCACAAC-TTTATGAATCAGAAAACTGAC----------------------------------------------------------------------------------------------------------------------------------------------------------------------------
        'KM675447.1__MZUTI_540__Pristimantis_sp._10'        --------------------------------------------------------------------------------------------------------------------------------------------------------------------------------------------------------------------CCCCCC-CCCGAAAACACTA--CCTCACC-TTAACTGTTAACCTAACACTAGAGCA-TCCAAGAAAGAT--AAAAGGGAAGAAGGAATTCCGCAAATATTAGTTCCGCCTG-TTACCAAAAACATCGCCTCTTG-----TG--AATCAATAAGAGGTCTAGCCTGCCCAGTGAC-TCTGTTCAACGGCCGCGGTATCCTAACCGTGCAAAGGTAGCGTAATCACT----CCCTAAATAGAGACTAGTATGAAAGGCATCACGAGAACTAAACTGTCTCCT-CCCCTAATCAGTGAACCTAATAACCCCGTGAAGAAGCGGGGATCTCAATATAAGACGAGAAGACCCTATGGAGCTTAAAACACTACATCACCTGCCA--CCC------------------ACTTA-----T---CT--A----CCTTGGCACACTGATTA-TATGTTTTTGGTTGGGGTGACCGCGGAGAAAAACCCATCCCCCGCGATAA--A-GGAAT----CCTCCACA--AACAGTAAGTCACAAC-TTTATGTATCAGAAAACTGACAT-TATTGACCCAATATATTTGA-----------------------------------------------------------------------------------------------------------------------------------------------------
        ON468265_DHMECN_15188_Pristimantis_verecundus       -------------------------------------------------------------CAATCATACTGAGAATTTCTAT-AAAATTATAG-AACCTTTTATGCTAAAACTAGTAACAAGAGCCCA--CC-CCTCTCTATAAT-GCAAGTATATGCCAGTAAGAATCATTCACTGGCAAATAACAGGCCTAAATTTAAGTAGTAACTTCCCCCC--TCAGAAAACACTA--CCTCA-C-TTAACTGTTAACCTAATACTAGGGCATTTCAAGAAAGATTAAAAGAAGGAGAAGGAATTCCGCAAACATTAGCCCCGCCTGTTTACCAAAAACATCGCCTCTCG-----T---ACCC-ATGAGAGGTCTAGCCTGCCCAGTGAC-TCTGTTCAACGGCCGCGGTATCCTAACCGTGCAAAGGTAGCGTAATCACTTGTCCCCTAAATAGAGACTAGTATGAAAGGCATCACGAGGGCTAAACTGTCTCCTCCCTCTAATCAGTGAACCTAATATTCCCGTGAAGAAGCGGGGATCTCAATATAAGACGAGAAGACCCTATGGAGCTTAAAACACTATATCACCTGCCA--CACAAC--ATAA-CAACCCCGGTCTA-----T---TT--AC---CCTAAGCACACTGATTA-TATGTTTTTGGTTGGGGTGACCGCGGAGAAAAACTCATCCTCCGCAATGA--G-GGAGC----CTTCCCTA--AACAATAAGTCACAAT-TTTATGTATCAGAAAACTGACAT-CATTGACCCAATATATTTGATTAACGAACCAAGTTACCCTAGGGATAACAGCGCAATCCAC-TTCGAGAGCTCCTAT-CGACAAGTGGGCTTACGACCTCGAT-GTTGGATC---------------------------------------------------------
        ON468267_DHMECN_15189_Pristimantis_verecundus       --------------------------------------------------CTAGACCCCTTCAATCATACTGAGAATTTCTAT-AAAATTATAG-AACCTTTTATGCTAAAACTAGTAACAAGAGCCCA--CC-CCTCTCTATAAT-GCAAGTATATGCCAGTAAGAATCATTCACTGGCAAATAACAGGCCTAAATTTAAGTAGTAACTTCCCCCCT-CCCGAAAACACTA--CCTCA-C-TTAACTGTTAACCTAATACTAGGGCATTTCAAGAAAGATTAAAAGAAGGAGAAGGAATTCCGCAAACATTAGCCCCGCCTGTTTACCAAAAACATCGCCTCTCG-----TA--ACCC-ATGAGAGGTCTAGCCTGCCCAGTGAC-TCTGTTCAACGGCCGCGGTATCCTAACCGTGCAAAGGTAGCGTAATCACTTGTCCCCTAAATAGAGACTAGTATGAAAGGCATCACGAGGGCTAAACTGTCTCCTCCCTCTAATCAGTGAACCTAATATTCCCGTGAAGAAGCGGGGATCTCAATATAAGACGAGAAGACCCTATGGAGCTTAAAACACTATATCACCTGCCA--CACAAC--ATAA-CAACCCCGGTCTA-----T---TT--AC---CCTAAGCACACTGATTA-TATGTTTTTGGTTGGGGTGACCGCGGAGAAAAACTCATCCTCCGCAATGA--G-GGAGC----CTTCCCTA--AACAATAAGTCACAAT-TTTATGTATCAGAAAACTGACAT-CATTGACCCAATATATTTGATTAACGAACCAAGTTACCCTAGGGATAACAGCGCAATCCAC-TTCGAGAGCTCCTAT-CGACAAGTGGGCTTACGACCTCGAT-GTTGGATC---------------------------------------------------------
        ON468266_DHMECN_12599_Pristimantis_verecundus       -----------------------------------------------------------------------------TTCTAT-AAAATTATAG-AACCTTTTATGCTAAAACTAGTAACAAGAGCCCA--CC-CCTCTCTATAAT-GCAAGTATATGCCAGTAAGAATCATTCACTGGCAAATAACAGGCCTAAATTTAAGTAGTAACTTCCCCCCT-CCCGAAAACACTA--CCTCA-C-TTAACTGTTAACCTAATACTAGGGCATTTCAAGAAAGATTAAAAGAAGGAGAAGGAATTCCGCAAACATTAGCCCCGCCTGTTTACCAAAAACATCGCCTCTCG-----TA--ACCC-ATGAGAGGTCTAGCCTGCCCAGTGAC-TCTGTTCAACGGCCGCGGTATCCTAACCGTGCAAAGGTAGCGTAATCACTTGTCCCCTAAATAGAGACTAGTATGAAAGGCATCACGAGGGCTAAACTGTCTCCTCCCTCTAATCAGTGAACCTAATATTCCCGTGAAGAAGCGGGGATCTCAATATAAGACGAGAAGACCCTATGGAGCTTAAAACACTATATCACCTGCCA--CACAAC--ATAA-CAACCCCGGTCTA-----T---TT--AC---CCTAAGCACACTGATTA-TATGTTTTTGGTTGGGGTGACCGCGGAGAAAAACTCATCCTCCGCAATGA--G-GGAGC----CTTCCCTA--AACAATAAGTCACAAT-TTTATGTATCAGAAAACTGACAT-CATTGACCCAATATATTTGATTAACGAACCAAGTTACCCTAGGGATAACAGCGCAATCCAC-TTCGAGAGCTCCTAT-CGAC---------------------------------------------------------------------------------------
        ON468264_DHMECN_15007_Pristimantis_verecundus       ----------------------------------------------------------------------------------------TTATAG-AACCTTTTATGCTAAAACTAGTAACAAGAGCCCA--CC-CCTCTCTATAAT-GCAAGTATATGCCAGTAAGAATCATTCACTGGCAAATAACAGGCCTAAATTTAAGTAGTAACTTCCCCC---CCCGAAAACACTA--CCTCA-C-TTAACTGTTAACCTAATACTAGGGCATTTCAAGAAAGATTAAAAGAAGGAGAAGGAATTCCGCAAACATTAGCCCCGCCTGTTTACCAAAAACATCGCCTCTCG-----TA--ACCC-ATGAGAGGTCTAGCCTGCCCAGTGAC-TCTGTTCAACGGCCGCGGTATCCTAACCGTGCAAAGGTAGCGTAATCACTTGTCCCCTAAATAGAGACTAGTATGAAAGGCATCACGAGGGCTAAACTGTCTCCTCCCTCTAATCAGTGAACCTAATATTCCCGTGAAGAAGCGGGGATCTCAATATAAGACGAGAAGACCCTATGGAGCTTAAAACACTATATCACCTGCCA--CACAAC--ATAA-CAACCCCGGTCTA-----T---TT--AC---CCTAAGCACACTGATTA-TATGTTTTTGGTTGGGGTGACCGCGGAGAAAAACTCATCCTCCGCAATGA--G-GGAGC----CTTCCCTA--AACAATAAGTCACAAT-TTTATGTATCAGAAAACTGACAT-CATTGACCCAATATATTTGATTAACGAACCAAGTTACCCTAGGGATAACAGCGCAATCCAC-TTCGAGAGCTCCTAT-CGACAAGTGGGCTTACGACCTCGAT-GTTGGATC---------------------------------------------------------
        ON468263_2019_027_Pristimantis_mutabilis            -----------------------------------------------------------------------------TTCTAT-AAAATTATAG-AACCTTTTATGCTAAAACTAGTAACAAGAGATCA--TT-ACTCTCTACAAT-GCAAGTATAAGCCAGCAAGAACCCACCACTGGCAAATAACAGGCCTAGACACAGGTAGCAACCCACTCTCA-CCCGAAAACACTA--CCCCC-C-CCCCCTGTTAACCTAACACCAGAGCATTTCAAGAAAGATTAAAAGAAGGAGAAGGAATTCCGCAAACATTAGCCCCGCCTGTTTACCAAAAACATCGCCTCTTG-----CC--CACT-ATAAGAGGTCTAGCCTGCCCAGTGAC-TCTGTTCAACGGCCGCGGTATCCTAACCGTGCAAAGGTAGCGTAATCACTTGTCCCCTAAATAGGGACTAGTATGAAAGGCATCACGAGAGCTAAACTGTCTCCTCCCTCTAATCAGTGAACCTAATAACCCCGTGAAGAAGCGGGGATATCAGTATAAGACGAGAAGACCCTATGGAGCTTAAAACATTATATCACCTGCCA-CCCCCAC--TTGA-TTACCCCGGTCTA-----T---TT--AC---TCTCAGCACACTGATTT-CATGTTTTTGGTTGGGGTGACCGCGGAGAAAAACCCATCCTCCGCGATGA--G-GGAAC----CTTCCCTA--AGCAATAAGTCACAAC-TTTAAGTATCAGAAAACTGACAC-TATTGACCCAATATATTTGATTAACGAACCAAGTTACCCTAGGGATAACAGCGCAATCCAC-TTTGAGAGCCCCTAT-CGAC---------------------------------------------------------------------------------------
        ON468262_ZSFQ_0504_Pristimantis_mutabilis           -----------------------------------------------------------------------------TTCTAT-AAAATTATAG-AACCTTTTATGCTAAAACTAGTAACAAGAGATCA--TT-ACTCTCTACAAT-GCAAGTATAAGCCAGCAAGAACCCACCACTGGCAAATAACAGGCCTAGACACAGGTAGCAACCCACTCTCA-CCCGAAAACACTA---CCCC-C-CCCCCTGTTAACCTAACACCAGAGCATTTCAAGAAAGATTAAAAGAAGGAGAAGGAATTCCGCAAACATTAGCCCCGCCTGTTTACCAAAAACATCGCCTCTTG-----CC--CACT-ATAAGAGGTCTAGCCTGCCCAGTGAC-TCTGTTCAACGGCCGCGGTATCCTAACCGTGCAAAGGTAGCGTAATCACTTGTCCCCTAAATAGGGACTAGTATGAAAGGCATCACGAGAGCTAAACTGTCTCCTCCCTCTAATCAGTGAACCTAATAACCCCGTGAAGAAGCGGGGATATCAGTATAAGACGAGAAGACCCTATGGAGCTTAAAACATTATATCACCTGCCACCCCCCAC--TTGA-TTACCCCGGTCTA-----T---TT--AC---TCTCAGCACACTGATTT-CATGTTTTTGGTTGGGGTGACCGCGGAGAAAAACCCATCCTCCGCGATGA--G-GGAAC----CTTCCCTA--AGCAATAAGTCACAAC-TTTAAGTATCAGAAAACTGACAC-TATTGACCCAATATATTTGATTAACGAACCAAGTTACCCTAGGGATAACAGCGCAATCCAC-TTTGAGAGCCCCTAT-CGAC---------------------------------------------------------------------------------------
        'KM675460.1__MZUTI_912__Pristimantis_mutabilis'     -------------------------------------------------ATCAGACCCCTTTACCAACACTGAGAATTTCTAT-AAAATTATAG-AACCTTTTATGCTAAAACTAGTAACAAGAGATCA--TT-ACTCTCTACAAT-GTAAGTATAAGCCAGCAAGAACCCACCACTGGCAAATAACAGGCCTAGACACAGGTAGCAACCCACTCTCA-CCCGAAAACACTACCCCCCC-C-CCCCCTGTTAACCTGACACCAGAGCATTTCAAGAAAGATTAAAAGAAGGAGAAGGAATTCCGCAAACATTAGCCCCGCCTGTTTACCAAAAACATCGCCTCTTG-----CC--CACT-ATAAGAGGTCTAGCCTGCCCAGTGAC-TCTGTTCAACGGCCGCGGTATCCTAACCGTGCAAAGGTAGCGTAATCACTTGTCCCCTAAATAGGGACTAGTATGAAAGGCATCACGAGAGCTAAACTGTCTCCTCCCTCTAATCAGTGAACCTAATAACCCCGTGAAGAAGCGGGGATATCAGTATAAGACGAGAAGACCCTATGGAGCTTAAAACATTATATCACCTGCCA-CCCCCAC--TTAA-TTACCCCGGTCTA-----T---TT--AC---CCTCAGCACACTGATTT-CATGTTTTTGGTTGGGGTGACCGCGGAGAAAAACCTATCCCCCGCGATGA--G-GGAAC----CTTCCCTA--AGCAATAAGTCACAAC-TTTAAGTATCAGAAAACTGACAC-TATTGACCCAATATATTTGATTAACGAACCAAGTTACCCTAGGGATAACAGCGCAATCCAC-TTTGAGAGCCCCTAT-CGACAAGTGGGCTTACGACCTCGAT-GTTGGATCGGGGTATCCT-AGTGGTGTAGCC-G-CTACC------------------------AA
        'KM675459.1_MZUTI_913__Pristimantis_mutabilis'      ---------------------------------------------ACCCATCAGACCCCTTTACCAACACTGAGAATTTCTAT-AAAATTATAG-AACCTTTTATGCTAAAACTAGTAACAAGAGATCA--TT-ACTCTCTACAAT-GTAAGTATAAGCCAGCAAGAACCCACCACTGGCAAATAACAGGCCTAGACACAGGTAGCAACCCACTCTCA-CCCGAAAACACTA--CCCCACC-CCCCCTGTTAACCTGACACCAGAGCATTTCAAGAAAGATTAAAAGAAGGAGAAGGAATTCCGCAAACATTAGCCCCGCCTGTTTACCAAAAACATCGCCTCTTG-----CC--CACT-ATAAGAGGTCTAGCCTGCCCAGTGAC-TCTGTTCAACGGCCGCGGTATCCTAACCGTGCAAAGGTAGCGTAATCACTTGTCCCCTAAATAGGGACTAGTATGAAAGGCATCACGAGAGCTAAACTGTCTCCTCCCTCTAATCAGTGAACCTAATAACCCCGTGAAGAAGCGGGGATATCAGTATAAGACGAGAAGACCCTATGGAGCTTAAAACATTATATCACCTGCCA-CCCCCAC--TTAA-TTACCCCGGTCTA-----T---TT--AC---TCTCAGCACACTGATTT-CATGTTTTTGGTTGGGGTGACCGCGGAGAAAAACCCATCCTCCGCGATGA--G-GGAAC----CTTCCCTA--AGCAATAAGTCACAAC-TTTAAGTATCAGAAAACTGACAC-TATTGACCCAATATATTTGATTAACGAACCAAGTTACCCTAGGGATAACAGCGCAATCCAC-TTTGAGAGCCCCTAT-CGACAAGTGGGCTTACGACCTCGAT-GTTGGATCGGGGTATCCT-AGTGGTGTAGCC-G-CTACC------------------------AA
        'KM675463.1__MZUTI_909__Pristimantis_mutabilis'     ---------------------------------------------ACCCATCAGACCCCTTTACCAACACTGAGAATTTCTAT-AAAATTATAG-AACCTTTTATGCTAAAACTAGTAACAAGAGATCA--TT-ACTCTCTACAAT-GTAAGTATAAGCCAGCAAGAACCCACCACTGGCAAATAACAGGCCTAGACACAGGTAGCAACCCACTCTCA-CCCGAAAACACTA--CCCCA---CCCCCTGTTAACCTGACACCAGAGCATTTCAAGAAAGATTAAAAGAAGGAGAAGGAATTCCGCAAACATTAGCCCCGCCTGTTTACCAAAAACATCGCCTCTTG-----CC--CACT-ATAAGAGGTCTAGCCTGCCCAGTGAC-TCTGTTCAACGGCCGCGGTATCCTAACCGTGCAAAGGTAGCGTAATCACTTGTCCCCTAAATAGGGACTAGTATGAAAGGCATCACGAGAGCTAAACTGTCTCCTCCCTCTAATCAGTGAACCTAATAACCCCGTGAAGAAGCGGGGATATCAGTATAAGACGAGAAGACCCTATGGAGCTTAAAACATTATATCACCTGCCA-CCCCCAC--TTAA-TTACCCCGGTCTA-----T---TT--AC---TCTCAGCACACTGATTT-CATGTTTTTGGTTGGGGTGACCGCGGAGAAAAACCCATCCTCCGCGATGA--G-GGAAC----CTTCCCTA--AGCAATAAGTCACAAC-TTTAAGTATCAGAAAACTGACAC-TATTGACCCAATATATTTGATTAACGAACCAAGTTACCCTAGGGATAACAGCGCAATCCAC-TTTGAGAGCCCCTAT-CGACAAGTGGGCTTACGACCTCGAT-GTTGGATCGGGGTATCCT-AGTGGTGTAGCC-G-CTACC------------------------AA
        'KM675461.1_MZUTI_911__Pristimantis_mutabilis'      ---------------------------------------------ACCCATCAGACCCCTTTACCAACACTGAGAATTTCTAT-AAAATTATAG-AACCTTTTATGCTAAAACTAGTAACAAGAGATCA--TT-ACTCTCTACAAT-GTAAGTATAAGCCAGCAAGAACCCACCACTGGCAAATAACAGGCCTAGACACAGGTAGCAACCCACTCTCA-CCCGAAAACACTA--CCCCA-C-CCCCCTGTTAACCTGACACCAGAGCATTTCAAGAAAGATTAAAAGAAGGAGAAGGAATTCCGCAAACATTAGCCCCGCCTGTTTACCAAAAACATCGCCTCTTG-----CC--CACT-ATAAGAGGTCTAGCCTGCCCAGTGAC-TCTGTTCAACGGCCGCGGTATCCTAACCGTGCAAAGGTAGCGTAATCACTTGTCCCCTAAATAGGGACTAGTATGAAAGGCATCACGAGAGCTAAACTGTCTCCTCCCTCTAATCAGTGAACCTAATAACCCCGTGAAGAAGCGGGGATATCAGTATAAGACGAGAAGACCCTATGGAGCTTAAAACATTATATCACCTGCCA-CCCCCAC--TTAA-TTACCCCGGTCTA-----C---TT--AC---TCTCAGCACACTGATTT-CATGTTTTTGGTTGGGGTGACCGCGGAGAAAAACCCATCCTCCGCGATGA--G-GGAAC----CTTCCCTA--AGCAATAAGTCACAAC-TTTAAGTATCAGAAAACTGACAC-TATTGACCCAATATATTTGATTAACGAACCAAGTTACCCTAGGGATAACAGCGCAATCCAC-TTTGAGAGCCCCTAT-CGACAAGTGGGCTTACGACCTCGAT-GTTGGATCGGGGTATCCT-AGTGGTGTAGCC-G-CTACC------------------------AA
        'KM675462.1__MZUTI_910__Pristimantis_mutabilis'     ---------------------------------------------ACCCATCAGACCCCTTTACCAACACTGAGAATTTCTAT-AAAATTATAG-AACCTTTTATGCTAAAACTAGTAACAAGAGATCA--TT-ACTCTCTACAAT-GTAAGTATAAGCCAGCAAGAACCCACCACTGGCAAATAACAGGCCTAGACACAGGTAGCAACCCACTCTCA-CCCGAAAACACTA--CCCCA-C-CCCCCTGTTAACCTGACACCAGAGCATTTCAAGAAAGATTAAAAGAAGGAGAAGGAATTCCGCAAACATTAGCCCCGCCTGTTTACCAAAAACATCGCCTCTTG-----CC--CACT-ATAAGAGGTCTAGCCTGCCCAGTGAC-TCTGTTCAACGGCCGCGGTATCCTAACCGTGCAAAGGTAGCGTAATCACTTGTCCCCTAAATAGGGACTAGTATGAAAGGCATCACGAGAGCTAAACTGTCTCCTCCCTCTAATCAGTGAACCTAATAACCCCGTGAAGAAGCGGGGATATCAGTATAAGACGAGAAGACCCTATGGAGCTTAAAACATTATATCACCTGCCA-CCCCCAC--TTAA-TTACCCCGGTCTA-----C---TT--AC---TCTCAGCACACTGATTT-CATGTTTTTGGTTGGGGTGACCGCGGAGAAAAACCCATCCTCCGCGATGA--G-GGAAC----CTTCCCTA--AGCAATAAGTCACAAC-TTTAAGTATCAGAAAACTGACAC-TATTGACCCAATATATTTGATTAACGAACCAAGTTACCCTAGGGATAACAGCGCAATCCAC-TTTGAGAGCCCCTAT-CGACAAGTGGGCTTACGACCTCGAT-GTTGGATCGGGGTATCCT-AGTGGTGTAGCC-G-CTACC------------------------AA
        'KM675458.1__MZUTI_2190__Pristimantis_mutabilis'    -----------------------------------------------------------TTTATCAACACTGAGAATTTCTAT-AAAATTATAGTAACCTTTTATGCTAAAACTAGTAACAAGAGATCA--TT-ACTCTCTACAAT-GTAAGTATAAGCCAGCAAGAACCCATCACTGGCAAATAACAGGCATAAACACAGGTAACAACCTACCCTCA-CCCGAAAACACTA---CCCC-C-CCCCCTGTTAACCTGACACCAGAGCATTTCAAGAAAGATTTAAAGAAGGAGAAGGAATTCCGCAAACATTAGCCCCGCCTGTTTACCAAAAACATCGCCTCTTG-----CC--CACT-ATAAGAGGTCTAGCCTGCCCAGTGAC-TCTGTTCAACGGCCGCGGTATCCTAACCGTGCAAAGGTAGCGTAATCACTTGTCCCCTAAATAGGGACTAGTATGAAAGGCATCACGAGAGCTAAACTGTCTCCTCCCTCTAATCAGTGAACCTAATAACCCCGTGAAGAAGCGGGGATAACAATATAAGACGAGAAGACCCTATGGAGCTTAAAACATTATATCACCTGCCA--CCCCAC--TTGA-TTACTCCGGTTTA-----T---TT--AC---TCTCAGCACACTGATTA-TATGTTTTTGGTTGGGGTGACCGCGGAGAAAAACCTATCCTCCGCGATGA--G-GG-AC----CTTCCCTA--AGCAACAAGTCACAAC-TTTATGTATCAGAAAACTGACAC-TATTGACCCAATATATTTGATTAACGAACCAAGTTACCCTAGGGATAACAGCGCAATCCAC-TTTGAGAGCCCCTAT-CGACAAGTGGGCTTACGACCTCGAT-GTTGGATCGGGGTATCCT-AGTGGTGTAGCC-G-CTACC------------------------AA
        'KM675457.1__MZUTI_2191__Pristimantis_mutabilis'    -----------------------------------------------------------TTTATCAACACTGAGAATTTCTAT-AAAATTATAG-AACCTTTTATGCTAAAACTAGTAACAAGAGATCA--TT-ACTCTCTACAAT-GTAAGTATAAGCCAGCAAGAACCCATCACTGGCAAATAACAGGCATAAACACAGGTAACAACCTACCCTCA-CCCGAAAACACTA--CCCCC-C-CCCCCTGTTAACCTGACACCAGAGCATTTCAAGAAAGATTTAAAGAAGGAGAAGGAATTCCGCAAACATTAGCCCCGCCTGTTTACCAAAAACATCGCCTCTTG-----CC--CACT-ATAAGAGGTCTAGCCTGCCCAGTGAC-TCTGTTCAACGGCCGCGGTATCCTAACCGTGCAAAGGTAGCGTAATCACTTGTCCCCTAAATAGGGACTAGTATGAAAGGCATCACGAGAGCTAAACTGTCTCCTCCCTCTAATCAGTGAACCTAATAACCCCGTGAAGAAGCGGGGATAACAATATAAGACGAGAAGACCCTATGGAGCTTAAAACATTATATCACCTGCCA--CCCCAC--TTGA-TTACTCCGGTTTA-----T---TT--AC---TCTCAGCACACTGATTA-TATGTTTTTGGTTGGGGTGACCGCGGAGAAAAACCTATCCTCCGCGATGA--G-GG-AC----CTTCCCTA--AGCAACAAGTCACAAC-TTTATGTATCAGAAAACTGACAC-TATTGACCCAATATATTTGATTAACGAACCAAGTTACCCTAGGGATAACAGCGCAATCCAC-TTTGAGAGCCCCTAT-CGACAAGTGGGCTTACGACCTCGAT-GTTGGATCGGGGTATCCT-AGTGGTGTAGCC-G-CTACC------------------------AA
        'EF493685.1_KU_177684_Pristimantis_celator'         ---------------------------------------------ACCAATTAGACCCCTTTAACCATACTGAGAACTTCTAT-AAAATTATAG-AACCTTTTATGCTAAAACTAGTAACAAGAGACCA--CC-CCTCTCTACAAT-GCAAGTATAGGCCAGCAAGAACCCATCACTGGCAACTAACAGGCCTAAACATAAGTAGTAACC--CCCCCC-TCCAAAAACCCTA--CCTCATC-CTAGCTGTTAATCTAATACCAGAGCATTTCAAGAAAGATTAAAAGAAAGAGAAGGAATTCCGCAAATATTAGCCCCGCCTGTTTACCAAAAACATCGCCTCTTG-----CC--CCAGTATAAGAGGTCCAGCCTGCCCAGTGAC-TCTGTTCAACGGCCGCGGTATCCTAACCGTGCAAAGGTAGCGTAATCACTTGTCTTCTAAATAAAGACTAGTATGAAAGGCATCACGAGAGCTAAACTGTCTCCTCTCTCCAATCAGTGAACCTAATATCCCCGTGAAGAAGCGGGGATCCCAATATAAGACGAGAAGACCCTATGGAGCTTAAAACATTACATCACCTGCCA--CGCTAT--TTAT-CTACTCAGGTCT------C---TT--AC---CCCCGGCACACTGACTA-CATGTTTTTGGTTGGGGTGACCGCGGAGAAAAATTAATCCTCCGCAATGAAGA-GGGAA----TTTCCCTA--AACAATAAGTCACAAC-TTTATGTATCAGCAAACTGACAT-CATTGACCCAATATATTTGATTAACGAACCAAGTTACCCTAGGGATAACAGCGCAATCCAC-TTTGAGAGCTCCTAT-CGACAAGTGGGCTTACGACCTCGAT-GTTGGATCGGGGTATCCT-AGTGGTGTAGCC-G-CTACT--------------------------
        'ON468258_JMG_675_Pristimantis_sp._3'               -----------------------------------------------------------------------------TTCTAT-AAAATTATAG-AACCTTTTATGCTAAAACTAGTAACAAGAGATCA--CC-CCTCTCTATAAT-GCAAGTACAAGCCAGCAAGAACCCACCACTGGCAACCAACAGACAT------AAGTAGTAACTT-C----C-CTGGAAAACCCTA--CTTCA-CTCCAACTATTAACCTAATACTAGAGCATTTCAAGAAAGATTAAAAGAAAGAGAAGGAATTCCGCAAACATTAGCCCCGCCTGTTTACCAAAAACATCGCCTTTTG-----CC----CCCATAAAAGGTCTAGCCTGCCCAGTGAC-TCTGTTCAACGGCCGCGGTATCCTAACCGTGCAAAGGTAGCGTAATCACTTGTCTTCTAAATAGAGACCAGTATGAAAGGCATCACGAGGGCTAAACTGTCTCCTCTCCCTAATCAGTGAACCTAATACCCCCGTGAAGAAGCGGGGATTTTTATATAAGACGAGAAGACCCTATGGAGCTTAAAACATTATATCACCTGCCC--CTCA---CTAAT-TCACTCCGGTTTA----TT---CA--CC---TCCAGGCACCCTGATTA-TATGTTTTTGGTTGGGGTGACCGCGGAGAAAAACCTATCCTCCACAATGA--A-AGAAA-----TTCCCTA--AACAACAAGCTACAGC-TTTATGTATCAGTAAACTGACAT-CATTGACCCAATATAATTGATTAACGAACCAAGTTACCCTAGGGATAACAGCGCAATCCAC-TTCAAGAGCCCCTAT-CGAC---------------------------------------------------------------------------------------
        'EF493686.1_QCAZ_12410_Pristimantis_sp._2'          -------------------------------------------CCCAACACTAGAACCCTTTAACCACACTGAGAACTTCTAT-AAAGTTATAG-AACATTTTATGCTAAAACTAGTAACAAGAGATCA--CC-CCTCTCTATAAT-GCAAGTATAGGCCAGCAAGAACCCACCACTGGCAGCCAACAGACAT------AGTAGCAACCCT-C----C-CCAGAAAACCCTA--CTTCA-C-CCAACTGTTAACCTAATACCAGAGCATTTCAAGAAAGATTAAAAGAAAGAGAAGGAATTCCGCAAACATTAGCCTCGCCTGTTTACCAAAAACATCGCCTTTTG-----CCCACACCCATAAAAGGTCTAGCCTGCCCAGTGAC-TCTGTTCAACGGCCGCGGTATCCTAACCGTGCAAAGGTAGCGTAATCACTTGTCTTCTAAATAGAGACCAGTATGAAAGGCATCACGAGGGCTAAACTGTCTCCTCTCCCTAATCAGTGAACCTAATAACCCCGTGAAGAAGCGGGGATTTTTACATAAGACGAGAAGACCCTATGGAGCTTAAAACATTACCTCACCTGCCA--CCAT---ATTAT-CCACTCCGGTTCA---CTT---CA--CC---CCCAAGCACCCTGACTA-CATGTTTTTGGTTGGGGTGACCGCGGAGAAAAACCTATCCTCCACAATGA--A-AAATA-----TT-TCTA--AACAAAAAGCTACAGC-TTTATGTATCAGCAAACTGTCAT-CATTGACCCAATATAATTGATTAACGAACCAAGTTACCCTAGGGATAACAGCGCAATCCAC-TTCAAGAGCCCCTAT-CGACAAGTGGGCTTACGACCTCGAT-GTTGGATCGGGGTATCCT-AGTGGTGCAGCC-G-CTACT-AAAGGTTCGTTTGTTCAACGATTAA
        'MH516183.1__QCAZ_25589__Pristimantis_sp._18'       ----------------------------------------------------------------------------------------------------------------------------------------------------------------------------------------------------------------------------------------------------------------------------------------------------------------------------------------------------------------------------GAGGTCCAGCCTGCCCAGTGA---CTGTTCAACGGCCGCGGTATCCTAACCGTGCAAAGGTAGCGTAATCACTTGTCTTCTAAATAGAGACTAGTATGAAAGGCATCACGAGAGTTAAACTGTCTCCTCTCTCTAATCAGTGAACCTAATAACCCCGTGAAGAAGCGGGGGTATTTATATAAGACGAGAAGACCCTATGGAGCTTAAAACA--------------------------------------------------------------------------ATTA-TGTGTTTTTGGTTGGGGCGACCGCGGAGAAAAACCTATCCTCCACAATGA--A-A---------------------AGTAAGCTACAGC-TTTATGTATCAGCAAACTGACAT-CATTGACCCAATATATTTGATTAACGAACCAAGTTACCCTAGGGATAACAGCGCAATCCAC-TTTGAGAGCCCCTAT-CGACAAGTGGGCTTACGACCTCGAT-GTTGGATCGGGGTATCCT-AGTGGTGCAGCC-G-CTACT-AAAGGT-------------------
        'JN104663.1_UVC_15877_Pristimantis_jubatus'         -------------------------------------------------------------------------------------------------------------------------------------------------------------------------------------------------------------------------------------------------------------------------------------------------------------------------------------------------CGCCTCTTG-----CT----CTTATAAGAGGTCTAGCCTGCCCAGTGACTTCTGTTCAACGGCCGCGGTATCCTAACCGTGCAAAGGTAGCGTAATCACTTGTCTTCTAAATAGAGACCAGTATGAAAGGCATCACGAGGACTAAACTGTCTCCTCTCTCTAATCAGTGAAACTAATAACCCCGTGAAGAAGCGGGGGTTTTTATATAAGACGAGAAGACCCTATGGAGCTTAAAACATCATAACACCTGCCA--CTATAA-TTTAC-TTACTCAGGTTTT-----T---AC--TA---TAATAGCACACTGAATA-TATGTTTTTGGTTGGGGTGACCGTGGAGAACAATATATCCTCCATGATGA--A-AGGGA----CTTCCCTA--AACAATAAGCCACAAC-TTTATGTATCAATAAACTGACATCCATTGACCCAATATA-TTGATTAACGAACCAAGTTACCCTAGGGATAACAGCGCAATCCAC-TTCGAGAGCCCCTAT-CGACAAGTGGGCTTACGACCTCGAT-GTTGGATCGGGGTATCCT-AGTGGTGCAGCC-G-CTACT-AAAGGTTCGTTTGTTCAACGATTAA
        'JN104665.1_UVC_15847_Pristimantis_jubatus'         -------------------------------------------------------------------------------------------------------------------------------------------------------------------------------------------------------------------------------------------------------------------------------------------------------------------------------------------------CGCCTCTTG-----CT----CTTATAAGAGGTCTAGCCTGCCCAGTGACTTCTGTTCAACGGCCGCGGTATCCTAACCGTGCAAAGGTAGCGTAATCACTTGTCTTCTAAATAGAGACCAGTATGAAAGGCATCACGAGGACTAAACTGTCTCCTCTCTCTAATCAGTGAAACTAATAACCCCGTGAAGAAGCGGGGGTTTTTATATAAGACGAGAAGACCCTATGGAGCTTAAAACATCATAACACCTGCCA--CTATAA-TTTAC-TTACTCAGGTTTT-----T---AC--TA---TAATAGCACACTGAATA-TATGTTTTTGGTTGGGGTGACCGTGGAGAACAATATATCCTCCATGATGA--A-AGGGA----CTTCCCTA--AACAATAAGCCACAAC-TTTATGTATCAATAAACTGACATCCATTGACCCAATATA-TTGATTAACGAACCAAGTTACCCTAGGGATAACAGCGCAATCCAC-TTCGAGAGCCCCTAT-CGACAAGTGGGCTTACGACCTCGAT-GTTGGATCGGGGTATCCT-AGTGGTGCAGCC-G-CTACT-AAAGGTTCGTTTGTTCAACGATTAA
        'JN104684.1_UVC_15905_Pristimantis_quantus'         -------------------------------------------------------------------------------------------------------------------------------------------------------------------------------------------------------------------------------------------------------------------------------------------------------------------------------------------------CGCCTCTTG-----CC----CATATAAGAGGTCCAGCCTGCCCAGTGACTCTTGTTCAACGGCCGCGGTATCCTAACCGTGCGAAGGTAGCGTAATCACTTGTCTTCTAAATAAAGACCAGTATGAAAGGCATCACGAGGGTTAAACTGTCTCCTCTCCCTAATCAGTGAACCTAATCCCCCCGTGAAGAAGCGGGGATTTTTATATAAGACGAGAAGACCCTATGGAGCTTTAAACATCATAACACCTGCTA--CTATAT-TTTAC-TCACCCAGGTACC-----CCCACC--TT---TTATAGCACGCTGATTA-TATGTTTTTGGTTGGGGTGACCGCGGAGAAAAACTAATCCTCCGTAATGA--A-AGGGA---CCTTCCCTA--AACAGCAAGCCACAAC-TTTATGTATCAACAAACTGACATTCATTGACCCAATACA-TTGATTAACGAACCAAGTTACCCTAGGGATAACAGCGCAATCCAC-TTTTAGAGCCCCTAT-CGACAAGTGGGCTTACGACCTCGAT-GTTGGATCGGGGTATCCT-AGTGGTGCAGCC-G-CTACT-AAAGGTTCGTTTGTTCAACGATTAA
        'JN104682.1_UVC_15824_Pristimantis_myops'           -------------------------------------------------------------------------------------------------------------------------------------------------------------------------------------------------------------------------------------------------------------------------------------------------------------------------------------------------CGCCTCTTG-----TA----TACATAAGAGGTCCAGCCTGCCCAGTGACTCTTGTTTAACGGCCGCGGTATCCTAACCGTGCGAAGGTAGCGTAATCACTTGTCTTCTAAATAAAGACTAGTATGAAAGGCATCACGAGAGCTAAACTGTCTCCTCTCTCTAATCAGTGAACCTAATCTCCCCGTGAAGAAGCGGGGATTCCCGTATAAGACGAGAAGACCCTATGGAGCTTTAAACATCATAACACTTGCTA--CCACAT-TTCAC-TTACCCCGGTATT-----T---CT--TC---TTACAGCACACTGATTA-TATGTTTTTGGTTGGGGTGACCGCGGAGAAAAACTAATCCTCCGCAATGA--A-AGGAA---TCTTCCCTA--AACAGCAAGCCACAAC-TTTATGTATCAGCAAACTGACATTCATTGACCCAATACA-TTGATTAACGAACCAAGTTACCCTAGGGATAACAGCGCAATCCAC-TTTAAGAGCCCCTAT-CAACAAGTGGGCTTACGACCTCGAT-GTTGGATCGGGGTATCCT-AGTGGTGCAGCC-G-CTACT-AAAGGTTCGTTTGTTCAACGATTAA
        'JN104677.1_UVC_15888_Pristimantis_angustilineatus' -------------------------------------------------------------------------------------------------------------------------------------------------------------------------------------------------------------------------------------------------------------------------------------------------------------------------------------------------CGCCTCTTG-----CT----TATATAAGAGGTCCAGCCTGCCCAGTGACTCTTGTTCAACGGCCGCGGTATCCTGACCGTGCGAAGGTAGCGTAATCACTTGTCTTCTAAATAAAGACTAGTATGAAAGGCATCACGAGGACTAAACTGTCTCCTCTCTCTAATCAGTGAACCTAATCTCCCCGTGAAGAAGCGGGGATTTTTATATAAGACGAGAAGACCCTATGGAGCTTTAAACATCATAACACCTGCTG--CCGCATCTTTACACTACTCAGGTATT-----C---CT--CC---ACACAGCACACTGATTA-CATGTTTTTGGTTGGGGTGACCGCGGAGAAAAGCTAATCCTCCGCAATGA--A-AGGGA---CTTTCCCTA--AACAGCAAGCTACAAC-TTTAAGTATCAGCAAACTGACATTCATTGACCCAATATA-TTGATTAACGAACCAAGTTACCCTAGGGATAACAGCGCAATCCAC-TTCAAGAGCCCCTAT-CGACAAGTGGGCTTACGACCTCGAT-GTTGGATTGGGGTATCCT-AGTGGTGCAGCC-G-CTACT-AAAGGTTCGTTTGTTCAACGATTAA
        'JN370962.1_UVC_15834_Pristimantis_brevifrons'      -------------------------------------------------------------------------------------------------------------------------------------------------------------------------------------------------------------------------------------------------------------------------------------------------------------------------------------------------CGCCTCTTG-----CC----CATATAAGAGGTCCAGCCTGCCCAGTGACTCTTGTTCAACGGCCGCGGTATCCTAACCGTGCGAAGGTAGCGTAATCACTTGTCTTTTAAATAAGGACCAGTATGAAAGGCATCACGAGGGCTAAACTGTCTCCTCTCCCTAATCAGTGAACCTAATCCCCCCGTGAAGAGGCGGGGATTCTTATATAAGACGAGAAGACCCTATGGAGCTTTAAACATTATAACACCTGCTA--CCGCATCTTTAC-TTACTCAGGTATT-----T---CT--CC---TCGCAGCACGCTGATTA-CATGTTTTTGGTTGGGGTGACCGCGGAGAAAAACCAATCCTCCGCAATGA--A-AGGGA---CCTTCCCTA--AACAGCAAGCTACAAC-TTTATGTATCAGCAAACTGACATTCATTGACCCAATACA-TTGATTAACGAACCAAGTTACCCTAGGGATAACAGCGCAATCCAC-TTCAAGAGCCCCTAT-CGACAAGTGGGCTTACGACCTCGAT-GTTGGATCGGGATATCCT-AGTGGTGCAGCC-G-CTACT-AAGGGTTCGTTTGTTCAACGATTAA
        'JN104675.1_UVC_15914_Pristimantis_acatellelus'     -------------------------------------------------------------------------------------------------------------------------------------------------------------------------------------------------------------------------------------------------------------------------------------------------------------------------------------------------CGCCTCTTG-----TT----CATATAAGAGGTCCAGCCTGCCCAGTGACCCCTGTTCAACGGCCGCGGTATCCTAACCGTGCGAAGGTAGCGTAATCACTTGTCTCCTAAATAGAGACCAGTATGAAAGGCATCACGAGGGCTAAACTGTCTCCTTTCCCTAATCAGTGAACCTAATCTCCCCGTGAAGAAGCGGGGATTTTTATATAAGACGAGAAGACCCTATGGAGCTTTAAACATTACAACACCTGCC---CAATATCTTTAT-CTACCCCGGTATA-----C---CC--CCCTTTCACGGCACGCTAATTG-TATGTTTTTGGTTGGGGTGACCGCGGAGAAAAACTAATCCTCCGCAATGA--A-GGGGG---TTCCCCCTA--AACAGTAAGCCACAAC-TTTATGTATCCACAAATTGACATTCATTGACCCAATATATTTGATTAACGAACCAAGTTACCCTAGGGATAACAGCGCAATCCAC-TTTGAGAGCCCCTAT-CGACAAGTGGGCTTACGACCTCGAT-GTTGGATCGGGGTATCCT-AGTGGTGCAGCC-G-CTACT-AAGGGTTCGTTTGTTCAACGATTAA
        'KY627807.1_MHUAA_9946_Pristimantis_parectatus'     ---------------------------------------------T----ATTGACCCCTTCAACTGTACTGAGAACTTCTAT--ACCCTATAG-AACCTTTTATGCTAAAACTAGTAACAAGAGTTAA---C-CCTCTCCACAAT-GCAAGTATAAGCCAGCAAGAACCCGTCACTGGCAACTGACAGACCTAAACAAAAGTAGCAACTTAT----A-CTAGAAAAATCTA--CTTTA---CCTACTGTTAACCTAACACCAGAGCATTTCAAGAAAGATTAAAAGAAAAAGAAGGAACTCGGCAAACATTAGCCCCGCCTGTTTACCAAAAACATCGCCTCTTG-----CC----CATATAAGAGGTCCAGCCTGCCCAGTGACTCTTGTTCAACGGCCGCGGTATCCTAACCGTGCGAAGGTAGCGTAATCACTTGTCTTCTAAATAAAGACCAGTATGAAAGGCATCACGAGGACTAAACTGTCTCCTTTTTCTAATCAGTGAACCTAATCTCCCCGTGAAGAAGCGGGGGTTCTTATATAAGACGAGAAGACCCTATGGAGCTTTAAACATCACAACACCTGCC---TCACATTTTTAT-CTACTCAGGTATA-----C---CC--CC---TCACAGCACGCTGATTG-TATGTTTTTGGTTGGGGTGACCGCGGAGAAAAACTAATCCTCCGCAATGA--A-AGGGA---CCTTCCCTA--AACAATAAGCCACAAC-TTTATGTATCCACAAATTGACATTCATTGACCCAATATATTTGATTAACGAACCAAGTTACCCTAGGGATAACAGCGCAATCCAC-TTTAAGAGCCCCTAT-CGACAAGTGGGCTTACGACCTCGAT-GTTGGATCGGGGTATCCT-AGTGGTGCAGCC-G-CTACT-AAAGGTTCGTTTGTTCAACGATTAA
        'KY494240.1_ICN_55760_Pristimantis_maculosus'       -----------------------------------------------------------------------------------------------------------------------------------------------------------------------------------------------------------------------------------------------------------------------------------------------------------------------------CGCCTGTTTACCAAAAACATCGCCTCTTG-----CC----CATATAAGAGGTCTAGCCTGCCCAGTGACTCTTGTTCAACGGCCGCGGTATCCTAACCGTGCGAAGGTAGCGTAATCACTTGTCTTTTAAATGGAGACCGGTATGAAAGGCATCACGAGGACTAAACTGTCTCCTTTCTCTAATCAGTGAACCTAATCTCCCCGTGAAGAAGCGGGGATTCTTACATAAGACGAGAAGACCCTATGGAGCTTTAAACATCACAACACATGCC---TCACATTTCTAT-CTACCCAGGTATA-----C---CC--TC---TCACAGCACGCTGATTG-TATGTTTTTGGTTGGGGTGACCGCGGAGAAAAACTAATCCTCCGCAATGA--A-AGGGA---TTTTCCCTA--AACAATAAGCCACAAC-TTTATGTATCCACAAATTGACATTCATTGACCCAATATATTTGATTAACGAACCAAGTTACCCTAGGGATAACAGCGCAATCCAC-TTTAAGAGCCCCTAT-CGACAAGTGGGCTTACGACCTCGAT-GTTGGATCGGGGTATCCT-AGTGGTGCAGCC-G-CTACT-AAAGGTTCGTTTGTTCAACGATTAA
        'KY627789.1_MHUAA_7630_Pristimantis_leopardus'      ---------------------------------------------C----ATAGACCCCTTTAACTGTACTGAGAACTTCTAT-AACATTATAG-AACCTTTTATGCTAAAACTAGTAACAAGAGTCAA--CC-CCTCTCTACAAT-GCAACTACAAGCCAGCAAGAACCCACCACTGGCAACTAACAGATCTAAACAAGAGTAGCAAC-TAT----A-CCAGAAAACTCTA--CTTTA---CTCACTGTTAACCTTACACTAGAGCATTTCAAGAAAGATTAAAAGAAAAAGAAGGAACTCGGCAAACTTTAGCCCCGCCTGTTTACCAAAAACATCGCCTCTTG-----TC----CATATAAGAGGTCCAGCCTGCCCAGTGACTCTTGTTCAACGGCCGCGGTATCCTAACCGTGCGAAGGTAGCGTAATCACTTGTCTTCTAAATAAAGACCAGTATGAAAGGCATCACGAGAGCTAAACTGTCTCCTTTCCCTAATCAGTGAACCTAATCTCCCCGTGAAGAAGCGGGGGTTATTATATAAGACGAGAAGACCCTATGGAGCTTTAAACATCACAACACCTGCC---TCACACTTTTAT-CTACCCAGGTATA-----C---CC--TC---TCACAGCACGCTGATTG-TATGTTTTTGGTTGGGGTGACCGCGGAGAAAAACTAATCCTCCGCAATGA--A-AGGGA---TCTTCCCTA--AACAATAAGCCACAAC-TTTATGTATCCACAAATTGACATTCATTGACCCAATACATTTGATTAACGAACCAAGTTACCCTAGGGATAACAGCGCAATCCAC-TTCAAGAGCCCCTAT-CGACAAGTGGGCTTACGACCTCGAT-GTTGGATCGGGGTATCCT-AGTGGTGTAGCC-G-CTACT-AAAGGTTCGTTTGTTCAACGATTAA
        'DQ195467.1_CAP_765_Pristimantis_permixtus'         ---------------------------------------------------------------------------------------------------------------------------------------------------------------------------------------------------------------------------------------------------------------------------------------------------------------------------------------------------------------------------------TCAGCCTGCCCAGTGACTCTTGTTCAACGGCCGCGGTATCCTAACCGTGCGAAGGTAGCGTAATCACTTGTCTTCTAAATAAAGACCAGTATGAAAGGCATCACGAGGACTAAACTGTCTCCTTTCCCTAATCAGTGAACCTAATCTCCCCGTGAAGAAGCGGGGATTATTATATAAGACGAGAAGACCCTATGGAGCTTTAAACATCACAACACCTGCC---TTACATTTTTAT-CTACCCAGGTATA-----C---CT--CC---TCACAGCACACTGATTG-TATGTTTTTGGTTGGGGTGACCGCGGAGAAAAACTAATCCTCCGCAATGA--A-AGGGA---TCTTCCCTA--AACAATAAGCCACAAC-TTTATGTATCCACAAATCGACATTCATTGACCCAATACATTTGATTAACGAACCAAGTTACCCTAGGGATAACAGCGCAATCCAC-TTCAAGAGCCCCTAT-CGACAAGTGGGCTTACGACCTCGAT-GTTGGATCGGGGTATCCT-AGTGGTGCAACC-G-CTACT-AAAGGTTCGTTTGTTCAACGATTAA
        'KY627782.1_MHUAA_8710_Pristimantis_lasalleorum'    ---------------------------------------------CCCACATAGACCCCTTCAACTGTACTGAGAACTTCTAT-AACACTATAG-AACCTTTAATGCTAAAACTAGTAACAAGAGTTAC--CC-CCTCTCCACAAT-GCAAGTATAAGCCAGCAAGAACCCACCACTGGCAACTAACAGACCTAAACAAAAGTAACAAC-TAT----A-CCGGAAAACTCTA--CTTTA---CCCCCTGTTAACCTTACACCAGAGCATTTCAAGAAAGATTAAAAGAAAAAGAAGGAACTCGGCAAACATTAGCCCCGCCTGTTTACCAAAAACATCGCCTCTTG-----CC----CATATAAGAGGTCTAGCCTGCCCAGTGACTCTTGTTCAACGGCCGCGGTATCCTAACCGTGCGAAGGTAGCGTAATCACTTGTCTTCTAAATAAAGACCAGTATGAAAGGCATCACGAGGGCTAAACTGTCTCCTTTCCCTAATCAGTGAACCTAATCTCCCCGTGAAGAAGCGGGGATTATTATATAAGACGAGAAGACCCTGTGGAGCTTTAAACATCACAACACCTGCC---TTACAC-TTTAT-CTACCCAGGTATG-----C---CC--CC---TTCCAGCACGCTGATTG-TATGTTTTCGGTTGGGGTGACCGCGGAGAAAAACTAATCCTCCGCAATGA--A-AGGGA---TCTTCCCTA--AACAATAAACCACAAC-TTTATGTATCCATAAATTGACATTCATTGACCCAATACATTTGATTAACGAACCAAGTTACCCCAGGGATAACAGCGCAATCCAC-TTCAAGAGCCCCTAT-CGACAAGTGGGCTTACGACCTCGAT-GTTGGATCGGGGTATCCT-AGTGGTGCAGCC-G-CTACT-AAAGGTTCGTTTGTTCAACGATTAA
        'KY627801.1_MHUAA_9873_Pristimantis_scoloblepharus' ---------------------------------------------C----ATAGACCCCTTTAACTGTACTGAGAACTTCTAT-AATACTATAG-AACCTTTTATGCTAGAACTAGTAACAAGAGTTAA---C-CCTCTCCACAAT-GCAAGTATAAGCCAGCAAGAACCCACCACTGGCATCTAACAGACCT-AACAAAAGTAGCAACTTAC----A-CCAGAAAACTCTA--CTTTA---CCCACTGTTAACCTTACACCAGAGCATTTCAAGAAAGATTAAAAGGAAAAGAAGGAACTCGGCAAACATTAGCCCCGCCTGTTTACCAAAAACATCGCCTCTTG-----TC----CATATAAGAGGTCCAGCCTGCCCAGTGACTCTTGTTCAACGGCCGCGGTATCCTAACCGTGCGAAGGTAGCGTAATCACTTGTCTTATAAATAAAGACCAGTATGAAAGGCATCACGAGGGCTAAACTGTCTCCTTTCCCTAATCAGTGAACCTAATCTCTCCGTGAAGAAGCGGAGGTTATTATATAAGACGAGAAGACCCTATGGAGCTTTAAACATCACAACACCTGCC---CCACAT-TTTAT-TTACCCAGGTATA-----C---CC--CC---TCACAGCACTCTGATTG-TATGTTTTTGGTTGGGGTGACCGCGGAGAAAAACTAATCCTCCGCAATGA--A-AGGGA---TCTTCCCTA--AACAATAAGCCACAAC-TTTATGTATCCACAAATTGACATTCATTGACCCAATATATTTGATTAACGAACCAAGTTACCCTAGGGATAACAGCGCAATCCAC-TTCAAGAGCCCCTAT-CGACAAGTGGGCTTACGACCTCGAT-GTTGGAT----------------------------------------------------------
        'KY627796.1_MHUAA_9867_Pristimantis_uranobates'     ---------------------------------------------CCCACACAGACCCCTTTAACCGTATTGAGAACTTCTAT-AGCACTATAG-AACCTTTCATGCTAAAACTAGTAACAAGAGTTAA---C-CCTCTCCACAAT-GCAAGTATAAGCCAGCAAGAACCCACCACTGGCAACTAACAGACCTAAACAAAAGTAGCAACTTTT----G-CCAGAAAACTCTA--CTTTA---CTCACTGTTAACCTTACACCAGAGCATTTCAAGAAAGATTAAAAGGAAAAGAAGGAACTCGGCAAACATTAGCCCCGCCTGTTTACCAAAAACATCGCCTCTTG-----TC----CATATAAGAGGTCCAGCCTGCCCAGTGACTCTTGTTCAACGGCCGCGGTATCCTAACCGTGCGAAGGTAGCGTAATCACTTGTCTTCTAAATAAAGACCAGTATGAAAGGCATCACGAGGGCTAAACTGTCTCCTTTCCCTAATCAGTGAACCTAATCTCCCCGTGAAGAAGCGGGGATTATTATATAAGACGAGAAGACCCTATGGAGCTTTAAACATCACAACACCTGCC---TTACACTTTTAT-CTACCCAGGTATA-----C---CC--TC---TCACAGCACACTGATTG-TATGTTTTTGGTTGGGGT-------------------------------------------------------------------------------------------------------------------------------------------------------------------------------------------------------------------------------------------------------------------------
        'ON468297_ZSFQ_4450_Pristimantis_sp._12'            --------------------------------------------------------------------ACTGAGAACTTCTAT-AAAATTATAG-AACCTTTTATGCTAAAACTAGTAACAAGAGGTAA--CC-CCTCTCTACAAT-GTAGGTATACGCCAGCAAGAACCCACCACTGGCAACTAACAGATCTAAATAAAAGTAGCAACCTCC---CC-CAAGAAAACCCTA--CTCCA-C-TCAACTGTTAACCTAATACCAGAACATTTCAAGAAAGATTAAAAGAAAGAGAAGGAATTCGGCAAACATTAGCCCCGCCTGTTTACCAAAAACACCGCCTCTTG-----TC----CCTATAAGAGGTCTAGCCTGCCCAGTGACTTCTGTTCAACGGCCGCGGTATCCTAACCGTGCAAAGGTAGCGTAATCACTTGTCTTCTAAATAGAGACCAGTATGAAAGGCATCACGAGGACTAAACTGTCTCCTCTCCCTAATCAGTGAACCTAATAACCCCGTGAAGAAGCGGGGATTTTTATATAAGACGAGAAGACCCTATGGAGCTTAAAACATCATAACACCTGCCA--CCACAC-CATAT-CTACCCAGGTTTT-----T---CCCGCC---CCGTGGCACTCTGATTA-TATGTTTTTGGTTGGGGTGACCGCGGAGAAAAACCCATCCTCCACAATGA--A-GGGAA----CTTCCCTA--AACAGTAAGCCACAAC-TTTATGTATCAGCAAACTGACATCCATTGACCCAATATATTTGACTAACGAACCAAGTTACCCTAGGGATAACAGCGCAATCCAC-TTTGAGAGCCCCTAT-CGACAAGTGGGCTTACGACCTCGAT-GTTGGATCGGGGTATCCT-AGTGGTGCAGCC-G-CTACT--------------------------
        'ON468296_ZSFQ_4453_Pristimantis_sp._12'            --------------------------------------------------------------------ACTGAGAACTTCTAT-AAAATTATAG-AACCTTTTATGCTAAAACTAGTAACAAGAGGTAA--CC-CCTCTCTACAAT-GTAGGTATACGCCAGCAAGAACCCACCACTGGCAACTAACAGATCTAAATAAAAGTAGCAACCTCC---CC-CAAGAAAACCCTA--CTCCA-C-TCAACTGTTAACCTAATACCAGAACATTTCAAGAAAGATTAAAAGAAAGAGAAGGAATTCGGCAAACATTAGCCCCGCCTGTTTACCAAAAACACCGCCTCTTG-----TC----CCTATAAGAGGTCTAGCCTGCCCAGTGACTTCTGTTCAACGGCCGCGGTATCCTAACCGTGCAAAGGTAGCGTAATCACTTGTCTTCTAAATAGAGACCAGTATGAAAGGCATCACGAGGACTAAACTGTCTCCTCTCCCTAATCAGTGAACCTAATAACCCCGTGAAGAAGCGGGGATTTTTATATAAGACGAGAAGACCCTATGGAGCTTAAAACATCATAACACCTGCCA--CCACAC-CATAT-CTACCCAGGTTTT-----T---CCCGCC---CCGTGGCACTCTGATTA-TATGTTTTTGGTTGGGGTGACCGCGGAGAAAAACCCATCCTCCACAATGA--A-GGGAA----CTTCCCTA--AACAGTAAGCCACAAC-TTTATGTATCAGCAAACTGACATCCATTGACCCAATATATTTGACTAACGAACCAAGTTACCCTAGGGATAACAGCGCAATCCAC-TTTGAGAGCCCCTAT-CGACAAGTGGGCTTACGACCTCGAT-GTTGGATCGGGGTATCCT-AGTGGTGCAGCC-G-CTACT--------------------------
        'ON468299_ZSFQ_4541_Pristimantis_sp._12'            --------------------------------------------------------------------ACTGAGAACTTCTAT-AAAATTATAG-AACCTTTTATGCTAAAACTAGTAACAAGAGGTAA--CC-CCTCTCTACAAT-GTAGGTATACGCCAGCAAGAACCCATCACTGGCAACTAACAGATCTAAATAAAAGTAGCAACCTCC---CC-CAAGAAAACCCTA--CTCCA-C-TCAACTGTTAACCTAATACCAGAACATTTCAAGAAAGATTAAAAGAAAGAGAAGGAATTCGGCAAACATTAGCCCCGCCTGTTTACCAAAAACACCGCCTCTTG-----TC----CCTATAAGAGGTCTAGCCTGCCCAGTGACTTCTGTTCAACGGCCGCGGTATCCTAACCGTGCAAAGGTAGCGTAATCACTTGTCTTCTAAATAGAGACCAGTATGAAAGGCATCACGAGGACTAAACTGTCTCCTCTCCCTAATCAGTGAACCTAATAACCCCGTGAAGAAGCGGGGATTTTTATATAAGACGAGAAGACCCTATGGAGCTTAAAACATCATAACACCTGCCA--CCACAC-CATAT-CTACCCAGGTTTT-----T---CCCGCC---CCATGGCACTCTGATTA-TATGTTTTTGGTTGGGGTGACCGCGGAGAAAAACCCATCCTCCACAATGA--A-GGGAA----CTTCCCTA--AACAGTAAGCCACAAC-TTTATGTATCAGCAAACTGACATCCATTGACCCAATATATTT-------------------------------------------------------------------------------------------------------------------------------------------------------
        'ON468295_ZSFQ_4448_Pristimantis_sp._12'            ------------------------------------------------------------TTAACCCCACTGAGAACTTCTAT-AAAATTATAG-AACCTTTTATGCTAAAACTAGTAACAAGAGGTAA--CC-CCTCTCTACAAT-GTAGGTATACGCCAGCAAGAACCCACCACTGGCAACTAACAGATCTAAATAAAAGTAGCAACCTCC---CC-CAAGAAAACCCTA--CTCCA-C-TCAACTGTTAACCTAATACCAGAACATTTCAAGAAAGATTAAAAGAAAGAGAAGGAATTCGGCAAACATTAGCCCCGCCTGTTTACCAAAAACACCGCCTCTTG-----TC----CCTATAAGAGGTCTAGCCTGCCCAGTGACTTCTGTTCAACGGCCGCGGTATCCTAACCGTGCAAAGGTAGCGTAATCACTTGTCTTCTAAATAGAGACCAGTATGAAAGGCATCACGAGGACTAAACTGTCTCCTCTCCCTAATCAGTGAACCTAATAACCCCGTGAAGAAGCGGGGATTTTTATATAAGACGAGAAGACCCTATGGAGCTTAAAACATCATAACACCTGCCA--CCACAC-CATAT-CTACCCAGGTTTT-----T---CCCGCC---CCGTGGCACTCTGATTA-TATGTTTTTGGTTGGGGTGACCGCGGAGAAAAACCCATCCTCCACAATGA--A-GGGAA----CTTCCCTA--AACAGTAAGCCACAAC-TTTATGTATCAGCAAACTGACATCCATTGATCCAATATATTTGACTAACGAACCAAGTTACCCTAGGGATAACAGCGCAATCCAC-TTTGAGAGCCCCTAT-CGACAAGTGGGCTTACGACCTCGAT-GTTGGATCGGGGTATCCT-AGTGGTGC--------------------------------------
        'ON468298_ZSFQ_4447_Pristimantis_sp._12'            -------------------------------------------------------------------------------------------------------------------GTAACAAGAGGTAA--CC-CCTCTCTACAAT-GTAGGTATACGCCAGCAAGAACCCACCACTGGCAACTAACAGATCTAAATAAAAGTAGCAACCTCC---CC-CAAGAAAACCCTA--CTCCA-C-TCAACTGGTTACCTAATACCAGAACATTTCAAGAAAGATTAAAAGAAAGAGAAGGAATTCGGCAAACATTAGCCCCGCCTGTTTACCAAAAACACCGCCTCTTG-----TC----CCTATAAGAGGTCTAGCCTGCCCAGTGACTTCTGTTCAACGGCCGCGGTATCCTAACCGTGCAAAGGTAGCGTAATCACTTGTCTTCTAAATAGAGACCAGTATGAAAGGCATCACGAGGACTAAACTGTCTCCTCTCCCTAATCAGTGAACCTAATAACCCCGTGAAGAAGCGGGGATTTTTATATAAGACGAGAAGACCCTATGGAGCTTAAAACATCATAACACCTGCCA--CCACAC-CATAT-CTACCCAGGTTTT-----T---CCCGCC---CCGTGGCACTCTGATTA-TATGTTTTTGGTTGGGGTGACCGCGGAGAAAAACCCATCCTCCACAATGA--A-GGGAA----CTTCCCTA--AACAGTAAGCCACAAC-TTTATGTATCAGCAAACTGACATCCATTGACCCAATATATTTGACTAACGAACCAAGTTACCCTAGGGATAACAGCGCAATCCAC-TTTGAGAGCCCCTAT-CGACAAGTGGGCTTACGACCTCGAT-GTTGGATCGGGGTATCCT-AGTGGTGCA-------------------------------------
        'ON468294_DHMECN_13339_Pristimantis_sp._12'         ----------------------------------------------------------------------TGAGAACTTCTAT-AAAATTATAG-AACCTTTTATGCTAAAACTAGTAACAAGAGGTAA--CC-CCTCTCTACAAT-GTAGGTATACGCCAGCAAGAACCCACCACTGGCAACTAACAGATCTAAATAAAAGTAGCAACCTCC---CC-CAAGAAAACCCTA--CTCCA-C-TCAACTGTTAACCTAATACCAGAACATTTCAAGAAAGATTAAAAGAAAGAGAAGGAATTCGGCAAACATTAGCCCCGCCTGTTTACCAAAAACACCGCCTCTTG-----TC----CCTATAAGAGGTCTAGCCTGCCCAGTGACTTCTGTTCAACGGCCGCGGTATCCTAACCGTGCAAAGGTAGCGTAATCACTTGTCTTCTAAATAGAGACCAGTATGAAAGGCATCACGAGGACTAAACTGTCTCCTCTCCCTAATCAGTGAACCTAATAACCCCGTGAAGAAGCGGGGGTTTTTATATAAGACGAGAAGACCCTATGGAGCTTAAAACATCATAACACCTGCCA--CCACAC-CATAT-CTACCCAGGTTTT-----T---CC--CC---CCGTGGCACTCTGATTA-TATGTTTTTGGTTGGGGTGACCGCGGAGAAAAACCCATCCTCCACAATGA--A-GGGAA----CTTCCCTA--AACAGTAAGCCACAAC-TTTATGTATCAGCAAACTGACATCCATTGACCCAATATATTTGACTAACGAACCAAGTTACCCTAGGGATAACAGCGCAATCCAC-TTTGAGAGCCCCTAT-CGACAAGTGGGCTTACGACCTCGAT-GTTGGATCGGGGTATCCT-AGTGGTGCAGCC-G-CT-----------------------------
        'ON468291_DHMECN_13347_Pristimantis_sp._12'         ---------------GCTT-ACTATGTTTATCCCAAT-CTCTTAACCCCACTCGACCCCTTTAACCCCACTGAGAACTTCTAT-AAAATTATAG-AGCCTTTTATGCTAAAACTAGTAACAAGAGGTAA--CC-CCTCTCTACAAT-GTAGGTATACGCCAGCAAGAACCCACCACTGGCAACTAACAAATCTAAATAAAAGTAGCAACCTCC---CC-CAAGAAAACCCTA--CTCCA-C-TCAACTGTTAACCTAATACCAGAACATTTCAAGAAAGATTAAAAGAAAGAGAAGGAATTCGGCAAACATTAGCCCCGCCTGTTTACCAAAAACACCGCCTCTTG-----TC----CCTATAAGAGGTCTAGCCTGCCCAGTGACTTCTGTTCAACGGCCGCGGTATCCTAACCGTGCAAAGGTAGCGTAATCACTTGTCTTCTAAATAGAGACCAGTATGAAAGGCATCACGAGGACTAAACTGTCTCCTCTCCCTAATCAGTGAACCTAATAACCCCGTGAAGAAGCGGGGGTTTTTATATAAGACGAGAAGACCCTATGGAGCTTAAAACATCATAACACCTGCCA--CCCCAC-CCTAT-TTACCCAGGTTTT-----T---CC--CA---CTGTGGCACTCTGATTA-TATGTTTTTGGTTGGGGTGACCGCGGAGAAAAACCCATCCTCCACAATGA--A-GGGAG----CTTCCCTA--AACAGTAAGCCACAAC-TTTATGTATCAGCAAACTGACATCCATTGACCCAATATATTTGATTAACGAACCAAGTTACCCTAGGGATAACAGCGCAATCCAC-TTTGAGAGCCCCTAT-CGACAAGTGGGCTTACGACCTCGAT-G----------------------------------------------------------------
        'ON468293_DHMECN_13648_Pristimantis_sp._12'         ------------------------------------T-CTCTTAACCCCACTCGACCCCTTTAACCCCACTGAGAACTTCTAT-AAAATTATAG-AGCCTTTTATGCTAAAACTAGTAACAAGAGGTAA--CC-CCTCTCTACAAT-GTAGCTATACGCCAGCAAGAACCCACCACTGGCAACTAACAAATCTAAATAAAAGTAGCAACCTCC---CC-CAAGAAAACCCTA--CTCCA-C-TCAACTGTTAACCTAATACCAGAACATTTCAAGAAAGATTAAAAGAAAGAGAAGGAATTCGGCAAACATTAGCCCCGCCTGTTTACCAAAAACACCGCCTCTTG-----TC----CCTATAAGAGGTCTAGCCTGCCCAGTGACTTCTGTTCAACGGCCGCGGTATCCTAACCGTGCAAAGGTAGCGTAATCACTTGTCTTCTAAATAGAGACCAGTATGAAAGGCATCACGAGGACTAAACTGTCTCCTCTCCCTAATCAGTGAACCTAATAACCCCGTGAAGAAGCGGGGGTTTTTATATAAGACGAGAAGACCCTATGGAGCTTAAAACATCATAACACCTGCCA--CCCCAC-CCTAT-TTACCCAGGTTTT-----T---CC--CA---CTGTGGCACTCTGATTA-TATGTTTTTGGTTGGGGTGACCGCGGAGAAAAACCCATCCTCCACAATGA--A-GGGAG----CTTCCCTA--AACAGTAAGCCACAAC-TTTATGTATCAGCAAACTGACATCCATTGACCCAATATATTTGATTAACGAACCAAGTTACCCTAGGGATAACAGCGCAATCCAC-TTTGAGAGCCCCTAT-CGACAAGTGGGCTTACGACCTCGAT-G----------------------------------------------------------------
        'ON468292_DHMECN_13649_Pristimantis_sp._12'         ------------AAAGCTT-ACTATGTTTATCCCAAT-CTCTTAACCCCACTCGACCCCTTTAACCCCACTGAGAACTTCTAT-AAAATTATAG-AGCCTTTTATGCTAAAACTAGTAACAAGAGGTAA--CC-CCTCTCTACAAT-GTAGCTATACGCCAGCAAGAACCCACCACTGGCAACTAACAAATCTAAATAAAAGTAGCAACCTCC---CC-CAAGAAAACCCTA--CTCCA-C-TCAACTGTTAACCTAATACCAGAACATTTCAAGAAAGATTAAAAGAAAGAGAAGGAATTCGGCAAACATTAGCCCCGCCTGTTTACCAAAAACACCGCCTCTTG-----TC----CCTATAAGAGGTCTAGCCTGCCCAGTGACTTCTGTTCAACGGCCGCGGTATCCTAACCGTGCAAAGGTAGCGTAATCACTTGTCTTCTAAATAGAGACCAGTATGAAAGGCATCACGAGGACTAAACTGTCTCCTCTCCCTAATCAGTGAACCTAATAACCCCGTGAAGAAGCGGGGGTTTTTATATAAGACGAGAAGACCCTATGGAGCTTAAAACATCATAACACCTGCCA--CCCCAC-CCTAT-TTACCCAGGTTTT-----T---CC--CA---CTGTGGCACTCTGATTA-TATGTTTTTGGTTGGGGTGACCGCGGAGAAAAACCCATCCTCCACAATGA--A-GGGAG----CTTCCCTA--AACAGTAAGCCACAAC-TTTATGTATCAGCAAACTGACATCCATTGACCCAATATATTTGATTAACGAACCAAGTTACCCTAGGGATAACAGCGCAATCCAC-TTTGAGAGCCCCTAT-CGACAAGTGGGCTTACGACCTCGAT-GTTGGATCGGGGTATCCT-AGTGGTGCAGCC-G-CTACT--------------------------
        'ON468290_DHMECN_13354_Pristimantis_sp._12'         --------------------ACTATGTTTATCCCAAT-CTCTTAACCCCACTCGACCCCTTTAACCCCACTGAGAACTTCTAT-AAAATTATAG-AGCCTTTTATGCTAAAACTAGTAACAAGAGGTAA--CC-CCTCTCTACAAT-GTAGGTATACGCCAGCAAGAACCCACCACTGGCAACTAACAAATCTAAATAAAAGTAGCAACCTCC---CC-CAAGAAAACCCTA--CTCCA-C-TCAACTGTTAACCTAATACCAGAACATTTCAAGAAAGATTAAAAGAAAGAGAAGGAATTCGGCAAACATTAGCCCCGCCTGTTTACCAAAAACACCGCCTCTTG-----TC----CCTATAAGAGGTCTAGCCTGCCCAGTGACTTCTGTTCAACGGCCGCGGTATCCTAACCGTGCAAAGGTAGCGTAATCACTTGTCTTCTAAATAGAGACCAGTATGAAAGGCATCACGAGGACTAAACTGTCTCCTCTCCCTAATCAGTGAACCTAATAACCCCGTGAAGAAGCGGGGGTTTTTATATAAGACGAGAAGACCCTATGGAGCTTAAAACATCATAACACCTGCCA--CCCCAC-CCTAT-TTACCCAGGTTTT-----T---CC--CA---CTGTGGCACCCTGATTA-TATGTTTTTGGTTGGGGTGACCGCGGAGAAAAACCCATCCTCCACAATGA--A-GGGAG----CTTCCCTA--AACAGTAAGCCACAAC-TTTATGTATCAGCAAACTGACATCCATTGACCCAATATATTTGATTAACGAACCAAGTTACCCTAGGGATAACAGCGCAATCCAC-TTTGAGAGCCCCTAT-CGACAAGTGGGCTTACGACCTCGAT-GTTGGATCGGGGTATCC------------------------------------------------
        ON468374_MZUTI_1807_Pristimantis_festae             ---AAAAGCGTCAAAGCTT-ACTATGTTTATCCTAAT-TTCTTAATCTCACTCGACCCCTTTAATTATACTGAGAACTTCTAT-AAGATTATAG-AACCTTTTATGCTAAAACTAGTAACAAGAGGTAA--CC-CCTCTCTACAAT-GTGAGTATACGCCAACAAGAACCCACCATTGGCAATCAACAGATTTAAATAAAAGTGGCAACTT-C----C-CCAGAAAACCCCA--CCCTA-C-TCGACTGTTAACCTAATACCAGAACATTTCAAGAAAGATTAAAAGAAAGAGAAGGAACTCGGCAAACATTAGCCCCGCCTGTTTACCAAAAACACCGCCTCTTGT---CCC----CCTATAAGAGGTCTAGCCTGCCCAGTGACTTCTGTTCAACGGCCGCGGTATCCTAACCGTGCAAAGGTAGCGTAATCACTTGTCCCCTAAATAGAGACTAGTATGAATGGCATCACGAGGACTAAGCTGTCTCCTCCCCCTAATCAGTGAACCTAATAACCCCGTGAAGAAGCGGGAATTTTTATATAAGACGAGAAGACCCTGTGGAGCTTAAATCACTATAACACCTGCCA--CCTCAC-TCTAT-CTACCCAGGT-TT---TCC---CC--CC---CCGTGGCACTATGATTA-TATGTTTTTGGTTGGGGTGACCGCGGAGAAAAACCTATCCTCCACAATGA--A-AGGGA----CTTCCCTA--AACAGTAAGCTACAAC-TTTATGTATCAGCAAACTGACATCCATTGACCCAATATATTTGATTAACGAACCAAGTTACCCCAGGGATAACAGCGCAATCCAC-TTCGAGAGCCCCTAT-CGACAAGTGGGCTTACGACCTCGAT-GTTGGATCGTGGTATCCT-AGTGGTGCAGCC-G-CTACT-AAA----------------------
        ON468375_QCAZ_43164_Pristimantis_festae             ---AAAAGCGTCAAAGCTT-ACTATGTTTATCCTAAT-TTCTTAATCTCACTCGACCCCTTTAATTATACTGAGAACTTCTAT-AAGATTATAG-AACCTTTTATGCTAAAACTAGTAACAAGAGGTAA--CC-CCTCTCTACAAT-GTGAGTATACGCCAACAAGAACCCACCATTGGCAATCAACAGATTTAAATAAAAGTGGCAACTT-C----C-CCAGAAAACCCCA--CCCTA-C-TCGACTGTTAACCTAATACCAGAACATTTCAAGAAAGATTAAAAGAAAGAGAAGGAACTCGGCAAACATTAGCCCCGCCTGTTTACCAAAAACACCGCCTCTTGT---CCC----CCTATAAGAGGTCTAGCCTGCCCAGTGACTTCTGTTCAACGGCCGCGGTATCCTAACCGTGCAAAGGTAGCGTAATCACTTGTCCCCTAAATAGAGACTAGTATGAATGGCATCACGAGGACTAAGCTGTCTCCTCCCCCTAATCAGTGAACCTAATAACCCCGTGAAGAAGCGGGAATTTTTATATAAGACGAGAAGACCCTGTGGAGCTTAAATCACTATAACACCTGCCA--CCTCAT-TCTAT-CTACCCAGGT-TT---TCC---CC--CC---CCGTGGCACTATGATTA-TATGTTTTTGGTTGGGGTGACCGCGGAGAAAAACCTATCCTCCACAATGA--A-AGGGA----CTTCCCTA--AACAGTAAGCTACAAC-TTTATGTATCAGCAAACTGACATCCATTGACCCAATATATTTGATTAACGAACCAAGTTACCCCAGGGATAACAGCGCAATCCAC-TTCGAGAGCCCCTAT-CGACAAGTGGGCTTACGACCTCGAT-GTTGGATCGTGGTATCCT-AGTGGTGCAGCC-G-CTACT-AAAGGTCGTTGT----CACGATAAA
        ON468377_QCAZ_42109_Pristimantis_festae             A--AAAAGCGTCAAAGCTT-ACTATGTTTATCCTAAT-TTCTTAATCTCACTCGACCCCTTTAATTATACTGAGAACTTCTAT-AAGATTATAG-AACCTTTTATGCTAAAACTAGTAACAAGAGGTAA--CC-CCTCTCTACAAT-GTGAGTATACGCCAACAAGAACCCACCATTGGCAATCAACAGATTTAAATAAAAGTGGCAACTT-C----C-CCAGAAAACCCCA--CCCTA-C-TCGACTGTTAACCTAATACCAGAACATTTCAAGAAAGATTAAAAGAAAGAGAAGGAACTCGGCAAACATTAGCCCCGCCTGTTTACCAAAAACACCGCCTCTTGT---CCC----CCTATAAGAGGTCTAGCCTGCCCAGTGACTTCTGTTCAACGGCCGCGGTATCCTAACCGTGCAAAGGTAGCGTAATCACTTGTCCCCTAAATAGAGACTAGTATGAATGGCATCACGAGGACTAAGCTGTCTCCTCCCCCTAATCAGTGAACCTAATAACCCCGTGAAGAAGCGGGAATTTTTATATAAGACGAGAAGACCCTGTGGAGCTTAAATCACTATAACACCTGCCA--CCTCAC-TCTAT-CTACCCAGGT-TT---CCC---CC--CC---CCGTGGCACTATGATTA-TATGTTTTTGGTTGGGGTGACCGCGGAGAAAAACCTATCCTCCACAATGA--A-AGGGA----CTTCCCTA--AACAGTAAGCTACAAC-TTTATGTATCAGCAAACTGACATCCATTGACCCAATATATTTGATTAACGAACCAAGTTACCCCAGGGATAACAGCGCAATCCAC-TTCGAGAGCCCCTAT-CGACAAGTGGGCTTACGACCTCGAT-GTTGGATCGTGGTATCCT-AGTGGTGCAGCC-G-CTACT-AAAGGTTCGTTTGTTCAACGATAAA
        'EF493515.1_KU_218234_Pristimantis_festae'          ---------------------------------------------TCTCACTCGACCCCTTTAATTATACTGAGAACTTCTAT-AAGATTATAG-AACCTTTTATGCTAAAACTAGTAACAAGAGGTAA--CC-CCTCTCTACAAT-GTGAGTATACGCCAACAAGAACCCACCATTGGCAATCAACAGATTTAAATAAAAGTGGCAACTT-C----C-CCAGAAAACCCCA--CCCTA-C-TCGACTGTTAACCTAATACCAGAACATTTCAAGAAAGATTAAAAGAAAGAGAAGGAACTCGGCAAACATTAGCCCCGCCTGTTTACCAAAAACACCGCCTCTTGT---CCC----CCTATAAGAGGTCTAGCCTGCCCAGTGACTTCTGTTCAACGGCCGCGGTATCCTAACCGTGCAAAGGTAGCGTAATCACTTGTCCCCTAAATAGAGACTAGTATGAATGGCATCACGAGGACTAAGCTGTCTCCTCCCCCTAATCAGTGAACCTAATAACCCCGTGAAGAAGCGGGAATTTTTATATAAGACGAGAAGACCCTGTGGAGCTTAAATCACTATAACACCTGCCA--CCTCAC-TCTAT-CTACCCAGGT-TT---TCC---CC--CC---CCGTGGCACTATGATTA-TATGTTTTTGGTTGGGGTGACCGCGGAGAAAAACCTATCCTCCACAATGA--A-AGGGA----CTTCCCTA--AACAGTAAGCTACAAC-TTTATGTATCAGCAAACTGACATCCATTGACCCAATATATTTGATTAACGAACCAAGTTACCCCAGGGATAACAGCGCAATCCAC-TTCGAGAGCCCCTAT-CGACAAGTGGGCTTACGACCTCGAT-GTTGGATCGTGGTATCCT-AGTGGTGCAGCC-G-CTACT-AAAGGTTCGTTTGTTCAACGATTAA
        ON468369_QCAZ_49680_Pristimantis_festae             A--AAAAGCGTCAAAGCTT-ACTATGTTTATCCTAAT-TTCTTAATCTCACTCGACCCCTTTAATTATACTGAGAACTTCTAT-AAGATTATAG-AACCTTTTATGCTAAAACTAGTAACAAGAGGTAA--CC-CCTCTCTACAAT-GTAAGTATACGCCAACAAGAACCCACCATTGGCAATCGACAGATTTAAATAAAAGTGGCAACTT-C----C-CCAGAAAACCCCA--CCCTA-C-TCAACTGTTAACCTAATACCAGAACATTTCAAGAAAGATTAAAAGAAAGAGAAGGAACTCGGCAAACATTAGCCCCGCCTGTTTACCAAAAACACCGCCTCTTGT---CCC----CCTATAAGAGGTCTAGCCTGCCCAGTGACTTCTGTTCAACGGCCGCGGTATCCTAACCGTGCAAAGGTAGCGTAATCACTTGTCCCCTAAATAGAGACTAGTATGAATGGCATCACGAGGACTAAGCTGTCTCCTCCCCCTAATCAGTGAACCTAATAACCCCGTGAAGAAGCGGGAATTTTTATATAAGACGAGAAGACCCTGTGGAGCTTAAATCACTATAACACCTGCCA--CCTCAC-TCTAT-CTACCCAGGTCTT---TCC---CC--CC---CCGTGGCACTATGATTA-TATGTTTTTGGTTGGGGTGACCGCGGAGAAAAACCTATCCTCCACAATGA--A-AGGGA----CTTCCCTA--AACAGTAAGCTACAAC-TTTATGTATCAGCAAACTGACATCCATTGACCCAATATATTTGATTAACGAACCAAGTTACCCCAGGGATAACAGCGCAATCCAC-TTCGAGAGCCCCTAT-CGACAAGTGGGCTTACGACCTCGAT-GTTGGATCGTGGTATCCT-AGTGGTGCAGCC-G-CTACT-AAAGGTTCGTTTGTTCAACGATTAA
        ON468371_QCAZ_16404_Pristimantis_festae             ---AAAAGCGTCAAAGCTT-ACTATGTTTATCCTAAT-TTCTTAATCTCACTCGACCCCTTTAATTATACTGAGAACTTCTAT-AAGATTATAG-AACCTTTTATGCTAAAACTAGTAACAAGAGGTAA--CC-CCTCTCTACAAT-GTAAGTATACGCCAACAAGAACCCACCATTGGCAATCAACAGATTTAAATAAAAGTGGCAACTT-C----C-CCAGAAAACCCCA--CCCTA-C-TCAACTGTTAACCTAATACCAGAACATTTCAAGAAAGATTAAAAGAAAGAGAAGGAACTCGGCAAACATTAGCCCCGCCTGTTTACCAAAAACACCGCCTCTTGT---CCC----CCTATAAGAGGTCTAGCCTGCCCAGTGACTTCTGTTCAACGGCCGCGGTATCCTAACCGTGCAAAGGTAGCGTAATCACTTGTCCCCTAAATAGAGACTAGTATGAATGGCATCACGAGGACTAAGCTGTCTCCTCCCCCTAATCAGTGAACCTAATAACCCCGTGAAGAAGCGGGAATTTTTATATAAGACGAGAAGACCCTGTGGAGCTTAAATCACTATAACACCTGCCA--CCTCAC-TCTAT-CTACCCAGGTCTT---TCC---CC--CC---CCGTGGCACTATGATTA-TATGTTTTTGGTTGGGGTGACCGCGGAGAAAAACCTATCCTCCACAATGA--A-AGGGA----CTTCCCTA--AACAGTAAGCTACAAC-TTTATGTATCAGCAAACTGACATCCATTGACCCAATATATTTGATTAACGAACCAAGTTACCCCAGGGATAACAGCGCAATCCAC-TTCGAGAGCCCCTAT-CGACAAGTGGGCTTACGACCTCGAT-GTTGGATCGTGGTATCCT-AGTGGTGCAGCCGG-CTACT-AA-----------------------
        ON468370_QCAZ_16405_Pristimantis_festae             ---AAAAGCGTCAAAGCTT-ACTATGTTTATCCTAAT-TTCTTAATCTCACTCGACCCCTTTAATTATACTGAGAACTTCTAT-AAGATTATAG-AACCTTTTATGCTAAAACTAGTAACAAGAGGTAA--CC-CCTCTCTACAAT-GTAAGTATACGCCAACAAGAACCCACCATTGGCAATCAACAGATTTAAATAAAAGTGGCAACTT-C----C-CCAGAAAACCCCA--CCCTA-C-TCAACTGTTAACCTAATACCAGAACATTTCAAGAAAGATTAAAAGAAAGAGAAGGAACTCGGCAAACATTAGCCCCGCCTGTTTACCAAAAACACCGCCTCTTGT---CCC----CCTATAAGAGGTCTAGCCTGCCCAGTGACTTCTGTTCAACGGCCGCGGTATCCTAACCGTGCAAAGGTAGCGTAATCACTTGTCCCCTAAATAGAGACTAGTATGAATGGCATCACGAGGACTAAGCTGTCTCCTCCCCCTAATCAGTGAACCTAATAACCCCGTGAAGAAGCGGGAATTTTTATATAAGACGAGAAGACCCTGTGGAGCTTAAATCACTATAACACCTGCCA--CCTCAC-TCTAT-CTACCCAGGTCTT---TCC---CC--CC---CCGTGGCACTATGATTA-TATGTTTTTGGTTGGGGTGACCGCGGAGAAAAACCTATCCTCCACAATGA--A-AGGGA----CTTCCCTA--AACAGTAAGCTACAAC-TTTATGTATCAGCAAACTGACATCCATTGACCCAATATATTTGATTAACGAACCAAGTTACCCCGGGGATAACAGCGCAATCCAC-TTCGAGAGCCCCTAT-CGACAAGTGGGCTTACGACCTCGAT-GTTGGATCGTGGTATCCT-AGT-------------------------------------------
        ON468373_QCAZ_13677_Pristimantis_festae             -------------------------------CCTAAT-TTCTTAATCTCACTCGACCCCTTTAATTATACTGAGAACTTCTAT-AAGATTATAG-AACCTTTTATGCTAAAACTAGTAACAAGAGGTAA--CC-CCTCTCTACAAT-GTGAGTATACGCCAACAAGAACCCACCATTGGCAATCAACAGATTTAAATAAAAGTGGCAACTT-C----C-CCAGAAAACCCCC--CCCTA-C-TCGACTGTTAACCTAATACCAGAACATTTCAAGAAAGATTAAAAGAAAGAGAAGGAACTCGGCAAACATTAGCCCCGCCTGTTTACCAAAAACACCGCCTCTTGT---CCC----CCTATAAGAGGTCTAGCCTGCCCAGTGACTTCTGTTCAACGGCCGCGGTATCCTAACCGTGCAAAGGTAGCGTAATCACTTGTCCCCTAAATAGAGACTAGTATGAATGGCATCACGAGGACTAAGCTGTCTCCTCCCCCTAATCAGTGAACCTAATAACCCCGTGAAGAAGCGGGAATTTTTATATAAGACGAGAAGACCCTGTGGAGCTTAAATCACTATAACACCTGCCA--CCTCAC-TCTAT-CTACCCAGGTTTTC--CCC---CC--CC---CCGTGGCACTATGATTA-TATGTTTTTGGTTGGGGTGACCGCGGAGAAAAACCTATCCTCCACAATGA--A-AGGGA----CTTCCCTA--AACAGTAAGCTACAAC-TTTATGTATCAGCAAACTGACATCCATTGACCCAATATATTTGATTAACGAACCAAGTTACCCCAGGGATAACAGCGCAATCCAC-TTCGAGAGCCCCTAT-CGACAAGTGGGCTTACGACCTCGAT-GTTGGATCGTGGTATCCT-AGTGGTGCAGCC-G-CTACT-AAA----------------------
        ON468376_QCAZ_42116_Pristimantis_festae             A--AAAAGCGTCAAAGCTT-ACTATGTTTATCCTAAT-TTCTTAATCTCACTCGACCCCTTTAATTATACTGAGAACTTCTAT-AAGATTATAG-AACCTTTTATGCTAAAACTAGTAACAAGAGGTAA--CC-CCTCTCTACAAT-GTGAGTATACGCCAACAAGAACCCACCATTGGCAATCAACAGATTTAAATAAAAGTGGCAACTT-C----C-CCAGAAAACCCCA--CCCTA-C-TCGACTGTTAACCTAATACCAGAACATTTCAAGAAAGATTAAAAGAAAGAGAAGGAACTCGGCAAACATTAGCCCCGCCTGTTTACCAAAAACACCGCCTCTTGT---CCC----CCTATAAGAGGTCTAGCCTGCCCAGTGACTTCTGTTCAACGGCCGCGGTATCCTAACCGTGCAAAGGTAGCGTAATCACTTGTCCCCTAAATAGAGACTAGTATGAATGGCATCACGAGGACTAAGCTGTCTCCTCCCCCTAATCAGTGAACCTAATAACCCCGTGAAGAAGCGGGAATTTTTATATAAGACGAGAAGACCCTGTGGAGCTTAAATCACTATAACACCTGCCA--CCTCAC-TCTAT-CTACCCAGG--TT---TCC---CC--CC---CCGTGGCACTATGATTA-TATGTTTTTGGTTGGGGTGACCGCGGAGAAAAACCTATCCTCCACAATGA--A-AGGGA----CTTCCCTA--AACAGTAAGCTACAAC-TTTATGTATCAGCAAACTGACATCCATTGACCCAATATATTTGATTAACGAACCAAGTTACCCCAGGGATAACAGCGCAATCCAC-TTCGAGAGCCCCTAT-CGACAAGTGGGCTTACGACCTCGAT-GTTGGATCGTGGTATCCT-AGTGGTGCAGCC-G-CTACT-AAAGGT-CGTTTGTTC-ACGATAAA
        ON468372_QCAZ_13667_Pristimantis_festae             A--AAAAGCGTCAAAGCTT-ACTATGTTTATCCTAAT-TTCTTAATCTCACTCGACCCCTTTAATTATACTGAGAACTTCTAT-AAGATTATAG-AACCTTTTATGCTAAAACTAGTAACAAGAGGTAA--CC-CCTCTCTACAAT-GTGAGTATACGCCAACAAGAACCCACCATTGGCAATCAACAGATTTAAATAAAAGTGGCAACTTCC----C-CCAGAAAACCCCC--CCCTA-C-TCGACTGTTAACCTAATACCAGAACATTTCAAGAAAGATTAAAAGAAAGAGAAGGAACTCGGCAAACATTAGCCCCGCCTGTTTACCAAAAACACCGCCTCTTGT---CCC----CCTATAAGAGGTCTAGCCTGCCCAGTGACTTCTGTTCAACGGCCGCGGTATCCTAACCGTGCAAAGGTAGCGTAATCACTTGTCCCCTAAATAGAGACTAGTATGAATGGCATCACGAGGACTAAGCTGTCTCCTCCCCCTAATCAGTGAACCTAATAACCCCGTGAAGAAGCGGGAATTTTTATATAAGACGAGAAGACCCTGTGGAGCTTAAATCACTATAACACCTGCCA--CCTCAC-TCTAT-CTACCCAGGTTTT---CCC---CC--CC---CCGTGGCACTATGATTA-TATGTTTTTGGTTGGGGTGACCGCGGAGAAAAACCTATCCTCCACAATGA--A-AGGGA----CTTCCCTA--AACAGTAAGCTACAAC-TTTATGTATCAACAAACTGACATCCATTGACCCAATATATTTGATTAACGAACCAAGTTACCCCAGGGATAACAGCGCAATCCAC-TTCGAGAGCCCCTAT-CGACAAGTGG---------------------------------------------------------------------------------
        ON468366_DHMECN_13640_Pristimantis_festae           ---------GTCAAAGCTT-ACTATGTTTATCCTAAT-TTCTTAATTTCACTCGACCCCTTTAATCATACTGAGAACTTCTAT-AAGATTATAG-AACCTTTTATGCTAAAACTAGTAACAAGAGGTAA--CC-CCTCTCTACAAT-GTAGGTATACGCCAACAAGAACCCACCATTGGCAATCAACAGATTTAAATAAAAGTGGCAACTTCC----C-CCAGAAAACCCCA--CCCTA-C-TCAACTGTTAACCTAATACCAGAACATTACAAGAAAGATTAAAAGAAAGAGAAGGAACTCGGCAAACATTAGCCCCGCCTGTTTACCAAAAACACCGCCTCTTGT---CCC----CCTATAAGAGGTCTAGCCTGCCCAGTGACTTCTGTTCAACGGCCGCGGTATCCTAACCGTGCAAAGGTAGCGTAATCACTTGTCTCCTAAATAGAGACTAGTATGAATGGCATCACGAGGACTAAGCTGTCTCCTCCCCCTAATCAGTGAACCTAATAACCCCGTGAAGAAGCGGGGATTTTTATATAAGACGAGAAGACCCTGTGGAGCTTAAATCACTATAACACCTGCCA--CCTCAC-CCCAT-CTACCCAGGTTTT-----T---CC--CC---CCGTGGCACTATGATTA-TATGTTTTTGGTTGGGGTGACCGCGGAGAAAAACCTATCCTCCACAATGA--A-AGGGA----CTTCCCTA--AACAGTAAGCTACAAC-TTTATGTATCAGCAAACTGACATCCATTGACCCAATATACTTGATTAACGAACCAAGTTACCCCAGGGATAACAGCGCAATCCAC-TTCGAGAGCCCCTAT-CGACAAGTGGGCTTACGACCTCGAT-G----------------------------------------------------------------
        ON468365_DHMECN_13641_Pristimantis_festae           A--------------------CTATGTTTATCCTAAT-TTCTTAATTTCACTCGACCCCTTTAATCATACTGAGAACTTCTAT-AAGATTATAG-AACCTTTTATGCTAAAACTAGTAACAAGAGGTAA--CC-CCTCTCTACAAT-GTAGGTATACGCCAACAAGAACCCACCATTGGCAATCAACAGATTTAAATAAAAGTGGCAACTTCC----C-CCAGAAAACCCCA--CCCTA-C-TCAACTGTTAACCTAATACCAGAACATTTCAAGAAAGATTAAAAGAAAGAGAAGGAACTCGGCAAACATTAGCCCCGCCTGTTTACCAAAAACACCGCCTCTTGT---CCC----CCTATAAGAGGTCTAGCCTGCCCAGTGACTTCTGTTCAACGGCCGCGGTATCCTAACCGTGCAAAGGTAGCGTAATCACTTGTCTCCTAAATAGAGACTAGTATGAATGGCATCACGAGGACTAAGCTGTCTCCTCCCCCTAATCAGTGAACCTAATAACCCCGTGAAGAAGCGGGGATTTTTATATAAGACGAGAAGACCCTGTGGAGCTTAAATCACTATAACACCTGCCA--CCTCAC-CCCAT-CTACCCAGGTTTT-----T---CC--CC---CCGTGGCACTATGATTA-TATGTTTTTGGTTGGGGTGACCGCGGAGAAAAACCTATCCTCCACAATGA--A-AGGGA----CTTCCCTA--AACAGTAAGCTACAAC-TTTATGTATCAGCAAACTGACATCCATTGACCCAATATACTTGATTAACGAACCAAGTTACCCCAGGGATAACAGCGCAATCCAC-TTCGAGAGCCCCTAT-CGACAAGTGGGCTTACGACCTCGAT-GTTGGATCGTGGTATCCT-AGTGGTGCAGCC-G-CT-----------------------------
        ON468364_ZSFQ_4425_Pristimantis_festae              ----------------------------------------------------------------------------------------------------------------------------------------------------------------AACAAGAACCCACCATTGGCAATCAACAGATTTAAATAAAAGTGGCAACTTCC----C-CCAGAAAACCCCA--CCCTA-C-TCAACTGTTAACCTAATACCAGAACATTTCAAGAAAGATTAAAAGAAAGAGAAGGAACTCGGCAAACATTAGCCCCGCCTGTTTACCAAAAACACCGCCTCTTGT---CCC----CCTATAAGAGGTCTAGCCTGCCCAGTGACTTCTGTTCAACGGCCGCGGTATCCTAACCGTGCAAAGGTAGCGTAATCACTTGTCTCCTAAATAGAGACTAGTATGAATGGCATCACGAGGACTAAGCTGTCTCCTCCCCCTAATCAGTGAACCTAATAACCCCGTGAAGAAGCGGGGATTTTTATATAAGACGAGAAGACCCTGTGGAGCTTAAATCACTATAACACCTGCCA--CCTCAC-CCCAT-CTACCCAGGTTTT-----T---CC--CC---CCGTGGCACTATGATTA-TATGTTTTTGGTTGGGGTGACCGCGGAGAAAAACCTATCCTCCACAATGA--A-AGGGA----CTTCCCTA--AACAGTAAGCTACAAC-TTTATGTATCAGCAAACTGACATCCATTGACCCAATATACTTGATTAA-------------------------------------------------------------------------------------------------------------------------------------------------
        ON468359_QCAZ_11677_Pristimantis_festae             A--AAAAGCGTCAAAGCTT-ACTATGTTTATCCTAAT-TTCTTAATCTCACTCGACCCCTTTAATCATACTGAGAACTTCTAT-AAGATTATAG-AACCTTTTATGCTAAAACTAGTAACAAGAGGTAA--CC-CCTCTCTACAAT-GTGAGTATACGCCAACAAGAACCCACCATTGGCAATCAACAGATTTAAATAAAAGTGGCAACTTCC----C-CCAGAAAACCCCA--CCCTA-C-TCAACTGTTAACCTAATACCAGAACATTTCAAGAAAGATTAAAAGAAAGAGAAGGAACTCGGCAAACATTAGCCCCGCCTGTTTACCAAAAACACCGCCTCTTGT---CCC----CCTATAAGAGGTCTAGCCTGCCCAGTGACTTCTGTTCAACGGCCGCGGTATCCTAACCGTGCAAAGGTAGCGTAATCACTTGTCCCCTAAATAGAGACTAGTATGAATGGCACCACGAGGACTAAGCTGTCTCCTCTCCCTAATCAGTGAACCTAATAACCCCGTGAAGAAGCGGGGATTTTTATATAAGACGAGAAGACCCTGTGGAGCTTAAATCACTATAACATCTGCCA--CCTCAC-TCTAT-CTACCCAGGTTTT-----T---CC--CC---CCGTGGCACTATGATTA-TATGTTTTTGGTTGGGGTGACCGCGGAGAAAAACCTATCCTCCACAATGA--A-AGGGA----CTTCCCTA--AACAGTAAGCTACAAC-TTTATGTATCAGCAAACTGACATCCATTGACCCAATATACTTGATTAACGAACCAAGTTACCCCAGGGATAACAGCGCAATCCAC-TTCGAGAGCCCCTAT-CGACAAGTGGGCTTACGACCTCGAT-GTTGGATCGTGGTATCCT-AGTGGTGCAGCC-G-CTACT-AAAGGTTCGTTTGTTCAACGATTAA
        ON468361_QCAZ_52628_Pristimantis_festae             A--AAAAGCGTCAAAGCTT-ACTATGTTTATCCTAAT-TTCTTAATCTCACTCGACCCCTTTAATCATACTGAGAACTTCTAT-AAGATTATAG-AACCTTTTATGCTAAAACTAGTAACAAGAGGTAA--CC-CCTCTCTACAAT-GTGGGTATACGCCAACAAGAACCCATCATTGGCAATCAACAGATTTAAATAAAAGTGGCAACTTCC----C-CCAGAAAACCCCA--CCCCA-C-CCAACTGTTAACCTAATACCAGAACATTTCAAGAAAGATTAAAAGAAAGAGAAGGAACTCGGCAAACATTAGCCCCGCCTGTTTACCAAAAACACCGCCTCTTGT---CCC----CCTATAAGAGGTCTAGCCTGCCCAGTGACTTCTGTTCAACGGCCGCGGTATCCTAACCGTGCAAAGGTAGCGTAATCACTTGTCCCCTAAATAGAGACTAGTATGAATGGCATCACGAGGACTAAGCTGTCTCCTCTCCCTAATCAGTGAACCTAATAACCCTGTGAAGAAGCGGGGATTTTTATATAAGACGAGAAGACCCTGTGGAGCTTAAATCACTATAACACCTGCCA--CCTCAC-TCTAT-CTACCCAGGTTTT-----T---CC--CC---CCGTGGCACTATGATTA-TATGTTTTTGGTTGGGGTGACCGCGGAGAAAAACCTATCCTCCACAATGA--A-AGGGA----CTTCCCTA--AACAGTAAGCTACAAC-TTTATGTATCAGCAAACTGACATCCATTGACCCAATATACTTGATTAACGAACCAAGTTACCCCAGGGATAACAGCGCAATCCAC-TTCGAGAGCCCCTAT-CGACAGGTGGGCTTACGACCTCGAT-GTTGGATCGTGGTATCCT-AGTGGTGCAGCC-G-CTACT-AAAGGTTCGTTTGTTCAACGATTAA
        ON468360_QCAZ_52629_Pristimantis_festae             A--AAAAGCGTCAAAGCTT-ACTGTGTTTATCCTAAT-TTCTTAATCTCACTCGACCCCTTTAATCATACTGAGAACTTCTAT-AAGATTATAG-AACCTTTTATGCTAAAACTAGTAACAAGAGGTAA--CC-CCTCTCTACAAT-GTGGGTATACGCCAACAAGAACCCATCATTGGCAATCAACAGATTTAAATAAAAGTGGCAACTTCC----C-CCAGAAAACCCCA--CCCCA-C-CCAACTGTTAACCTAATACCAGAACATTTCAAGAAAGATTAAAAGAAAGAGAAGGAACTCGGCAAACATTAGCCCCGCCTGTTTACCAAAAACACCGCCTCTTGT---CCC----CCTATAAGAGGTCTAGCCTGCCCAGTGACTTCTGTTCAACGGCCGCGGTATCCTAACCGTGCAAAGGTAGCGTAATCACTTGTCCCCTAAATAGAGACTAGTATGAATGGCATCACGAGGACTAAGCTGTCTCCTCTCCCTAATCAGTGAACCTAATAACCCCGTGAAGAAGCGGGGATTTTTATATAAGACGAGAAGACCCTGTGGAGCTTAAATCACTATAACACCTGCCA--CCTCAC-TCTAT-CTACCCAGGTTTT-----T---CC--CC---CCGTGGCACTATGATTA-TATGTTTTTGGTTGGGGTGACCGCGGAGAAAAACCTATCCTCCACAATGA--A-AGGGA----CTTCCCTA--AACAGTAAGCTACAAC-TTTATGTATCAGCAAACTGACATCCATTGACCCAATATACTTGATTAACGAACCAAGTTACCCCAGGGATAACAGCGCAATCCAC-TTCGAGAGCCCCTAT-CGACAGGTGGGCTTACGACCTCGAT-GTTGGATCGTGGTATCCT-AGTGGTGCAGCC-G-CTACT-AAAGGTTCGTTTGTTCAACGATTAA
        ON468363_ZSFQ_4519_Pristimantis_festae              ----------------------------------------------------------------------------------------------------------------------------------------------------------------------AACCCACCATTGGCAATCAACAGATTTAAATAAAAGTGGCAACTTCC----C-CCAGAAAACCCCA--CCCTA-C-TCAACTGTTAACCTAATACCAGAACATTTCAAGAAAGATTAAAAGAAAGAGAAGGAACTCGGCAAACATTAGCCCCGCCTGTTTACCAAAAACACCGCCTCTTGT---CCC----CCTATAAGAGGTCTAGCCTGCCCAGTGACTTCTGTTCAACGGCCGCGGTATCCTAACCGTGCAAAGGTAGCGTAATCACTTGTCTCCTAAATAGAGACTAGTATGAATGGCATCACGAGGACTAAGCTGTCTCCTCCCCCTAATCAGTGAACCTAATAACCCCGTGAAGAAGCGGGGATTTTTATATAAGACGAGAAGACCCTGTGGAGCTTAAATCACTATAACACCTGCCA--CCTCAC-CCCAT-CTACCCAGGTTTT----TC---CC--CC---CCGTGGCACTATGATTA-TATGTTTTTGGTTGGGGTGACCGCGGAGAAAAACCTATCCTCCACAATGA--A-AGGGA----CTTCCCTA--AACAGTAAGCTACAAC-TTTATGTATCAGCAAACTGACATCCATTGACCCAATATACTTGATTAACGAACCAAGTTACCCCAGGGATAACAGCGCAAT----------------------------------------------------------------------------------------------------------------
        ON468362_QCAZ_49755_Pristimantis_festae             ---AAAAGCGTCAAAGCTT-ACTATGTTTATCCTAAT-TT-TTAATCTCACTCGACCCCTTTAATCATACTGAGAACTTCTAT-AAGATTATAG-AACCTTTTATGCTAAAACTAGTAACAAGAGGTAA--CC-CCTCTCTACAAT-GTAGGTGTACGCCAACAAGAACCCACCATTGGCAATCAACAGATTTAAATAAAAGTGGCAACTTCC----C-CCAGAAAACCCCA--CCCCA-C-TCAACTGTTAACCTAATACCAGAACATTTCAAGAAAGATTAAAAGAAAGAGAAGGAACTCGGCAAACATTAGCCCCGCCTGTTTACCAAAAACACCGCCTCTTGT---TCC----CCTATAAGAGGTCTAGCCTGCCCAGTGACTTCTGTTCAACGGCCGCGGTATCCTAACCGTGCAAAGGTAGCGTAATCACTTGTCTCCTAAATAGAGACTAGTATGAATGGCATCACGAGGACTAAGCTGTCTCCTCTCCCTAATCAGTGAACCTAATAACCCCGTGAAGAAGCGGGGATTTTTATATAAGACGAGAAGACCCTGTGGAGCTTAAATCACTATAACACCTGCCA--CCTCAC-TCTAT-CTACCCAGGTTTT----TC---CT--CC---CCGTGGCACTATGATTA-TATGTTTTTGGTTGGGGTGACCGCGGAGAAAAACCTATCCTCCACAATGA--A-AGGGA----CTTCCCTA--AACAGTAAGCTACAAC-TTTATGTATCAGCAAACTGACATCCATTGACCCAATATACTTGATTAACGAACCAAGTTACCCCAGGGATAACAGCGCAATCCAC-TTCGAGAGCCCCTAT-CGACAAGTGGGCTTACGACCTCGAT-GTTGGATCGTGGTATCCT-AGTGGTGCAGCC-G-CTACT-AA-----------------------
        ON468368_QCAZ_17950_Pristimantis_festae             --------------------------TTTATCCTAAT-TTCTTAATCTCACTCGACCCCTTTAATTATACTGAGAACTTCTAT-AAGATTATAG-AACCTTTTATGCTAAAACTAGTAACAAGAGGTAA--CC-CCTCTCTACAAT-GTAAGTATACGCCAACAAGAACCCACCATTGGCAATCAACAGATTTAAATAAAAGTGGCAATTT-C----C-CCAGAAAACCCCC--CCCTA-C-TCAACTGTTAACCTAATACCAGAACATTTCAAGAAAGATTAAAAGAAAGAGAAGGAACTCGGCAAACATTAGCCCCGCCTGTTTACCAAAAACACCGCCTCTTGT---CCC----CCTATAAGAGGTCTAGCCTGCCCAGTGACTTCTGTTCAACGGCCGCGGTATCCTAACCGTGCAAAGGTAGCGTAATCACTTGTCCCCTAAATAGAGACTAGTATGAATGGCATCACGAGGACTAAGCTGTCTCCTCCCCCTAATCAGTGAACCTAATAACCCCGTGAAGAAGCGGGAATTTTTATATAAGACGAGAAGACCCTGTGGAGCTTAAATCACTATAACACCTGCCA--CCTCAC-TCTAT-CTACCCAGGTCTTTCCCCC---CC--CC---CCGTGGCACTATGATTA-TATGTTTTTGGTTGGGGTGACCGCGGAGAAAAACCTATCCTCCACAATGA--A-AGGGA----CTTCCCTA--AACAGTAAGCTACAAC-TTTATGTATCAGCAAACTGACATCCATTGACCCAATATATTTGATTAACGAACCAAGTTACCCCAGGGATAACAGCGCAATCCAC-TTCGAGAGCCCCTAT-CGACAAGTGGGCTTACGACCTCGAT-GTTGGATCGTGGTATCCT-AGTGGTGCAGCC-G-CTA----------------------------
        ON468367_MZUTI_4813_Pristimantis_festae             -------------------------------------------------------------------TACTGAGAACTTCTAT-AAGATTATAG-AACCTTTTATGCTAAAACTAGTAACAAGAGGTAA--CC-CCTCTCTACAAT-GCAAGTATACGCCAACAAGAACCCACCATTGGCAATCAACAGATTTAAATAAAAGTGGCAACTT-C----C-CCAGAAAACCCCA--CCCCA-C-TCAACTGTTAACCTAATACCAGAACATTTCAAGAAAGATTAAAAGAAAGAGAAGGAACTCGGCAAACATTAGCCCCGCCTGTTTACCAAAAACACCGCCTCTTGT----CC----CCCATAAGAGGTCTAGCCTGCCCAGTGACTTCTGTTCAACGGCCGCGGTATCCTAACCGTGCAAAGGTAGCGTAATCACTTGTCCCCTAAATAGAGACTAGTATGAATGGCATCACGAGGACTAAGCTGTCTCCTCCCCCTAATCAGTGAACCTAATAACCCCGTGAAGAAGCGGGAATTTTTATATAAGACGAGAAGACCCTGTGGAGCTTAAATCACTATAACACCTGCCA--CCTCAC-TCTAT-CTACCCAGGTTTT-----T---CC--CC---CCGTGGCACTATGATTA-TATGTTTTTGGTTGGGGTGACCGCGGAGAAAAACCTATCCTCCACAATGA--A-AGGGA----CTTCCCTA--AACAGTAAGCTACAAC-TTTATGTATCAGCAAACTGACATCCATTGACCCAATATATTTGATTAACGAACCAAGTTACCCCAGGGATAACAGCGCAATCCAC-TTCGAGAGCCCCTAT-CGACAAGTGGGCTTACGACCTCGAT-GTTGGATCGTGGTATCCT-AGTGGTGCAGCC-G-CTACT--------------------------
        'ON468355_DHMECN_14446_Pristimantis_sp._17'         ---------------GCTT-ACTATGTTTATCCTAAT-TTCTTAATCTCACTCGACCCCTTTAATCATACTGAGAACTTCTAT-AAAACTATAG-AACCTTTTATGCTAAAACTAGTAACAAGAGGTAA--CC-CCTCTCTACAAT-GTAGGTATACGCCAACAAGAACCCACCATTGGCAATCAACAGATTTAAATAAAAGTGGCAACTT-C----C-CTAGAAAACCCCA--CCCTA-C-TCAATTGTTAACCTAACACCAGAACATTTCAAGAAAGATTAAAAGAAAGAGAAGGAACTCGGCAAACATTAGCCCCGCCTGTTTACCAAAAACACCGCCTCTTG-----CC----CCCATAAGAGGTCTAGCCTGCCCAGTGACTTCTGTTCAACGGCCGCGGTATCCTAACCGTGCAAAGGTAGCGTAATCACTTGTCCCCTAAATAGAGACTAGTATGAATGGCATCACGAGGACTAAGCTGTCTCCTCTCCCTAATCAGTGAACCTAATAACCCCGTGAAGAAGCGGGGATTTTTATATAAGACGAGAAGACCCTGTGGAGCTTAAATCACTATAACACCTGCCA--CCTCAC-TTTAT-CTACCCAGGTTTC-----C---CC--CC---CCGTGGCACCATGATTA-TATGTTTTTGGTTGGGGTGACCGCGGAGAAAAACCTATCCTCCACAATGA--A-GGGGA----CTTCCCTA--AGCAGTAAGCCACAAC-TTTATGTATCAGCAAACTGACATCCATTGACCCAATATATTTGATTAACGAACCAAGTTACCCCAGGGATAACAGCGCAATCCAC-TTCGAGAGCCCCTAT-CGACAAGTGGGCTTACGACCTCGAT-GTTGGATCGTGGTATCCT-AGTGGTGCAGCC-G-CTACT--------------------------
        'ON468354_DHMECN_14450_Pristimantis_sp._17'         ---------------------CTATGTTTATCCTAAT-TTCTTAATCTCACTCGACCCCTTTAATCATACTGAGAACTTCTAT-AAAACTATAG-AACCTTTTATGCTAAAACTAGTAACAAGAGGTAA--CC-CCTCTCTACAAT-GTAGGTATACGCCAACAAGAACCCACCATTGGCAATCAACAGATTTAAATAAAAGTGGCAACTT-C----C-CTAGAAAACCCCA--CCCTA-C-TCAATTGTTAACCTAACACCAGAACATTTCAAGAAAGATTAAAAGAAAGAGAAGGAACTCGGCAAACATTAGCCCCGCCTGTTTACCAAAAACACCGCCTCTTG-----CC----CCCATAAGAGGTCTAGCCTGCCCAGTGACTTCTGTTCAACGGCCGCGGTATCCTAACCGTGCAAAGGTAGCGTAATCACTTGTCCCCTAAATAGAGACTAGTATGAATGGCATCACGAGGACTAAGCTGTCTCCTCTCCCTAATCAGTGAACCTAATAACCCCGTGAAGAAGCGGGGATTTTTATATAAGACGAGAAGACCCTGTGGAGCTTAAATCACTATAACACCTGCCA--CCTCAC-TTTAT-CTACCCAGGTTTC-----C---CC--CC---CCGTGGCACCATGATTA-TATGTTTTTGGTTGGGGTGACCGCGGAGAAAAACCTATCCTCCACAATGA--A-GGGGA----CTTCCCTA--AGCAGTAAGCCACAAC-TTTATGTATCAGCAAACTGACATCCATTGACCCAATATATTTGATTAACGAACCAAGTTACCCCAGGGATAACAGCGCAATCCAC-TTCGAGAGCCCCTAT-CGACAAGTGGGCTTACGACCTCGAT-GTTGGATCGTGGTATCCT-AGTGGTGCAGCC-G-CTACT--------------------------
        'ON468358_QCAZ_41260_Pristimantis_sp._17'           A--AAAAGCGTCAAAGCTT-ACTATGTTTATCCTAAT-TTCTTAATCTCACTCGACCCCTTTAATCATACTGAGAACTTCTAT-AAAACTATAG-AACCTTTTATGCTAAAACTAGTAACAAGAGGTAA--CC-CCTCTCTACAAT-GTAGGTATACGCCAACAAGAACCCATCATTGGCAATTAACAGATTTAAATAAAAGTGGCAACTT-C----C-CTAGAAAACCCCA--CCCTA-C-TCAATTGTTAACCTAACACCAGAACATTTCAAGAAAGATTAAAAGAAAGAGAAGGAACTCGGCAAACATTAGCCCCGCCTGTTTACCAAAAACACCGCCTCTTG-----CC----CCCATAAGAGGTCTAGCCTGCCCAGTGACTTCTGTTCAACGGCCGCGGTATCCTAACCGTGCAAAGGTAGCGTAATCACTTGTCCCCTAAATAGAGACTAGTATGAATGGCATCACGAGGACTAAGCTGTCTCCTCTCCCTAATCAGTGAACCTAATAACCCCGTGAAGAAGCGGGGATTTTTATATAAGACGAGAAGACCCTGTGGAGCTTAAATCACTATAACACCTGCCA--CCTCAC-TTTAT-CTACCCAGGTTTT-----T---CC--CC---CCGTGGCACCATGATTA-TATGTTTTTGGTTGGGGTGACCGCGGAGAAAAACCTATCCTCCGCAATGA--A-GGGGA----CTTCCCTA--AGCAGTAAGCCACAAC-TTTATGTATCAGCAAACTGACATCCATTGACCCAATATATTTGATTAACGAACCAAGTTACCCCAGGGATAACAGCGCAATCCAC-TTCGAGAGCCCCTAT-CGACAAGTGGGCTTACGACCTCGAT-GTTGGATCGTGGTATCCT-AGTGGTGCAGCC-G-CTACT-AAAGGTTCGTTTGTTCAACGATTAA
        'ON468357_QCAZ_41305_Pristimantis_sp._17'           A--AAAAGCGTCAAAGCTT-ACTATGTTTATCCTAAT-TTCTTAATCTCACTCGACCCCTTTAATCATACTGAGAACTTCTAT-AAAACTATAG-AACCTTTTATGCTAAAACTAGTAACAAGAGGTAA--CC-CCTCTCTACAAT-GTAGGTATACGCCAACAAGAACCCATCATTGGCAATTAACAGATTTAAATAAAAGTGGCAACTT-C----C-CTAGAAAACCCCA--CCCTA-C-TCAATTGTTAACCTAACACCAGAACATTTCAAGAAAGATTAAAAGAAAGAGAAGGAACTCGGCAAACATTAGCCCCGCCTGTTTACCAAAAACACCGCCTCTTG-----CC----CCCATAAGAGGTCTAGCCTGCCCAGTGACTTCTGTTCAACGGCCGCGGTATCCTAACCGTGCAAAGGTAGCGTAATCACTTGTCCCCTAAATAGAGACTAGTATGAATGGCATCACGAGGACTAAGCTGTCTCCTCTCCCTAATCAGTGAACCTAATAACCCCGTGAAGAAGCGGGGATTTTTATATAAGACGAGAAGACCCTGTGGAGCTTAAATCACTATAACACCTGCCA--CCTCAC-TTTAT-CTGCCCAGGTTTT-----T---CC--CC---CCGTGGCACCATGATTA-TATGTTTTTGGTTGGGGTGACCGCGGAGAAAAACCTATCCTCCACAATGA--A-GGGGA----CTTCCCTA--AGCAGTAAGCCACAAC-TTTATGTATCAGCAAACTGACATCCATTGACCCAATATATTTGATTAACGAACCAAGTTACCCCAGGGATAACAGCGCAATCCAC-TTCGAGAGCCCCTAT-CGACAAGTGGGCTTACGACCTCGAT-GTTGGATCGTGGTATCCT-AGTGGTGCAGCC-G-CTACT-AAAGGTTCGTTTGTTCAACGATTAA
        'ON468356_QCAZ_40808_Pristimantis_sp._17'           ----------TCAAAGCTT-ACTATGTTTATCCTAAT-TT-TTAATCTCACTCGACCCCTTTAATCATACTGAGAACTTCTAT-AAAACTATAG-AACCTTTTATGCTAAAACTAGTAACAAGAGGTAA--CC-CCTCTCTACAAT-GTAGGTATACGCCAACAAGAACCCACCATTGGCAATCAACAGATTTAAATAAAAGTGGCAACTT-C----C-CTAGAAAACCCCA--CCCTA-C-TCAATTGTTAACCTAACACCAGAACATTTCAAGAAAGATTAAAAGAAAGAGAAGGAACTCGGCAAACATTAGCCCCGCCTGTTTACCAAAAACACCGCCTCTTG-----CC----CCCATAAGAGGTCTAGCCTGCCCAGTGACTTCTGTTCAACGGCCGCGGTATCCTAACCGTGCAAAGGTAGCGTAATCACTTGTCCCCTAAATAGAGACTAGTATGAATGGCATCACGAGGACTAAGCTGTCTCCTCTCCCTAATCAGTGAACCTAATAACCCCGTGAAGAAGCGGGGATTTTTATATAAGACGAGAAGACCCTGTGGAGCTTAAATCACTATAACACCTGCCA--CCTCAC-TTTAT-CTACCCAGGTTTT-----T---CC--CC---CCGTGGCACCCTGATTA-TATGTTTTTGGTTGGGGTGACCGCGGAGAAAAACCTATCCTCCACAATGA--A-GGGGA----CTTCCCTA--AGCAGTAAGCCACAAC-TTTATGTATCAGCAAACTGACATCCATTGACCCAATATATTTGATTAACGAACCAAGTTACCCCAGGGATAACAGCGCAATCCAC-TTCGAGAGCCCCTAT-CGACAAGTGGGCTTACGACCTCGAT-GTTGGATCGTGGTATCCT-AGTGGTGCAGCC-G-CTACT-AAAGGTTCGTTTGTTCAACGATTAA
        ON468344_MZUTI_1117_Pristimantis_gladiator          A--AAAAGCGTCAAAGCTT-ACTATGTTTATCCTAAT-TTCTTAATCCCACTCGACCCCTTTAATCATACTGAGAACTTCTAT-AAAATTATAG-AACCTTTTATGCTAAAACTAGTAACAAGAGGTAA--CC-CCTCTCTACAGT-GTAGGTATACGCCAACAAGAACCCACCATTGGCAATCAACAGATTTAAATAAAAGTGGCAACTT-C----C-CCAGAAAACCCCA--CTCC--C-TCAGCTGTTAACCTAATACCAGAACACTTCAAGAAAGATTAAAAGAAAGAGAAGGAACTCGGCAAACATTAGCCCCGCCTGTTTACCAAAAACACCGCCTCTTG-----CT----CCCATAAGAGGTCTAGCCTGCCCAGTGACTTCTGTTCAACGGCCGCGGTATCCTAACCGTGCAAAGGTAGCGTAATCACTTGTCTCCTAAATAGAGACTAGTATGAATGGCATCACGAGGACTAAGCTGTCTCCTCTCCCTAATCAGTGAACCTAATAACCCCGTGAAGAAGCGGGGATTTTTATATAAGACGAGAAGACCCTGTGGAGCTTAAATCATTATAACACCTGCCA--CCTCAC-TCTAT-CTACCCAGGTTTTT----C---CC--CC---CCGTGGCACCATGATTA-TATGTTTTTGGTTGGGGTGACCGCGGAGAAAAACCTATCCTCCACAATGA--A-AGGGA----CTTCCCTA--AACAGTAAGCTACAAC-TTTATGTATCAGCAAACTGACATCCATTGACCCAATATATTTGATTAACGAACCAAGTTACCCCAGGGATAACAGCGCAATCCAC-TTCGAGAGCCCCTAT-CGACAAGTGGGCTTACGACCTCGAT-GTTGGATCGTGGTATCCT-AGTGGTGCAGCC-G-CTACT-AAAGGTTCGTTTGTTC-ACGATTAA
        ON468350_MZUTI_1118_Pristimantis_gladiator          A--AAAAGCGTCAAAGCTT-ACTATGTTTATCCTAAT-TTCTTAATCCCACTCGACCCCTTTAATCATACTGAGAACTTCTAT-AAAATTATAG-AACCTTTTATGCTAAAACTAGTAACAAGAGGTAA--CC-CCTCTCTACAGT-GTAGGTATACGCCAACAAGAACCCACCATTGGCAATCAACAGATTTAAATAAAAGTGGCAACTT-C----C-CCAGAAAACCCCA--CTCC--C-TCAGCTGTTAACCTAATACCAGAACACTTCAAGAAAGATTAAAAGAAAGAGAAGGAACTCGGCAAACATTAGCCCCGCCTGTTTACCAAAAACACCGCCTCTTG-----CT----CCCATAAGAGGTCTAGCCTGCCCAGTGACTTCTGTTCAACGGCCGCGGTATCCTAACCGTGCAAAGGTAGCGTAATCACTTGTCTCCTAAATAGAGACTAGTATGAATGGCATCACGAGGACTAAGCTGTCTCCTCTCCCTAATCAGTGAACCTAATAACCCCGTGAAGAAGCGGGGATTTTTATATAAGACGAGAAGACCCTGTGGAGCTTAAATCATTATAACACCTGCCA--CCTCAC-TCTAT-CTACCCAGGTTTTT---CC---CC--CC---CCGTGGCACCATGATTA-TATGTTTTTGGTTGGGGTGACCGCGGAGAAAAACCTATCCTCCACAATGA--A-AGGGA----CTTCCCTA--AACAGTAAGCTACAAC-TTTATGTATCAGCAAACTGACATCCATTGACCCAATATATTTGATTAACGAACCAAGTTACCCCAGGGATAACAGCGCAATCCAC-TTCGAGAGCCCCTAT-CGACAAGTGGGCTTACGACCTCGAT-GTTGGATCGTGGTATCCT-AGTGGTGCAGCC-G-CTACT-AAAGGTTCGTTTGTTC-ACGATTAA
        ON468349_MZUTI_1214_Pristimantis_gladiator          A--AAAAGCGTCAAAGCTT-ACTATGTTTATCCTAAT-TTCTTAATCCCACTCGACCCCTTTAATCATACTGAGAACTTCTAT-AAAATTATAG-AACCTTTTATGCTAAAACTAGTAACAAGAGGTAA--CC-CCTCTCTACAGT-GTAGGTATACGCCAACAAGAACCCACCATTGGCAATCAACAGATTTAAATAAAAGTGGCAACTT-C----C-CCAGAAAACCCCA--CTCC--C-TCAGCTGTTAACCTAATACCAGAACACTTCAAGAAAGATTAAAAGAAAGAGAAGGAACTCGGCAAACATTAGCCCCGCCTGTTTACCAAAAACACCGCCTCTTG-----CT----CCCATAAGAGGTCTAGCCTGCCCAGTGACTTCTGTTCAACGGCCGCGGTATCCTAACCGTGCAAAGGTAGCGTAATCACTTGTCTCCTAAATAGAGACTAGTATGAATGGCATCACGAGGACTAAGCTGTCTCCTCTCCCTAATCAGTGAACCTAATAACCCCGTGAAGAAGCGGGGATTTTTATATAAGACGAGAAGACCCTGTGGAGCTTAAATCATTATAACACCTGCCA--CCTCAC-TCTAT-CTACCCAGGTTTTT---CC---CC--CC---CCGTGGCACCATGATTA-TATGTTTTTGGTTGGGGTGACCGCGGAGAAAAACCTATCCTCCACAATGA--A-AGGGA----CTTCCCTA--AACAGTAAGCTACAAC-TTTATGTATCAGCAAACTGACATCCATTGACCCAATATATTTGATTAACGAACCAAGTTACCCCAGGGATAACAGCGCAATCCAC-TTCGAGAGCCCCTAT-CGACAAGTGGGCTTACGACCTCGAT-GTTGGATCGTGGTATCCT-AGTGGTGCAGCC-G-CTACT-AAAGGTTCGTTTGTTC-ACGATTAA
        ON468348_MZUTI_1122_Pristimantis_gladiator          ---AAAAGCGTCAAAGCTT-ACTATGTTTATCCTAAT-TTCTTAATCCCACTCGACCCCTTTAATCATACTGAGAACTTCTAT-AAAATTATAG-AACCTTTTATGCTAAAACTAGTAACAAGAGGTAA--CC-CCTCTCTACAGT-GTAGGTATACGCCAACAAGAACCCACCATTGGCAATCAACAGATTTAAATAAAAGTGGCAACTT-C----C-CCAGAAAACCCCA--CTCC--C-TCAGCTGTTAACCTAATACCAGAACACTTCAAGAAAGATTAAAAGAAAGAGAAGGAACTCGGCAAACATTAGCCCCGCCTGTTTACCAAAAACACCGCCTCTTG-----CT----CCCATAAGAGGTCTAGCCTGCCCAGTGACTTCTGTTCAACGGCCGCGGTATCCTAACCGTGCAAAGGTAGCGTAATCACTTGTCTCCTAAATAGAGACTAGTATGAATGGCATCACGAGGACTAAGCTGTCTCCTCTCCCTAATCAGTGAACCTAATAACCCCGTGAAGAAGCGGGGATTTTTATATAAGACGAGAAGACCCTGTGGAGCTTAAATCATTATAACACCTGCCA--CCTCAC-TCTAT-CTACCCAGGTTTTT---CC---CC--CC---CCGTGGCACCATGATTA-TATGTTTTTGGTTGGGGTGACCGCGGAGAAAAACCTATCCTCCACAATGA--A-AGGGA----CTTCCCTA--AACAGTAAGCTACAAC-TTTATGTATCAGCAAACTGACATCCATTGACCCAATATATTTGATTAACGAACCAAGTTACCCCAGGGATAACAGCGCAATCCAC-TTCGAGAGCCCCTAT-CGACAAGTGGGCTTACGACCTCGAT-GTTGGATCGTGGTATCCT-AGTGGTGCAGCC-G-CTACT-AAAGGTTCGTTTGTTCAACGATTAA
        ON468346_MZUTI_1123_Pristimantis_gladiator          ---AAAAGCGTCAAAGCTT-ACTATGTTTATCCTAAT-TTCTTAATCCCACTCGACCCCTTTAATCATACTGAGAACTTCTAT-AAAATTATAG-AACCTTTTATGCTAAAACTAGTAACAAGAGGTAA--CC-CCTCTCTACAGT-GTAGGTATACGCCAACAAGAACCCACCATTGGCAATCAACAGATTTAAATAAAAGTGGCAACTT-C----C-CCAGAAAACCCCA--CTCC--C-TCAGCTGTTAACCTAATACCAGAACACTTCAAGAAAGATTAAAAGAAAGAGAAGGAACTCGGCAAACATTAGCCCCGCCTGTTTACCAAAAACACCGCCTCTTG-----CT----CCCATAAGAGGTCTAGCCTGCCCAGTGACTTCTGTTCAACGGCCGCGGTATCCTAACCGTGCAAAGGTAGCGTAATCACTTGTCTCCTAAATAGAGACTAGTATGAATGGCATCACGAGGACTAAGCTGTCTCCTCTCCCTAATCAGTGAACCTAATAACCCCGTGAAGAAGCGGGGATTTTTATATAAGACGAGAAGACCCTGTGGAGCTTAAATCATTATAACACCTGCCA--CCTCAC-TCTAT-CTACCCAGGTTTTC---CC---CC--CC---CCGTGGCACCATGATTA-TATGTTTTTGGTTGGGGTGACCGCGGAGAAAAACCCATCCTCCACAATGA--A-AGGGA----CTTCCCTA--AACAGTAAGCTACAAC-TTTATGTATCAGCAAACTGACATCCATTGACCCAATATATTTGATTAACGAACCAAGTTACCCCAGGGATAACAGCGCAATCCAC-TTCGAGAGCCCCTAT-CGACAAGTGGGCTTACGACCTCGAT-GTTGGATCGTGGTATCCT-AGTGGTGCAGCC-G-CTACT-AAAGGTTCGTTTGTTCAACGATTAA
        ON468343_MZUTI_1131_Pristimantis_gladiator          ---AAAAGCGTCAAAGCTT-ACTATGTTTATCCTAAT-TTCTTAATCCCACTCGACCCCTTTAATCATACTGAGAACTTCTAT-AAAATTATAG-AACCTTTTATGCTAAAACTAGTAACAAGAGGTAA--CC-CCTCTCTACAGT-GTAGGTATACGCCAACAAGAACCCACCATTGGCAATCAACAGATTTAAATAAAAGTGGCAACTT-C----C-CCAGAAAACCCCA--CTCC--C-TCAGCTGTTAACCTAATACCAGAACACTTCAAGAAAGATTAAAAGAAAGAGAAGGAACTCGGCAAACATTAGCCCCGCCTGTTTACCAAAAACACCGCCTCTTG-----CT----CCCATAAGAGGTCTAGCCTGCCCAGTGACTTCTGTTCAACGGCCGCGGTATCCTAACCGTGCAAAGGTAGCGTAATCACTTGTCTCCTAAATAGAGACTAGTATGAATGGCATCACGAGGACTAAGCTGTCTCCTCTCCCTAATCAGTGAACCTAATAACCCCGTGAAGAAGCGGGGATTTTTATATAAGACGAGAAGACCCTGTGGAGCTTAAATCATTATAACACCTGCCA--CCTCAC-TCTAT-CTACCCAGGTTTTT----C---CC--CC---CCGTGGCACCATGATTA-TATGTTTTTGGTTGGGGTGACCGCGGAGAAAAACCTATCCTCCACAATGA--A-GGGGA----CTTCCCTA--AACAGTAAGCTACAAC-TTTATGTATCAGCAAACTGACATCCATTGACCCAATATATTTGATTAACGAACCAAGTTACCCCAGGGATAACAGCGCAATCCAC-TTCGAGAGCCCCTAT-CGACAAGTGGGCTTACGACCTCGAT-GTTGGATCGTGGTATCCT-AGTGGTGCAGCC-G-CTACT-AAAGGTTCGTTTGTTCAACGATTAA
        ON468347_QCAZ_18874_Pristimantis_gladiator          -----------------TT-ACTATGTTTATCCTAAT-TTCTTAATCCCACTCGACCCCTTTAATCATACTGAGAACTTCTAT-AAAATTATAG-AACCTTTTATGCTAAAACTAGTAACAAGAGGTAA--CC-CCTCTCTACAGT-GTAGGTATACGCCAACAAGAACCCACCATTGGCAATCAACAGATTTAAATAAAAGTGGCAACTT-C----C-CCAGAAAACCCCA--CTCC--C-TCAGCTGTTAACCTAATACCAGAACACTTCAAGAAAGATTAAAAGAAAGAGAAGGAACTCGGCAAACATTAGCCCCGCCTGTTTACCAAAAACACCGCCTCTTG-----CT----CCCATAAGAGGTCTAGCCTGCCCAGTGACTTCTGTTCAACGGCCGCGGTATCCTAACCGTGCAAAGGTAGCGTAATCACTTGTCTCCTAAATAGAGACTAGTATGAATGGCATCACGAGGACTAAGCTGTCTCCTCTCCCTAATCAGTGAACCTAATAACCCCGTGAAGAAGCGGGGATTTTTATATAAGACGAGAAGACCCTGTGGAGCTTAAATCATTATAACACCTGCCA--CCTCAC-TCTAT-CTACCCAGGTTTTT--------CC--CC---CCGTGGCACCATGATTA-TATGTTTTTGGTTGGGGTGACCGCGGAGAAAAACCTATCCTCCACAATGA--A-AGGGA----CTTCCCTA--AACAGTAAGCTACAAC-TTTATGTATCAGCAAACTGACATCCATTGACCCAATATATTTGATTAACGAACCAAGTTACCCCAGGGATAACAGCGCAATCCAC-TTCGAGAGCCCCTAT-CGACAAGTGGGCTTACGACCTCGAT-GTTGGATCGTGGTATCCT-AGTGGTGCAGCC-G-CTACT-AAAGGTTCGTTTGTTCAACGATAAA
        ON468345_QCAZ_18875_Pristimantis_gladiator          -----------------------------------------------------------------------------------------------------------------TAGTAACAAGAGGTAA--CC-CCTCTCTACAGT-GTAGGTATACACCAACAAGAACCCACCATTGGCAATCAACAGATTTAAATAAAAGTGGCAACTT-C----C-CCAGAAAACCCCA--CTCC--C-TCAGCTGTTAACCTAATACCAGAACACTTCAAGAAAGATTAAAAGAAAGAGAAGGAACTCGGCAAACATTAGCCCCGCCTGTTTACCAAAAACACCGCCTCTTG-----CT----CCCATAAGAGGTCTAGCCTGCCCAGTGACTTCTGTTCAACGGCCGCGGTATCCTAACCGTGCAAAGGTAGCGTAATCACTTGTCTCCTAAATAGAGACTAGTATGAATGGCATCACGAGGACTAAGCTGTCTCCTCTCCCTAATCAGTGAACCTAATAACCCCGTGAAGAAGCGGGGATTTTTATATAAGACGAGAAGACCCTGTGGAGCTTAAATCATTATAACACCTGCCA--CCTCAC-TCTAT-CTACCCAGGTTTTCC-CCC---CC--CC---CCGTGGCACCATGATTA-TATGTTTTTGGTTGGGGTGACCGCGGAGAAAAACCTATCCTCCACAATGA--A-AGGGA----CTTCCCTA--AACAGTAAGCTACAAC-TTTATGTATCAGCAAACTGACATCCATTGACCCAATATATTTGATTAACGAACCAAGTTACCCCAGGGATAACAGCGCAATCCAC-TTCGAGAGCCCCTAT-CGACAAGTGGGCTTACGACCTCGAT-GTTGGATCGTGGTATCCT-AGTGGTG---------------------------------------
        'ON468353_DHMECN_14701_Pristimantis_sp._16'         ---------GTCAAAGCTT-ACTATGTTTATCCTAAT-TTCTTAATCTCACTCGACCCCTTTAATCATACTGAGAACTTCTAT-AAAATTATAG-AACCTTTTATGCTAAAACTAGTAACAAGAGGTAA--CC-CCTCTCTACAAT-GTAGGTATACGCC-ACAAGGATCCACCACTGGCAATCAACAGATTTAAGTAAAAGTGGCAACTTCC----C-CCAGAAAACCCCA--CCCCA-C-TCAACTGTTAACCTAATACCAGAACATTTCAAGAAAGATTAAAAGAAAGAGAAGGAACTCGGCAAACATTAGCCCCGCCTGTTTACCAAAAACACCGCCTCTTG-----TC----CCTATAAGAGGTCTAGCCTGCCCAGTGACTTCTGTTCAACGGCCGCGGTATCCTAACCGTGCAAAGGTAGCGTAATCACTTGTCCCCTAAATAGAGACTAGTATGAATGGCATCACGAGGACTAAGCTGTCTCCTCTCCCTAATCAGTGAACCTAATAACCCCGTGAAGAAGCGGGGATTTTTATATAAGACGAGAAGACCCTGTGGAGCTTAAATCATTATAACACCTGCCA--CCTCAC-TCTAT-CTACCCAGGTTTT-----T---CC--CC---CCGTGGCACCATGATTA-TATGTTTTTGGTTGGGGTGACCGCGGAGAAAAACCTATCCTCCACAATGA--A-GGGGA----CTTCCCTA--AACAGTAAGCTACAAC-TTTATGTATCAGCAAACTGACATCCATTGACCCAATATATTTGATTAACGAACCAAGTTACCCCAGGGATAACAGCGCAATCCAC-TTCGAGAGCCCCTAT-CGACAAGTGGGCTTACGACCTCGAT-GTTGGATCGTGGTATCCT-AGTGGTGCAGCC-G-CTACT--------------------------
        'ON468352_DHMECN_14702_Pristimantis_sp._16'         ----------------------------------------CTTAATCTCACTCGACCCCTTTAATCATACTGAGAACTTCTAT-AAAATTATAG-AACCTTTTATGCTAAAACTAGTAACAAGAGGTAA--CC-CCTCTCTACAAT-GTAGGTATACGCC-ACAAGGATCCACCACTGGCAATCAACAGATTTAAGTAAAAGTGGCAACTTCC----C-CCAGAAAACCCCA--CCCCA-C-TCAACTGTTAACCTAATACCAGAACATTTCAAGAAAGATTAAAAGAAAGAGAAGGAACTCGGCAAACATTAGCCCCGCCTGTTTACCAAAAACACCGCCTCTTG-----TC----CCTATAAGAGGTCTAGCCTGCCCAGTGACTTCTGTTCAACGGCCGCGGTATCCTAACCGTGCAAAGGTAGCGTAATCACTTGTCCCCTAAATAGAGACTAGTATGAATGGCATCACGAGGACTAAGCTGTCTCCTCTCCCTAATCAGTGAACCTAATAACCCCGTGAAGAAGCGGGGATTTTTATATAAGACGAGAAGACCCTGTGGAGCTTAAATCATTATAACACCTGCCA--CCTCAC-TCTAT-CTACCCAGGTTTT-----T---CC--CC---CCGTGGCACCATGATTA-TATGTTTTTGGTTGGGGTGACCGCGGAGAAAAACCTATCCTCCACAATGA--A-GGGGA----CTTCCCTA--AACAGTAAGCTACAAC-TTTATGTATCAGCAAACTGACATCCATTGACCCAATATATTTGATTAACGAACCAAGTTACCCCAGGGATAACAGCGCAATCCAC-TTCGAGAGCCCCTAT-CGACAAGTGGGCTTACGACCTCGAT-G----------------------------------------------------------------
        'ON468351_DHMECN_15824_Pristimantis_sp._16'         ----------------------------------------------------------------------------CTTCTAT-AAAATTATAG-AACCTTTTATGCTAAAACTAGTAACAAGAGGTAA-CCC-CCTCTCTACAAT-GTAAGTATACGCCAACAAGAACCCACCATTGGCAATCAACAGATTTAAGTAAAAGTGGCAACTTCC---AC-CCAGAAAACCCCA-CCCCCA-C-TCAACTGTTAACCTAATACCAGAACATTTCAAGAAAGATTAAAAGAAAGAGAAGGAACTCGGCAAACATTAGCCCCGCCTGTTTACCAAAAACACCGCCTCTTG-----TC----CCTATAAGAGGTCTAGCCTGCCCAGTGACTTCTGTTCAACGGCCGCGGTATCCTAACCGTGCAAAGGTAGCGTAATCACTTGTCCCCTAAATAGAGACTAGTATGAATGGCATCACGAGGACTAAGCTGTCTCCTCTCCCTAATCAGTGAACCTAATAACCCCGTGAAGAAGCGGGGATTTTTATATAAGACGAGAAGACCCTGTGGAGCTTAAATCATTATAACACCTGCCG--CCTCAC-TCTAT-CTACCCAGGTTTT-----T---CC--CC---CCGTGGCACCATGATTA-TATGTTTTTGGTTGGGGTGACCGCGGAGAAAAACCTATCCTCCACAATGA--A-GGGGA----CTTCCCTA--AACAGTAAGCTACAAC-TTTATGTATCAGCAAACTGACATCCATTGACCCAATATATTTGATTAACGAACCAAGTTACCCCAGGGATAACAGCGCAATCCAC-TTCGAGAGCCCCTAT-CGACAAGTGGGCTTACGACCTCGAT-GTTGGATCGTGGTATCCT-AGTGGTGCAGCC-G-CTACT--------------------------
        ON468307_DHMECN_7285_Pristimantis_leoni             ---------------------------------------------------TCGACCCCTTTAACCATACTGAGAACTTCTAT-AAAATTATAG-AACCTTTTATGCTAAAACTAGTAACAAGAGGTAA--CC-CCTCTCTACAAT-GTAGGTATACGCCAGCAAGAACCCCCCACTGGCAACTGACAGTCCTAAATAGAAGTAGCAACCC-C----C-CAAGAAAACCCTA--CTCCA-C-CTCACTGTTAACCTAATACCAGGACATTTCAAGAAAGATTAAAAGAAAGAGAAGGAACTCGGCAAACATTAGCCCCGCCTGTTTACCAAAAACACCGCCTCTTG-----TT----CCTATAAGAGGTCTAGCCTGCCCAGTGACTTCTGTTTAACGGCCGCGGTATCCTAACCGTGCAAAGGTAGCGTAATCACTTGTCTTCTAAATAAAGACCAGTATGAAAGGCATCACGAGGACTAAACTGTCTCCTCTCCCTAATCAGTGAACCTAATAACCCCGTGAAGAAGCGGGGATTTTTATATAAGACGAGAAGACCCTATGGAGCTTAAAACATCAC-ACACCTGCCA--CCCCAT-TTTAT-TTACCCAGGTTCC-----T----C--CC---CCGTGGCACCCTGATAG-TATGTTTTTGGTTGGGGTGACCGCGGAGAAAAACCCATCCTCCACAATGA--A-GGGGA----CTTCCCTA--AACAGTAAGCCACAAC-TTTATGTATCAGCAAACTGACATCCATTGACCCAATATATTTGATTAACGAACCAAGTTACCCTAGGGATAACAGCGCAATCCAC-TTTGAGAGCCCCTAT-CGACAAGTGGGCTTACGACCTCGAT-GTTGGATCGGGGTATCCT-GGTGGTGCAGCC-G-CTACT--------------------------
        ON468308_MZUTI_1818_Pristimantis_leoni              A--AAAAGCGTCAAAGCTT-ACTATGTTTATCCCAAT-CTCTTAACCCCCCTCGACCCCTTTAACCATACTGAGAACTTCTAT-AAAATTATAG-AACCTTTTATGCTAAAACTAGTAACAAGAGGTAA--CC-CCTCTCTACAAT-GTAGGTATACGCCAGCAAGAACCCCCCACTGGCAACTGACAGTCCTAAATAGAAGTAGCAACCC-C----C-CAAGAAAACCCTA--CTCCA-C-CTCACTGTTAACCTAATACCAGGACATTTCAAGAAAGATTAAAAGAAAGAGAAGGAACTCGGCAAACATTAGCCCCGCCTGTTTACCAAAAACACCGCCTCTTG-----TT----CCTATAAGAGGTCTAGCCTGCCCAGTGACTTCTGTTTAACGGCCGCGGTATCCTAACCGTGCAAAGGTAGCGTAATCACTTGTCTTCTAAATAAAGACCAGTATGAAAGGCATCACGAGGACTAAACTGTCTCCTCTCCCTAATCAGTGAACCTAATAACCCCGTGAAGAAGCGGGGATTTTTATATAAGACGAGAAGACCCTATGGAGCTTAAAACATCAC-ACACCTGCCA--CCCCAT-TTTAT-TTACCCAGGTTCC-----T----C--CC---CCGTGGCACCCTGATAG-TATGTTTTTGGTTGGGGTGACCGCGGAGAAAAACCCATCCTCCACAATGA--A-GGGGA----CTTCCCTA--AACAGTAAGCCACAAC-TTTATGTATCAGCAAACTGACATCCATTGACCCAATATATTTGATTAACGAACCAAGTTACCCTAGGGATAACAGCGCAATCCAC-TTTGAGAGCCCCTAT-CGACAAGTGGGCTTACGACCTCGAT-GTTGGATCGGGGTATCCT-GGTGGTGCAGCC-G-CTACT-AAAGGTTCGTTTGTTCAACGATTAA
        ON468311_DHMECN_8756_Pristimantis_leoni             A--AAAAGCGTCAAAGCTT-ACTATGTTTATCCCAAT-CTTTTAACCCCCCTCGACCCCTTTAACCATACTGAGAACTTCTAT-AAAATTATAG-AACCTTTTATGCTAAAACTAGTAACAAGAGGTAA--CC-CCTCTCTACAAT-GTAGGTATACGCCAGCAAGAACCCCCCACTGGCAACTGACAGTCCTAAATAGAAGTAGCAACCC-C----C-CAAGAAAACCCTA--CTCCA-C-CTCACTGTTAACCTAATACCAGGACATTTCAAGAAAGATTAAAAGAAAGAGAAGGAACTCGGCAAACATTAGCCCCGCCTGTTTACCAAAAACACCGCCTCTTG-----TT----CCTATAAGAGGTCTAGCCTGCCCAGTGACTTCTGTTTAACGGCCGCGGTATCCTAACCGTGCAAAGGTAGCGTAATCACTTGTCTTCTAAATAAAGACCAGTATGAAAGGCATCACGAGGACTAAACTGTCTCCTCTCCCTAATCAGTGAACCTAATAACCCCGTGAAGAAGCGGGGATTTTTATATAAGACGAGAAGACCCTATGGAGCTTAAAACATCAC-ACACCTGCCA--CCCCAT-TTTAT-TTACCCAGGTTCC-----T----C--CC---CCGTGGCACCCTGATAG-TATGTTTTTGGTTGGGGTGACCGCGGAGAAAAACCCATCCTCCACAATGA--A-GGGGA----CTTCCCTA--AACAGTAAGCCACAAC-TTTATGTATCAGCAAACTGACATCCATTGACCCAATATATTTGATTAACGAACCAAGTTACCCTAGGGATAACAGCGCAATCCAC-TTTGAGAGCCCCTAT-CGACAAGTGGGCTTACGACCTCGAT-GTTGGATCGGGGTATCCT-AGTGGTGCAGCC-G-CTACT-AAAGGTTCGTTTGTTCAACGATTAA
        ON468312_DHMECN_8759_Pristimantis_leoni             A--AAAAGCGTCAAAGCTT-ACTATGTTTATCCTAAT-CTCTTAACCCCCCTCGACCCCTTTAACCATACTGAGAACTTCTAT-AAAATTATAG-AACCTTTTATGCTAAAACTAGTAACAAGAGGTAA--CC-CCTCTCTACAAT-GTAGGTATACGCCAGCAAGAACCCCCCACTGGCAACTGACAATCCTAAATAGAAGTAGCAACCC-C----C-CAAGAAAACCCTA--CTCCA-C-CTCACTGTTAACCTAATACCAGGACATTTCAAGAAAGATTAAAAGAAAGAGAAGGAACTCGGCAAACATTAGCCCCGCCTGTTTACCAAAAACACCGCCTCTTG-----TT----CCTATAAGAGGTCTAGCCTGCCCAGTGACTTCTGTTTAACGGCCGCGGTATCCTAACCGTGCAAAGGTAGCGTAATCACTTGTCTTCTAAATAAAGACCAGTATGAAAGGCATCACGAGGACTAAACTGTCTCCTCTCCCTAATCAGTGAACCTAATAACCCCGTGAAGAAGCGGGGATTTTTATATAAGACGAGAAGACCCTATGGAGCTTAAAACATCAC-ACACCTGCCA--CCCCAT-TTTAT-TTACCCAGGTTCC-----T----C--CC---CCGTGGCACCCTGATAG-TATGTTTTTGGTTGGGGTGACCGCGGAGAAAAACCCATCCTCCACAATGA--A-GGGGA----CTTCCCTA--AACAGTAAGCCACAAC-TTTATGTATCAGCAAACTGACATCCATTGACCCAATATATTTGATTAACGAACCAAGTTACCCTAGGGATAACAGCGCAATCCAC-TTTGAGAGCCCCTAT-CGACAAGTGGGCTTACGACCTCGAT-GTTGGATCGGGGTATCCT-GGTGGTGCAGCC-G-CTACT-AAAGGTTCGTTTGTTCAACGATAAA
        ON468310_MZUTI_1819_Pristimantis_leoni              ---AAAAGCGTCAAAGCTT-ACTATGTTTATCCCAAT-CTCTTAACCCCCCTCGACCCCTTTAACCATACTGAGAACTTCTAT-AAAATTATAG-AACCTTTTATGCTAAAACTAGTAACAAGAGGTAA--CC-CCTCTCTACAAT-GTAGGTATACGCCAGCAAGAACCCCCCACTGGCAACTGACAGTCCTAAATAGAAGTAGCAACCC-C----C-CAAGAAAACCCTA--CTCCA-C-CTCACTGTTAACCTAATACCAGGACATTTCAAGAAAGATTAAAAGAAAGAGAAGGAACTCGGCAAACATTAGCCCCGCCTGTTTACCAAAAACACCGCCTCTTG-----TT----CCTATAAGAGGTCTAGCCTGCCCAGTGACTTCTGTTTAACGGCCGCGGTATCCTAACCGTGCAAAGGTAGCGTAATCACTTGTCTTCTAAATAAAGACCAGTATGAAAGGCATCACGAGGACTAAACTGTCTCCTCTCCCTAATCAGTGAACCTAATAACCCCGTGAAGAAGCGGGGATTTTTATATAAGACGAGAAGACCCTATGGAGCTTAAAACATCAC-ACACCTGCCA--CCCCAT-TTTAT-TTACCCAGGTTCC-----T----C--CC---CCGTGGCACCCTGATAG-TATGTTTTTGGTTGGGGTGACCGCGGAGAAAAACCCATCCTCCACAATGA--A-GGGGA----CTTCCCTA--AACAGTAAGCCACAAC-TTTATGTATCAGCAAACTGACATCCATTGACCCAATATATTTGATTAACGAACCAAGTTACCCTAGGGATAACAGCGCAATCCAC-TTTGAGAGCCCCTAT-CGACAAGTGGGCTTACGACCTCGAT-GTTGGATCGGGGTATCCT-GGTGGTGCAGCC-G-CTACT-AAAGGTTCGTTTGTTCAACGATTAA
        ON468309_DHMECN_8762_Pristimantis_leoni             ---AAAAGCGTCAAAGCTT-ACTATGTTTATCCCAAT-CTCTTAACCCCCCTCGACCCCTTTAACCATACTGAGAACTTCTAT-AAAATTATAG-AACCTTTTATGCTAAAACTAGTAACAAGAGGTAA--CC-CCTCTCTACAAT-GTAGGTATACGCCAGCAAGAACCCCCCACTGGCAACTGACAGTCCTAAATAGAAGTAGCAACCC-C----C-CAAGAAAACCCTA--CTCCA-C-CTCACTGTTAACCTAATACCAGGACATTTCAAGAAAGATTAAAAGAAAGAGAAGGAACTCGGCAAACATTAGCCCCGCCTGTTTACCAAAAACACCGCCTCTTG-----TT----CCTATAAGAGGTCTAGCCTGCCCAGTGACTTCTGTTTAACGGCCGCGGTATCCTAACCGTGCAAAGGTAGCGTAATCACTTGTCTTCTAAATAAAGACCAGTATGAAAGGCATCACGAGGACTAAACTGTCTCCTCTCCCTAATCAGTGAACCTAATAACCCCGTGAAGAAGCGGGGATTTTTATATAAGACGAGAAGACCCTATGGAGCTTAAAACATCAC-ACACCTGCCA--CCCCAT-TTTAT-TTACCCAGGTTCC-----T----C--CC---CCGTGGCACCCTGATAG-TATGTTTTTGGTTGGGGTGACCGCGGAGAAAAACCCATCCTCCACAATGA--A-GGGGA----CTTCCCTA--AACAGTAAGCCACAAC-TTTATGTATCAGCAAACTGACATCCATTGACCCAATATATTTGATTAACGAACCAAGTTACCCTAGGGATAACAGCGCAATCCAC-TTTGAGAGCCCCTAT-CGACAAGTGGGCTTACGACCTCGAT-GTTGGATCGGGGTATCCT-GGTGGTGCAGCC-G-CTACT-AAAGGTTCGTTTGTTCAACGATTAA
        ON468314_DHMECN_8760_Pristimantis_leoni             ---AAAAGCGTCAAAGCTT-ACTATGTTTATCCTAAT-CTCTTAACCCCCCTCGACCCCTTTAACCATACTGAGAACTTCTAT-AAAATTATAG-AACCTTTTATGCTAAAACTAGTAACAAGAGGTAA--CC-CCTCTCTACAAT-GTAGGTATACGCCAGCAAGAACCCCCCACTGGCAACTGACAATCCTAAATAGAAGTAGCAACCC-C----C-CAAGAAAACCCTA--CTCCA-C-CTCACTGTTAACCTAATACCAGGACATTTCAAGAAAGATTAAAAGAAAGAGAAGGAACTCGGCAAACATTAGCCCCGCCTGTTTACCAAAAACACCGCCTCTTG-----TT----CCTATAAGAGGTCTAGCCTGCCCAGTGACTTCTGTTTAACGGCCGCGGTATCCTAACCGTGCAAAGGTAGCGTAATCACTTGTCTTCTAAATAAAGACCAGTATGAAAGGCATCACGAGGACTAAACTGTCTCCTCTCCCTAATCAGTGAACCTAATAACCCCGTGAAGAAGCGGGGATTTTTATATAAGACGAGAAGACCCTATGGAGCTTAAAACATCAC-ACACCTGCCA--CCCCAT-TTTAT-TTACCCAGGTTCC-----T----C--CC---CCGTGGCACCCTGATAG-TATGTTTTTGGTTGGGGTGACCGCGGAGAAAAACCCATCCTCCACAATGA--A-GGGGA----CTTCCCTA--AACAGTAAGCCACAAC-TTTATGTATCAGCAAACTGACATCCATTGACCCAATATATTTGATTAACGAACCAAGTTACCCTAGGGATAACAGCGCAATCCAC-TTTGAGAGCCCCTAT-CGACAAGTGGGCTTACGACCTCGAT-GTTGGATCGGGGTATCCT-GGTGGTGCAGCC-G-CTACT-AAAGGTTCGTTTGTTCAACGATTAA
        ON468313_DHMECN_8757_Pristimantis_leoni             ---AAAAGCGTCAAAGCTT-ACTATGTTTATCCTAAT-CTCTTAACCCCCCTCGACCCCTTTAACCATACTGAGAACTTCTAT-AAAATTATAG-AACCTTTTATGCTAAAACTAGTAACAAGAGGTAA--CC-CCTCTCTACAAT-GTAGGTATACGCCAGCAAGAACCCCCCACTGGCAACTGACAATCCTAAATAGAAGTAGCAACCC-C----C-CAAGAAAACCCTA--CTCCA-C-CTCACTGTTAACCTAATACCAGGACATTTCAAGAAAGATTAAAAGAAAGAGAAGGAACTCGGCAAACATTAGCCCCGCCTGTTTACCAAAAACACCGCCTCTTG-----TT----CCTATAAGAGGTCTAGCCTGCCCAGTGACTTCTGTTTAACGGCCGCGGTATCCTAACCGTGCAAAGGTAGCGTAATCACTTGTCTTCTAAATAAAGACCAGTATGAAAGGCATCACGAGGACTAAACTGTCTCCTCTCCCTAATCAGTGAACCTAATAACCCCGTGAAGAAGCGGGGATTTTTATATAAGACGAGAAGACCCTATGGAGCTTAAAACATCAC-ACACCTGCCA--CCCCAT-TTTAT-TTACCCAGGTTCC-----T----C--CC---CCGTGGCACCCTGATAG-TATGTTTTTGGTTGGGGTGACCGCGGAGAAAAACCCATCCTCCACAATGA--A-GGGGA----CTTCCCTA--AACAGTAAGCCACAAC-TTTATGTATCAGCAAACTGACATCCATTGACCCAATATATTTGATTAACGAACCAAGTTACCCTAGGGATAACAGCGCAATCCAC-TTTGAGAGCCCCTAT-CGACAAGTGGGCTTACGACCTCGAT-GTTGGATCGGGGTATCCT-GGTGGTGCAGCC-G-CTACT-AAAGGTTCGTTTGTTCAACGATTAA
        ON468305_DHMECN_7287_Pristimantis_leoni             ---AAAAGCGTCAAAGCTT-ACTATGTTTATCCCAAT-CTCTTAACCCCCCTCGACCCCTTTAACCATACTGAGAACTTCTAT-AAAATTATAG-AACCTTTTATGCTAAAACTAGTAACAAGAGGTAA--CC-CCTCTCTACAAT-GTAGGTATACGCCAGCAAGAACCCCCCACTGGCAACTGACAGTCCTAAATAGAAGTAGCAACCC-C----C-CAAGAAAACCCTA--CTCCA-C-CTCACTGTTAACCTAATACCAGGACATTTCAAGAAAGATTAAAAGAAAGAGAAGGAACTCGGCAAACATTAGCCCCGCCTGTTTACCAAAAACACCGCCTCTTG-----TT----CCTATAAGAGGTCTAGCCTGCCCAGTGACTTCTGTTTAACGGCCGCGGTATCCTAACCGTGCAAAGGTAGCGTAATCACTTGTCTTCTAAATAAAGACCAGTATGAAAGGCATCACGAGGACTAAACTGTCTCCTCTCCCTAATCAGTGAACCTAATAACCCCGTGAAGAAGCGGGGATTTTTATATAAGACGAGAAGACCCTATGGAGCTTAAAACATCAC-ACACCTGCCA--CCCCAT-TTTAT-TTACCCAGGTTCC-----T----C--CC---CCGTGGCACCCTGATAG-TATGTTTTTGGTTGGGGTGACCGCGGAGAAAAACCCATCCTCCACAATGA--A-GGGGA----CTTCCCTA--AACAGTAAGCCACAAC-TTTATGTATCAGCAAACTGACATCCATTGACCCAATATATTTGATTAACGAACCAAGTTACCCTAGGGATAACAGCGCAATCCAC-TTTGAGAGCCCCTAT-CGACAAGTGGGCTTACGACCTCGAT-GTTGGATCGGG------------------------------------------------------
        ON468306_MZUTI_1799_Pristimantis_leoni              A--AAAAGCGTCAAAGCTT-ACTATGTTTATCCCAAT-CTCTTAACCCCCCTCGACCCCTTTAACCATACTGAGAACTTCTAT-AAAATTATAG-AACCTTTTATGCTAAAACTAGTAACAAGAGGTAA--CC-CCTCTCTACAAT-GTAGGTATACGCCAGCAAGAACCCCCCACTGGCAACTGACAGTCCTAAATAGAAGTAGCAACCC-C----C-CAAGAAAACCCTA--CTCCA-C-CTCACTGTTAACCTAATACCAGGACATTTCAAGAAAGATTAAAAGAAAGAGAAGGAACTCGGCAAACATTAGCCCCGCCTGTTTACCAAAAACACCGCCTCTTG-----TT----CCTATAAGAGGTCTAGCCTGCCCAGTGACTTCTGTTTAACGGCCGCGGTATCCTAACCGTGCAAAGGTAGCGTAATCACTTGTCTTCTAAATAAAGACCAGTATGAAAGGCATCACGAGGACTAAACTGTCTCCTCTCCCTAATCAGTGAACCTAATAACCCCGTGAAGAAGCGGGGATTTTTATATAAGACGAGAAGACCCTATGGAGCTTAAAACATCAC-ACACCTGCCA--CCCCAT-TTTAT-TTACCCAGGTTCC-----T----C--CC---CCGTGGCACCCTGATAG-TATGTTTTTGGTTGGGGTGACCGCGGAGAAAAACCCATCCTCCACAATGA--A-GGGGA----CTTCCCTA--AACAGTAAGCCACAAC-TTTATGTATCAGCAAACTGACATCCATTGACCCAATATATTTGATTAACGAACCAAGTTACCCTAGGGATAACAGCGCAATCCAC-TTTGAGAGCCCCTAT-CGACAAGTGGGCTTACGACCTCGAT-GTTGGATCGGGGTATCCT-GGTGGTGCAGCC-G-CTACT-AAAGGTC------------------
        ON468302_QCAZ_42125_Pristimantis_leoni              ---AAAAGCGTCAAAGCTT-ACTATGTTTATCCCAAT-CTCTTAACCCCACTCGACCCCTTTAACCATACTGAGAACTTCTAT-AAAATTATAG-AACCTTTTATGCTAAAACTAGTAACAAGAGGTAA--CC-CCTCTCTACAAT-GTAGGTATACGCCAGCAAGAACCCCCCACTGGCAACTGACAGTCCTAAATAGAAGTAGCAACCT-C----C-CAAGAAAACCCTA--CTCCA-C-CTCACTGTTAACCTAATACCAGAACATTTCAAGAAAGATTAAAAGAAAGAGAAGGAACTCGGCAAACATTAGCCCCGCCTGTTTACCAAAAACACCGCCTCTTG-----TT----CCTATAAGAGGTCTAGCCTGCCCAGTGACTTCTGTTTAACGGCCGCGGTATCCTAACCGTGCAAAGGTAGCGTAATCACTTGTCTTCTAAATAAAGACCAGTATGAAAGGCATCACGAGGACTAAACTGTCTCCTCTCCCTAATCAGTGAACCTAATAACCCCGTGAAGAAGCGGGGATTTTTATATAAGACGAGAAGACCCTATGGAGCTTAAAACATCAC-ACACCTGCCA--CCCCAT-TTTAT-TTACCCCGGTTCC-----T----C--CC---CCGTGGCACCCTGATAG-TATGTTTTTGGTTGGGGTGACCGCGGAGAAAAACCCATCCTCCACAATGA--A-GGGGA----CTTCCCTA--AACAGTAAGCCACAAC-TTTATGTATCAGCAAACTGACATCCATTGACCCAATATATTTGATTAACGAACCAAGTTACCCTAGGGATAACAGCGCAATCCAC-TTTGAGAGCCCCTAT-CGACAAGTGGGCTTACGACCTCGAT-GTTGGATCGGGGTATCCT-GGTGGTGCAGCC-G-CTACT-AAAGG--------------------
        ON468304_MZUTI_1809_Pristimantis_leoni              ----------TCAAAGCTT-ACTATGTTTATCCCAAT-CTCTTAACCCCACTCGACCCCTTTAACCATACTGAGAACTTCTAT-AAAATTATAG-AACCTTTTATGCTAAAACTAGTAACAAGAGGTAA--CC-CCTCTCTACAAT-GTAGGTATACGCCAGCAAGAACCCCCCACTGGCAACTGACAGTCCTAAATAGAAGTAGCAACCT-C----C-CAAGAAAACCCTA--CTCCA-C-CTCACTGTTAACCTAATACCAGAACATTTCAAGAAAGATTAAAAGAAAGAGAAGGAACTCGGCAAACATTAGCCCCGCCTGTTTACCAAAAACACCGCCTCTTG-----TT----CCTATAAGAGGTCTAGCCTGCCCAGTGACTTCTGTTTAACGGCCGCGGTATCCTAACCGTGCAAAGGTAGCGTAATCACTTGTCTTCTAAATAAAGACCAGTATGAAAGGCATCACGAGGACTAAACTGTCTCCTCTCCCTAATCAGTGAACCTAATAACCCCGTGAAGAAGCGGGGATTTTTATATAAGACGAGAAGACCCTATGGAGCTTAAAACATCAC-ACACCTGCCA--CCCCAT-TTTAT-TTACCCCGGTTCC-----T----C--CC---CCGTGGCACCCTGATAG-TATGTTTTTGGTTGGGGTGACCGCGGAGAAAAACCCATCCTCCACAATGA--A-GGGGA----CTTCCCTA--AACAGTAAGCCACAAC-TTTATGTATCAGCAAACTGACATCCATTGACCCAATATATTTGATTAACGAACCAAGTTACCCTAGGGATAACAGCGCAATCCAC-TTTGAGAGCCCCTAT-CGACAAGTGGGCTTACGACCTCGAT-GTTGGATCGGGGTATCCT-GGTGGTGCAGCC-G-CTACT-AAAGGTTCGTTTGTTCAACGATAAA
        ON468303_MZUTI_1811_Pristimantis_leoni              ---------GTCAAAGCTT-ACTATGTTTATCCCAAT-CTCTTAACCCCACTCGACCCCTTTAACCATACTGAGAACTTCTAT-AAAATTATAG-AACCTTTTATGCTAAAACTAGTAACAAGAGGTAA--CC-CCTCTCTACAAT-GTAGGTATACGCCAGCAAGAACCCCCCACTGGCAACTGACAGTCCTAAATAGAAGTAGCAACCT-C----C-CAAGAAAACCCTA--CTCCA-C-CTCACTGTTAACCTAATACCAGAACATTTCAAGAAAGATTAAAAGAAAGAGAAGGAACTCGGCAAACATTAGCCCCGCCTGTTTACCAAAAACACCGCCTCTTG-----TT----CCTATAAGAGGTCTAGCCTGCCCAGTGACTTCTGTTTAACGGCCGCGGTATCCTAACCGTGCAAAGGTAGCGTAATCACTTGTCTTCTAAATAAAGACCAGTATGAAAGGCATCACGAGGACTAAACTGTCTCCTCTCCCTAATCAGTGAACCTAATAACCCCGTGAAGAAGCGGGGATTTTTATATAAGACGAGAAGACCCTATGGAGCTTAAAACATCAC-ACACCTGCCA--CCCCAT-TTTAT-TTACCCCGGTTCC-----T----C--CC---CCGTGGCACCCTGATAG-TATGTTTTTGGTTGGGGTGACCGCGGAGAAAAACCCATCCTCCACAATGA--A-GGGGA----CTTCCCTA--AACAGTAAGCCACAAC-TTTATGTATCAGCAAACTGACATCCATTGACCCAATATATTTGATTAACGAACCAAGTTACCCTAGGGATAACAGCGCAATCCAC-TTTGAGAGCCCCTAT-CGACAAGTGGGCTTACGACCTCGAT-GTTGGATCGGGGTATCCT-GGTGGTGCAGCC-G-CTACT-AAAGGTTCGTTTGTTCAACGATAAA
        'ON468301_QCAZ_13769_Pristimantis_sp._13'           ---AAAAGCGTCAAAGCTT-ACTATGTTTATCCCAAT-CTCTTAACCCCACTCGACCCCTTTAACCATACTGAGAACTTCTAT-AAAATTATAG-AACCTTTTATGCTAAAACTAGTAACAAGAGGTAA--TC-CCTCTCTACAAT-GTAAGTATACGCCAGCAAGAACCCCCCACTGGCAACTGACAGTCCTAAATAAAAGTAGCAACCT-C----C-CAAGAAAACCCTA--CTCCA-C-CTCACTGTTAACCTAATACCAGAACATTTCAAGAAAGATTAAAAGAAATAGAAGGAATTCGGCAAACATTAGCCCCGCCTGTTTACCAAAAACACCGCCTCTTG-----TC----CCTATAAGAGGTCTAGCCTGCCCAGTGACTTCTGTTCAACGGCCGCGGTATCCTAACCGTGCAAAGGTAGCGTAATCACTTGTCTTCTAAATAGAGACCAGTATGAAAGGCATCACGAGGACTAAACTGTCTCCTCTCTCTAATCAGTGAACCTAATAACCCCGTGAAGAAGCGGGGATTTTTATATAAGACGAGAAGACCCTATGGAGCTTAAAACATCAC-ACACCTGCCA--CCCCAT-TTTAT-TTACCCCGGTTCC-----T---CC--CC---CCGTGGCACCCTGATAG-TGTGTTTTTGGTTGGGGTGACCGCGGAGAAAAACCCATCCTCCACAATGA--A--GGGA----CTTCCCTA--AACAGTAAGCCACAAC-TTTATGTATCAGCAAACTGACATCCATTGACCCAATATATTTGATTAACGAACCAAGTTACCCTAGGGATAACAGCGCAATCCAC-TTTGAGAGCCCCTAT-CGACAAGTGGGCTTACGACCTCGAT-GTTGGATCGGGGTATCCT-AGTGGTGCAGCC-G-CTACT-AAAGGTTCGTTTGTTCAACGATAAA
        'ON468300_QCAZ_13771_Pristimantis_sp._13'           --------CGTCAAAGCTT-ACTATGTTTATCCCAAT-CTCTTAACCCCACTCGACCCCTTTAACCATACTGAGAACTTCTAT-AAAATTATAG-AACCTTTTATGCTAAAACTAGTAACAAGAGGTAA--TC-CCTCTCTACAAT-GTAAGTATACGCCAGCAAGAACCCCCCACTGGCAACTGACAGTCCTAAATAAAAGTAGCAACCT-C----C-CAAGAAAACCCTA--CTCCA-C-CTCACTGTTAACCTAATACCAGAACATTTCAAGAAAGATTAAAAGAAATAGAAGGAATTCGGCAAACATTAGCCCCGCCTGTTTACCAAAAACACCGCCTCTTG-----TC----CCTATAAGAGGTCTAGCCTGCCCAGTGACTTCTGTTCAACGGCCGCGGTATCCTAACCGTGCAAAGGTAGCGTAATCACTTGTCTTCTAAATAGAGACCAGTATGAAAGGCATCACGAGGACTAAACTGTCTCCTCTCTCTAATCAGTGAACCTAATAACCCCGTGAAGAAGCGGGGATTTTTATATAAGACGAGAAGACCCTATGGAGCTTAAAACATCAC-ACACCTGCCA--CCCCAT-TTTAT-TTACCCCGGTTCC-----T---CC--CC---CCGTGGCACCCTGATAG-TGTGTTTTTGGTTGGGGTGACCGCGGAGAAAAACCCATCCTCCACAATGA--A--GGGA----CTTCCCTA--AACAGTAAGCCACAAC-TTTATGTATCAGCAAACTGACATCCATTGACCCAATATATTTGATTAACGAACCAAGTTACCCTAGGGATAACAGCGCAATCCAC-TTTGAGAGCCCCTAT-CGACAAGTGGGCTTACGACCTCGAT-GTTGGATCGGGGTATCCT-AGTGGTGCAGCC-G-CTACT-AAAGGTTCGTTTGTTCAACGATAAA
        'EF493683.1__KU_218030__Pristimantis_sp._13'        -------------------------------------------------ACTCGACCCCTTTAACCATACTGAGAACTTCTAT-AAAATTATAG-AACCTTTTATGCTAAAACTAGTAACAAGAGGTAA--TC-CCTCTCTACAAT-GTAAGTATACGCCAGCAAGAACCCCCCACTGGCAACTGACAGTCCTAAATAAAAGTAGCAACCT-C----C-CAAGAAAACCCTA--CTCCA-C-CTCACTGTTAACCTAATACCAGAACATTTCAAGAAAGATTAAAAGAAATAGAAGGAATTCGGCAAACATTAGCCCCGCCTGTTTACCAAAAACACCGCCTCTTG-----TC----CCTATAAGAGGTCTAGCCTGCCCAGTGACTTCTGTTCAACGGCCGCGGTATCCTAACCGTGCAAAGGTAGCGTAATCACTTGTCTTCTAAATAGAGACCAGTATGAAAGGCATCACGAGGACTAAACTGTCTCCTCTCTCTAATCAGTGAACCTAATAACCCCGTGAAGAAGCGGGGATTTTTATATAAGACGAGAAGACCCTATGGAGCTTAAAACATCAC-ACACCTGCCA--CCCCAT-TTTAT-TTACCCCGGTCCC-----T---CC--CC---CCGTGGCACCCTGATAG-TGTGTTTTTGGTTGGGGTGACCGCGGAGAAAAACCCATCCTCCACAATGA--A--GGGA----CTTCCCTA--AACAGTAAGCCACAAC-TTTATGTATCAGCAAACTGACATCCATTGACCCAATATATTTGATTAACGAACCAAGTTACCCTAGGGATAACAGCGCAATCCAC-TTTGAGAGCCCCTAT-CGACAAGTGGGCTTACGACCTCGAT-GTTGGATCGGGGTATCCT-AGTGGTGCAGCC-G-CTACT-AAAGGTTCGTTTGTTCAACGATTAA
        'ON468320_DHMECN_13329_Pristimantis_sp._14'         ------------------------------------------TAATCCTACTCGACCCCTTTAATCATACTGAGAACTTCTAT-AAAATTATAG-AACCTTTTATGCTAAAACTAGTAACAAGAGGTAA-CCC-CCTCTCTACAAT-GTAGGTATACGCCAGCAAGAACCCACCACTGACAACTAACAGATCTAAATAAAAGTAGCAACCT-C----C-CAAGAAAATACCA--CTCCA-C-CCAACTGTTAACCTAACACCAGAACATTTCAAGAAAGATTAAAAGAAAGAGAAGGAATTCGGCAAATATTAGTCCCGCCTGTTTACCAAAAACACCGCCTCTTG-----CC----CCCATAAGAGGTCTAGCCTGCCCAGTGACTTCTGTTCAACGGCCGCGGTATCCTAACCGTGCAAAGGTAGCGTAATCACTTGTCTTCTAAATAAAGACTAGTATGAAAGGCATCACGAGAACTAAGCTGTCTCCTCTCCCTAATCAGTGAACCTAATAACCCCGTGAAGAAGCGGGGATTTTTATATAAGACGAGAAGACCCTATGGAGCTTAAAACATCATAACACCTGCTA--CACTAC--CTAC-TTACCCCGGTTCT-----C---CT--CC---CCGTAGCACCCTGATTA-TATGTTTTTGGTTGGGGTGACCGCGGAGAAAAACCCATCCTCCACAATGA--A-AGGGA----CTTCCCTA--AACAGTAAGCCACAGC-TTTATGTATCAGCAAACTGACAT-CATTGACCCAATATATTTGACTAACGAACCAAGTTACCCTAGGGATAACAGCGCAATCCAC-TTTGAGAGCCCCTAT-CGACAAGTGGGCTTACGACCTCGAT-G----------------------------------------------------------------
        'ON468322_DHMECN_13355_Pristimantis_sp._14'         --------------------ACTGTGTTTATCCTAAT-TCCTTAATCCTACTCGACCCCTTTAATCATACTGAGAACTTCTAT-AAAATTATAG-AACCTTTTATGCTAAAACTAGTAACAAGAGGTAA-CCC-CCTCTCTACAAT-GTAGGTATACGCCAGCAAGAACCCACCACTGACAACTAACAGATCTAAATAAAAGTAGCAACCT-C----C-CAAGAAAATACCA--CTCCA-C-CCAACTGTTAACCTAACACCAGAACATTTCAAGAAAGATTAAAAGAAAGAGAAGGAATTCGGCAAATATTAGTCCCGCCTGTTTACCAAAAACACCGCCTCTTG----CCC----CCCATAAGAGGTCTAGCCTGCCCAGTGACTTCTGTTCAACGGCCGCGGTATCCTAACCGTGCAAAGGTAGCGTAATCACTTGTCTTCTAAATAAAGACTAGTATGAAAGGCATCACGAGAACTAAGCTGTCTCCTCTCCCTAATCAGTGAACCTAATAACCCCGTGAAGAAGCGGGGATTTTTATATAAGACGAGAAGACCCTATGGAGCTTAAAACATCATAACACCTGCTA--CACTAC--CTAC-TTACCCCGGTTCT-----C---CT--CC---CCATAGCACCCTGATTA-TATGTTTTTGGTTGGGGTGACCGCGGAGAAAAACCCATCCTCCACAATGA--A-AGGGA----CTTCCCTA--AACAGTAAGCCACAGC-TTTATGTATCAGCAAACTGACAT-CATTGACCCAATATATTTGACTAACGAACCAAGTTACCCTAGGGATAACAGCGCAATCCAC-TTTGAGAGCCCCTAT-CGACAAGTGGGCTTACGACCTCGAT-GTTGGAT----------------------------------------------------------
        'ON468321_DHMECN_13356_Pristimantis_sp._14'         ----------------CTT-ACTGTGTTTATCCTAAT-TCCTTAATCCTACTCGACCCCTTTAATCATACTGAGAACTTCTAT-AAAATTATAG-AACCTTTTATGCTAAAACTAGTAACAAGAGGTAA-CCC-CCTCTCTACAAT-GTAGGTATACGCCAGCAAGAACCCACCACTGACAACTAACAGATCTAAATAAAAGTAGCAACCT-C----C-CAAGAAAATACCA--CTCCA-C-CCAACTGTTAACCTAACACCAGAACATTTCAAGAAAGATTAAAAGAAAGAGAAGGAATTCGGCAAATATTAGTCCCGCCTGTTTACCAAAAACACCGCCTCTTG----CCC----CCCATAAGAGGTCTAGCCTGCCCAGTGACTTCTGTTCAACGGCCGCGGTATCCTAACCGTGCAAAGGTAGCGTAATCACTTGTCTTCTAAATAAAGACTAGTATGAAAGGCATCACGAGAACTAAGCTGTCTCCTCTCCCTAATCAGTGAACCTAATAACCCCGTGAAGAAGCGGGGATTTTTATATAAGACGAGAAGACCCTATGGAGCTTAAAACATCATAACACCTGCTA--CACTAC--CTAC-TTACCCCGGTTCT-----C---CT--CC---CCATAGCACCCTGATTA-TATGTTTTTGGTTGGGGTGACCGCGGAGAAAAACCCATCCTCCACAATGA--A-AGGGA----CTTCCCTA--AACAGTAAGCCACAGC-TTTATGTATCAGCAAACTGACAT-CATTGACCCAATATATTTGACTAACGAACCAAGTTACCCTAGGGATAACAGCGCAATCCAC-TTTGAGAGCCCCTAT-CGACAAGTGGGCTTACGACCTCGAT-GTTGGATCGGGGTATCCT-AGT-------------------------------------------
        ON468340_ZSFQ_4454_Pristimantis_ocreatus            --------------------------------------------------CTCGACCCCTTTAATTATACTGAGAACTTCTAT-AAGATTATAG-AACCTTTTATGCTAAAACTAGTAACAAGAGGCAA-CCC-CCTCTCTAAAAT-GTAGGTATATGCCAGCAAGAACCCACCACTGACAACTAACAGGCCTAAATAAAAGTAGCAACCT-C----C-CAAGAAAACCCTA--CCCCA-C-CC-ACTGTTAACCTAATACCAGAACATTTCAAGAAAGATTAAAAGAAAGAGAAGGAATTCGGCAAACATTAGTCCCGCCTGTTTACCAAAAACACCGCCTCTTG-----CT----TATATAAGAGGTCTAGCCTGCCCAGTGACTTCTGTTCAACGGCCGCGGTATCCTAACCGTGCAAAGGTAGCGTAATCACTTGTCTTCTAAATAAAGACCAGTATGAAAGGCATCACGAGGACTAAACTGTCTCCTCTCCCTAATCAGTGAACCTAATAACCCCGTGAAGAAGCGGGGATTTTTATATAAGACGAGAAGACCCTATGGAGCTTAAAACATCATAACACCTGCCA--CACCAC--TTAC-TTACCCCGGTTCT-----C---TC--CC---CCGTGACACCCTGATTA-TATGTTTTTGGTTGGGGTGACCGCGAAGAAAAACCTATCCTCCACAATGA--AGGGGGA----CTTCCCCA--AGCAGTAAGCCACAAC-TTTATGCATCAGTAAACTGACAT-CATTGACCCAATATATTTGATTAACGAACCAAGTTACCCTAGGGATAACAGCGCAATCCAC-TTTGAGAGCCCCTAT-CGACAAGTGGGCTTACGACCTCGAT-GTTGGATCGGGGTATCCT-AGTGGTGCAGCC-G-CTACT--------------------------
        ON468339_ZSFQ_4456_Pristimantis_ocreatus            --------------------------------------------------CTCGACCCCTTTAATTATACTGAGAACTTCTAT-AAGATTATAG-AACCTTTTATGCTAAAACTAGTAACAAGAGGCAA-CCC-CCTCTCTAAAAT-GTAGGTATATGCCAGCAAGAACCCACCACTGACAACTAACAGGCCTAAATAAAAGTAGCAACCT-C----C-CAAGAAAACCCTA--CCCCA-C-CC-ACTGTTAACCTAATACCAGAACATTTCAAGAAAGATTAAAAGAAAGAGAAGGAATTCGGCAAACATTAGTCCCGCCTGTTTACCAAAAACACCGCCTCTTG-----CT----TATATAAGAGGTCTAGCCTGCCCAGTGACTTCTGTTCAACGGCCGCGGTATCCTAACCGTGCAAAGGTAGCGTAATCACTTGTCTTCTAAATAAAGACCAGTATGAAAGGCATCACGAGGACTAAACTGTCTCCTCTCCCTAATCAGTGAACCTAATAACCCCGTGAAGAAGCGGGGATTTTTATATAAGACGAGAAGACCCTATGGAGCTTAAAACATCATAACACCTGCCA--CACCAC--TTAC-TTACCCCGGTTCT-----C---TC--CC---CCGTGACACCCTGATTA-TATGTTTTTGGTTGGGGTGACCGCGGAGAAAAACCTATCCTCCACAATGA--AGGGGGA----CTTCCCCA--AGCAGTAAGCCACAAC-TTTATGCATCAGTAAACTGACAT-CATTGACCCAATATATTTGATTAACGAACCAAGTTACCCTAGGGATAACAGCGCAATCCAC-TTTGAGAGCCCCTAT-CGACAAGTGGGCTTACGACCTCGAT-GTTGGATCGGGGTATCCT-AGTGGTGCAGCC-G-CTACT--------------------------
        ON468342_ZSFQ_4455_Pristimantis_ocreatus            ------------------------------------------------------------------ATACTGAGAACTTCTAT-AAGACTATAG-AACCTTTTATGCTAAAACTAGTAACAAGAGGCAA-CCC-CCTCTCTAAAAT-GTAGGTATATGCCAGCAAGAACCCACCACTGACAACTAACAGGCCTAAATAAAAGTAGCAACCT-C----C-CAAGAAAACCCTA--CCCCA-C-CC-ACTGTTAACCTAATACCAGAACATTTCAAGAAAGATTAAAAGAAAGAGAAGGAATTCGGCAAACATTAGTCCCGCCTGTTTACCAAAAACACCGCCTCTTG-----CT----TATATAAGAGGTCTAGCCTGCCCAGTGACTTCTGTTCAACGGCCGCGGTATCCTAACCGTGCAAAGGTAGCGTAATCACTTGTCTTCTAAATAAAGACCAGTATGAAAGGCATCACGAGGACTAAACTGTCTCCTCTCCCTAATCAGTGAACCTAATAACCCCGTGAAGAAGCGGGGATTTTTATATAAGACGAGAAGACCCTATGGAGCTTAAAACATCATAACACCTGCCA--CACCAC--TTAC-TTACCCCGGTTCT-----C---TC--CC---CCGTGACACCCTGATTA-TATGTTTTTGGTTGGGGTGACCGCGAAGAAAAACCTATCCTCCACAATGA--AGGGGAA----CTTCCCCA--AGCAGTAAGCCACAAC-TTTATGCATCAGTAAACTGACAT-CATTGACCCAATATATTTGATTAACGAACCAAGTTACCCTAGGGATAACAGCGCAATCCAC-TTTGAGAGCCCCTAT-CGACAAGTGGGCTTACGACCTCGAT-GTTGGATCGGGGTATCCT-AGTGGTGCAGCC-G-CTACT--------------------------
        ON468341_ZSFQ_4457_Pristimantis_ocreatus            ------------------------------------------------------------------ATACTGAGAACTTCTAT-AAGATTATAG-AACCTTTTATGCTAAAACTAGTAACAAGAGGCAA-CCC-CCTCTCTAAAAT-GTAGGTATATGCCAGCAAGAACCCACCACTGACAACTAACAGGCCTAAATAAAAGTAGCAACCT-C----C-CAAGAAAACCCTA--CCCCA-C-CC-ACTGTTAACCTAATACCAGAACATTTCAAGAAAGATTAAAAGAAAGAGAAGGAATTCGGCAAACATTAGTCCCGCCTGTTTACCAAAAACACCGCCTCTTG-----CT----TATATAAGAGGTCTAGCCTGCCCAGTGACTTCTGTTCAACGGCCGCGGTATCCTAACCGTGCAAAGGTAGCGTAATCACTTGTCTTCTAAATAAAGACCAGTATGAAAGGCATCACGAGGACTAAACTGTCTCCTCTCCCTAATCAGTGAACCTACTAACCCCGTGAAGAAGCGGGGATTTTTATATAAGACGAGAAGACCCTATGGAGCTTAAAACATCATAACACCTGCCA--CACCAC--TTAC-TTACCCCGGTTCT-----C---TC--CC---CCGTGACACCCTGATTA-TATGTTTTTGGTTGGGGTGACCGCGAAGAAAAACCTATCCTCCACAATGA--AGGGGGA----CTTCCCCA--AGCAGTAAGCCACAAC-TTTATGCATCAGTAAACTGACAT-CATTGACCCAATATATTTGATTAACGAACCAAGTTACCCTAGGGATAACAGCGCAATCCAC-TTTGAGAGCCCCTAT-CGACAAGTGGGCTTACGACCTCGAT-GTTGGATCGGGGTATCCT-AGTGGT----------------------------------------
        ON468337_DHMECN_13669_Pristimantis_ocreatus         -----------------------------ATCCCAAT-TCCTTAATCCCACTCGACCCCTTTAATTATACTGAGAACTTCTAT-AAGATTATAG-AACCTTTTATGCTAAAACTAGTAACAAGAGGCAA--CC-CCTCTCTAAAAT-GTAGGTATACGCCAGCAAGAACCCACCACTGACAACTAACAGGCCTAAATAAAAGTAGCAACCT-C----C-CAAGAAAACCCTA--CCCCA-C-CC-ACTGTTAACCTAATACCAGAACATTTCAAGAAAGATTAAAAGAAAGAGAAGGAATTCGGCAAACATTAGTCCCGCCTGTTTACCAAAAACACCGCCTCTTG-----CT----TATATAAGAGGTCTAGCCTGCCCAGTGACTTCTGTTCAACGGCCGCGGTATCCTAACCGTGCAAAGGTAGCGTAATCACTTGTCTTCTAAATAAAGACCAGTATGAAAGGCATCACGAGGACTAAACTGTCTCCTCTCCCTAATCAGTGAACCTAATAACCCCGTGAAGAAGCGGGGATTTTTATATAAGACGAGAAGACCCTATGGAGCTTAAAACATCATAACACCTGCCA--CACCAC--TTAC-TTACCCCGGTTCT-----C---TC--CC---CCGTGACACCCTGATTA-TATGTTTTTGGTTGGGGTGACCGCGGAGAAAAACCTATCCTCCACAATGA--AGGGGGA----CTTCCCCA--AGCAGTAAGCCACAAC-TTTATGCATCAGTAAACTGACAT-CATTGACCCAATATATTTGATTAACGAACCAAGTTACCCTAGGGATAACAGCGCAATCCAC-TTTGAGAGCCCCTAT-CGACAAGTGGGCTTACGACCTCGAT-GTTGGAT----------------------------------------------------------
        ON468336_QCAZ_42111_Pristimantis_ocreatus           ----------TCAAAGCTT-ACTATGTTTATCCCAAT-TCCTTAATCCCACTCGACCCCTTTAATTATACTGAGAACTTCTAT-AAGATTATAG-AACCTTTTATGCTAAAACTAGTAACAAGAGGCAA--CC-CCTCTCTAAAAT-GTAGGTATACGCCAGCAAGAACCCACCACTGACAACTAACAGGCCTAAATAAAAGTAGCAACCT-C----C-CAAGAAAACCCTA--CCCCA-C-CC-ACTGTTAACCTAATACCAGAACATTTCAAGAAAGATTAAAAGAAAGAGAAGGAATTCGGCAAACATTAGTCCCGCCTGTTTACCAAAAACACCGCCTCTTG-----CT----TATATAAGAGGTCTAGCCTGCCCAGTGACTTCTGTTCAACGGCCGCGGTATCCTAACCGTGCAAAGGTAGCGTAATCACTTGTCTTCTAAATAAAGACCAGTATGAAAGGCATCACGAGGACTAAACTGTCTCCTCTCCCTAATCAGTGAACCTAATAACCCCGTGAAGAAGCGGGGATTTTTATATAAGACGAGAAGACCCTATGGAGCTTAAAACATCATAACACCTGCCA--CACCAC--TTAC-TTACCCCGGTTCT-----C---TC--CC---CCGTGACACCCTGATTA-TATGTTTTTGGTTGGGGTGACCGCGGAGAAAAACCTATCCTCCACAATGA--AGGGGGA----CTTCCCCA--AGCAGTAAGCCACAAC-TTTATGCATCAGTAAACTGACAT-CATTGACCCAATATATTTGATTAACGAACCAAGTTACCCTAGGGATAACAGCGCAATCCAC-TTTGAGAGCCCCTAT-CGACAAGTGGGCTTACGACCTCGAT-GTTGGATCGGGGTATCCT-AGTGGTGCAGCC-G-CTACT-AA-----------------------
        ON468338_QCAZ_43162_Pristimantis_ocreatus           A--AAAAGCGTCAAAGCTT-ACTATGTTTATCCCAAT-TCCTTAATCCCACTCGACCCCTTTAATTATACTGAGAACTTCTAT-AAGATTATAG-AACCTTTTATGCTAAAACTAGTAACAAGAGGCAA--CC-CCTCTCTAAAAT-GTAGGTATACGCCAGCAAGAACCCACCACTGACAACTAACAGGCCTAAATAAAAGTAGCAACCT-C----C-CAAGAAAACCCTA--CCCCA-C-CC-ACTGTTAACCTAATACCAGAACATTTCAAGAAAGATTAAAAGAAAGAGAAGGAATTCGGCAAACATTAGTCCCGCCTGTTTACCAAAAACACCGCCTCTTG-----CT----TATATAAGAGGTCTAGCCTGCCCAGTGACTTCTGTTCAACGGCCGCGGTATCCTAACCGTGCAAAGGTAGCGTAATCACTTGTCTTCTAAATAAAGACCAGTATGAAAGGCATCACGAGGACTAAACTGTCTCCTCTCCCTAATCAGTGAACCTAATAACCCCGTGAAGAAGCGGGGATTTTTATATAAGACGAGAAGACCCTATGGAGCTTAAAACATCATAACACCTGCCA--CACCAC--TTAC-TTACCCCGGTTCT-----C---TC--CC---CCGTGACACCCTGATTA-TATGTTTTTGGTTGGGGTGACCGCGGAGAAAAACCTATCCTCCACAATGA--AGGGGGA----CTTCCCCA--AGCAGTAAGCCACAAC-TTTATGCATCAGTAAACTGACAT-CATTGACCCAATATATTTGATTAACGAACCAAGTTACCCTAGGGATAACAGCGCAATCCAC-TTTGAGAGCCCCTAT-CGACAAGTGGGCTTACGACCTCGAT-GTTGGATCGGGGTATCCT-AGTGGTGCAGCC-G-CTACT-AAAG-------TCGTTGTCAACATA
        ON468335_DHMECN_13650_Pristimantis_ocreatus         --------------------ACTATGTTTATCCCAAT-TCCTTAATCCCACTCGACCCCTTTAATTATACTGAGAACTTCTAT-AAGATTATAG-AACCTTTTATGCTAAAACTAGTAACAAGAGGCAA--CC-CCTCTCTAAAAT-GTAGATATACGCCAGCAAGAACCCACCACTGACAACTAACAGGCCTAAATAAAAGTAGCAACCT-C----C-CAAGAAAACCCTA--CCCCA-C-CC-ACTGTTAACCTAATACCAGAACATTTCAAGAAAGATTAAAAGAAAGAGAAGGAATTCGGCAAACATTAGTCCCGCCTGTTTACCAAAAACACCGCCTCTTG-----CT----TATATAAGAGGTCTAGCCTGCCCAGTGACTTCTGTTCAACGGCCGCGGTATCCTAACCGTGCAAAGGTAGCGTAATCACTTGTCTTCTAAATAAAGACCAGTATGAAAGGCATCACGAGGACTAAACTGTCTCCTCTCCCTAATCAGTGAACCTAATAACCCCGTGAAGAAGCGGGGATTTTTATATAAGACGAGAAGACCCTATGGAGCTTAAAACATCATAACACCTGCCA--CACCAC--TTAC-TTACCCCGGTTCT-----C---TC--CC---CCGTGACACCCTGATTA-TATGTTTTTGGTTGGGGTGACCGCGGAGAAAAACCTATCCTCCACAATGA--AGGGGGG----CTTCCCCA--AGCAGTAAGCCACAAC-TTTATGCATCAGTAAACTGACAT-CATTGACCCAATATATTTGATTAACGAACCAAGTTACCCTAGGGATAACAGCGCAATCCAC-TTTGAGAGCCCCTAT-CGACAAGTGGGCTTACGACCTCGAT-GTTGGATCGGGGTATCCT-AGTGGTGCAGCC-G-CTACT--------------------------
        ON468334_QCAZ_43161_Pristimantis_ocreatus           A--AAAAGCGTCAAAGCTT-ACTATGTTTATCCCAAT-TCCTTAATCCCACTCGACCCCTTTAATTATACTGAGAACTTCTAT-AAGATTATAG-AACCTTTTATGCTAAAACTAGTAACAAGAGGCAA--CC-CCTCTCTAAAAT-GTAGGTATACGCCAGCAAGAACCCACCACTGACAACTAACAGGCCTAAATAAAAGTAGCAACCT-C----C-CAAGAAAACCCTA--CCCCA-C-CC-ACTGTTAACCTAATACCAGAACATTTCAAGAAAGATTAAAAGAAAGAGAAGGAATTCGGCAAACATTAGTCCCGCCTGTTTACCAAAAACACCGCCTCTTG-----CT----TATATAAGAGGTCTAGCCTGCCCAGTGACTTCTGTTCAACGGCCGCGGTATCCTAACCGTGCAAAGGTAGCGTAATCACTTGTCTTCTAAATAAAGACCAGTATGAAAGGCATCACGAGGACTAAACTGTCTCCTCTCCCTAATCAGTGAACCTAATAACCCCGTGAAGAAGCGGGGATTTTTATATAAGACGAGAAGACCCTATGGAGCTTAAAACATCATAACACCTGCCA--CACCAC--TTAC-TTACCCCGGTTCT-----C---TC--CC---CCGTGACACCCTGATTA-TATGTTTTTGGTTGGGGTGACCGCGGAGAAAAACCTATCCTCCACAATGA--A-GGGGA----CTTCCCCA--AGCAGTAAGCCACAAC-TTTATGCATCAGTAAACTGACAT-CATTGACCCAATATATTTGATTAACGAACCAAGTTACCCTAGGGATAACAGCGCAATCCAC-TTTGAGAGCCCCTAT-CGACAAGTGGGCTTACGACCTCGAT-GTTGGATCGGGGTATCCT-AGTGGTGCAGCC-G-CTACT-AAAGGTTCGTTTGTTCAACGATTAA
        'EF493682.1__KU_208508__Pristimantis_ocreatus'      ---------------------------------------------TCCCACTCGACCCCTTTAATTATACTGAGAACTTCTAT-AAGATTATAG-AACCTTTTATGCTAAAACTAGTAACAAGAGGCAA--CC-CCTCTCTAAAAT-GTAGGTATACGCCAGCAAGAACCCACCACTGACAACTAACAGGCCTAAATAAAAGTAGCAACCT-C----C-CAAGAAAACCCTA--CCCCA-C-CC-ACTGTTAACCTAATACCAGAACATTTCAAGAAAGATTAAAAGAAAGAGAAGGAATTCGGCAAACATTAGTCCCGCCTGTTTACCAAAAACACCGCCTCTTG-----CT----TATATAAGAGGTCTAGCCTGCCCAGTGACTTCTGTTCAACGGCCGCGGTATCCTAACCGTGCAAAGGTAGCGTAATCACTTGTCTTCTAAATAAAGACCAGTATGAAAGGCATCACGAGGACTAAACTGTCTCCTCTCCCTAATCAGTGAACCTAATAACCCCGTGAAGAAGCGGGGATTTTTATATAAGACGAGAAGACCCTATGGAGCTTAAAACATCATAACACCTGCCA--CACCAC--TTAC-TTACCCCGGTTCT-----C---TC--CC---CCGTGACACCCTGATTA-TATGTTTTTGGTTGGGGTGACCGCGGAGAAAAACCTATCCTCCACAATGA--AGGGGGG----CTTCCCCA--AGCAGTAAGCCACAAC-TTTATGCATCAGTAAACTGACAT-CATTGACCCAATATATTTGATTAACGAACCAAGTTACCCTAGGGATAACAGCGCAATCCAC-TTTGAGAGCCCCTAT-CGACAAGTGGGCTTACGACCTCGAT-GTTGGATCGGGGTATCCT-AGTGGTGCAGCC-G-CTACT-AAAGGTTCGTTTGTTCAACGATTAA
        'JX564889.1___Pristimantis_ocreatus'                -------------------------------------------------ACTCGACCCCTTTAATTATACTGAGAACTTCTAT-AAGATTATAG-AACCTTTTATGCTAAAACTAGTAACAAGAGGCAA--CC-CCTCTCTAAAAT-GTAGGTATACGCCAGCAAGAACCCACCACTGACAACTAACAGGCCTAAATAAAAGTAGCAACCT-C----C-CAAGAAAACCCTA--CCCCA-C-CC-ACTGTTAACCTAATACCAGAACATTTCAAGAAAGATTAAAAGAAAGAGAAGGAATTCGGCAAACATTAGTCCCGCCTGTTTACCAAAAACACCGCCTCTTG-----CT----TATATAAGAGGTCTAGCCTGCCCAGTGACTTCTGTTCAACGGCCGCGGTATCCTAACCGTGCAAAGGTAGCGTAATCACTTGTCTTCTAAATAAAGACCAGTATGAAAGGCATCACGAGGACTAAACTGTCTCCTCTCCCTAATCAGTGAACCTAATAACCCCGTGAAGAAGCGGGGATTTTTATATAAGACGAGAAGACCCTATGGAGCTTAAAACATCATAACACCTGCCA--CACCAC--TTAC-TTACCCCGGTTCT-----C---TC--CC---CCGTGACACCCTGATTA-TATGTTTTTGGTTGGGGTGACCGCGGAGAAAAACCTATCCTCCACAATGA--AGGGGGA----CTTCCCCA--AGCAGTAAGCCACAAC-TTTATGCATCAGTAAACTGACAT-CATTGACCCAATATATTTGATTAACGAACCAAGTTACCCTAGGGATAACAGCGCAATCCAC-TTTGAGAGCCCCTAT-CGACAAGTGGGCTTACGACCTCGAT-GTTGGATCGGGGTATCCT-AGTGGTGCAGCC-G-CTACT-AAAGGTTCGTTTGTTCAACGATTAA
        ON468333_ZSFQ_4546_Pristimantis_ocreatus            --------------------------------------------------------------AATTATACTGAGAACTTCTAT-AAGATTATAG-AACCTTTTATGCTAAAACTAGTAACAAGAGGCAA-CCC-CCTCTCTAAAAT-GTAGGTATACGCCAGCAAGAACCCACCACTGACAACTAACAGGCCTAAATAAAAGTAGCAACCT-C----C-CAAGAAAATCCTA--CCCCA-C-CC-ACTGTTAACCTAATACCAGAACATTTCAAGAAAGATTAAAAGAAAGAGAAGGAATTCGGCAAACATTAGTCCCGCCTGTTTACCAAAAACACCGCCTCTTG-----CT----TATATAAGAGGTCTAGCCTGCCCAGTGACTTCTGTTCAACGGCCGCGGTATCCTAACCGTGCAAAGGTAGCGTAATCACTTGTCTTTTAAATAAAGACCAGTATGAAAGGCATCACGAGGACTAAACTGTCTCCTCTCCCTAATCAGTGAACCTAATAACCCCGTGAAGAAGCGGGGGTTTTTATATAAGACGAGAAGACCCTATGGAGCTTAAAACATCATAACACCTGCCA--CACCAC--TTAC-TTACCCCGGTTCT-----C---TC--CC---CCGTGACACCCTGATTA-TATGTTTTTGGTTGGGGTGACCGCGGAGAAAAACCCATCCTCCACAATGA--A-GGGGA----CTTCCCTA--AGCAGTAAGCCACAAC-TTTATGCATCAGTAAACTGACAT-CA-----------------------------------------------------------------------------------------------------------------------------------------------------------------------
        'ON468324_DHMECN_13327_Pristimantis_sp._14'         ------------------------------------------------------------------------------------------------------------------------------------------------------------------------------------------------------------------------------------------------------CTGTTAACCTAATACCAGAACACTTCAAGAAAGATTAAAAGAAAGAGAAGGAATTCGGCAAATATTAGTCCCGCCTGTTTACCAAAAACACCGCCTCTTGG---CCC----CCCATAAGAGGTCTAGCCTGCCCAGTGACTTCTGTTCAACGGCCGCGGTATCCTAACCGTGCAAAGGTAGCGTAATCACTTGTCTTCTAAATAAAGACCAGTATGAAAGGCATCACGAGGACTAAACTGTCTCCTCTCCCTAATCAGTGAACCTAATAACCCCGTGAAGAAGCGGGGATTTTTATATAAGACGAGAAGACCCTATGGAGCTTAAAACATCATAACACCTGCCA--CA-CAC--CTAT-TTACCCCGGTTCT-----C---CT--CC---CCGTGACACCCTGATTA-TATGTTTTTGGTTGGGGTGACCGCGGAGAAAAACCCATCCTCCACAATGA--A-AGGGA----CTTCCCTA--AACAGTAGGCCACAGC-TTTATGTATCAGCAAACTGACATCCATTGACCCAATATATTTGATTAACGAACCAAGTTACCCTAGGGATAACAGCGCAATCCAC-TTTGAGAGCCCCTAT-CGACAAGTGGGCTTACGACCTCGAT-GTTGGATCGGGGTATCCT-AGTGGTGCAGCC-G-CTA----------------------------
        'ON468326_DHMECN_13642_Pristimantis_sp._14'         ------------------------------------T-TCCTTAATCCCACTCGACCCCTTTAATTATACTGAGAACTTCTATAAAAATTATAG-AACTTTTTATGCTAAAACTAGTAACAAGAGGTAA--TC-CCTCTCTACAAT-GTAGGTATACGCCAGCAAGAACCCACCACTGACAACTAACAGACCTAAATAAAAGTAGTAACCT-C----C-CAAGAAAATCCTA--CTCCA-C-CCAACTGTTAACCTAATACCAGAACACTTCAAGAAAGATTAAAAGAAAGAGAAGGAATTCGGCAAATATTAGTCCCGCCTGTTTACCAAAAACACCGCCTCTTGG---CCC----CCCATAAGAGGTCTAGCCTGCCCAGTGACTTCTGTTCAACGGCCGCGGTATCCTAACCGTGCAAAGGTAGCGTAATCACTTGTCTTCTAAATAAAGACCAGTATGAAAGGCATCACGAGGACTAAACTGTCTCCTCTCCCTAATCAGTGAACCTAATAACCCCGTGAAGAAGCGGGGATTTTTATATAAGACGAGAAGACCCTATGGAGCTTAAAACATCATAACACCTGCCA--CA-CAC--CTAT-TTACCCCGGTTCT-----C---CT--CC---CCGTGACACCCTGATTA-TATGTTTTTGGTTGGGGTGACCGCGGAGAAAAACCCATCCTCCACAATGA--A-AGGGA----CTTCCCTA--AACAGTAGGCCACAGC-TTTATGTATCAGCAAACTGACATCCATTGACCCAATATATTTGATTAACGAACCAAGTTACCCTAGGGATAACAGCGCAATCCAC-TTTGAGAGCCCCTAT-CGACAAGTGGGCTTACGACCTCGAT-GTTGGATCGGGGTATCCT-AGTGGTGCAGCC-G-CTACT--------------------------
        'ON468323_DHMECN_13645_Pristimantis_sp._14'         ---------------------CTATGTTTATCCTAAT-TCCTTAATCCCACTCGACCCCTTTAATTATACTGAGAACTTCTAT-AAAATTATAG-AACTTTTTATGCTAACACTAGTAACAAGAGGTAA--TC-CCTCTCTACAAT-GTAGGTATACGCCAGCAAGAACCCACCACTGACAACTAACAGACCTAAATAAAAGTAGTAACCT-C----C-CAAGAAAATCCTA--CTCCA-C-CCAACTGTTAACCTAATACCAGAACACTTCAAGAAAGATTAAAAGAAAGAGAAGGAATTCGGCAAATATTAGTCCCGCCTGTTTACCAAAAACACCGCCTCTTGG---CCC----CCCATAAGAGGTCTAGCCTGCCCAGTGACTTCTGTTCAACGGCCGCGGTATCCTAACCGTGCAAAGGTAGCGTAATCACTTGTCTTCTAAATAAAGACCAGTATGAAAGGCATCACGAGGACTAAACTGTCTCCTCTCCCTAATCAGTGAACCTAATAACCCCGTGAAGAAGCGGGGATTTTTATATAAGACGAGAAGACCCTATGGAGCTTAAAACATCATAACACCTGCCA--CA-CAC--CTAT-TTACCCCGGTTCT-----C---CT--CC---CCGTGACACCCTGATTA-TATGTTTTTGGTTGGGGTGACCGCGGAGAAAAACCCATCCTCCACAATGA--A-AGGGA----CTTCCCTA--AACAGTAGGCCACAGC-TTTATGTATCAGCAAACTGACATCCATTGACCCAATATATTTGATTAACGAACCAAGTTACCCTAGGGATAACAGCGCAATCCAC-TTTGAGAGCCCCTAT-CGACAAGTGGGCTTACGACCTCGAT-GTTGGATCGGGGTATCCT-AGTGGTGCAGCC-G-CTACT--------------------------
        'ON468325_DHMECN_13644_Pristimantis_sp._14'         --------------------ACTATGTTTATCCTAAT-TCCTTAATCCCACTCGACCCCTTTAATTATACTGAGAACTTCTATAAAAATTATAG-AACTTTTTATGCTAAAACTAGTAACAAGAGGTAA--TC-CCTCTCTACAAT-GTAGGTATACGCCAGCAAGAACCCACCACTGACAACTAACAGACCTAAATAAAAGTAGTAACCT-C----C-CAAGAAAATCCTA--CTCCA-C-CCAACTGTTAACCTAATACCAGAACACTTCAAGAAAGATTAAAAGAAAGAGAAGGAATTCGGCAAATATTAGTCCCGCCTGTTTACCAAAAACACCGCCTCTTGG---CCC----CCCATAAGAGGTCTAGCCTGCCCAGTGACTTCTGTTCAACGGCCGCGGTATCCTAACCGTGCAAAGGTAGCGTAATCACTTGTCTTCTAAATAAAGACCAGTATGAAAGGCATCACGAGGACTAAACTGTCTCCTCTCCCTAATCAGTGAACCTAATAACCCCGTGAAGAAGCGGGGATTTTTATATAAGACGAGAAGACCCTATGGAGCTTAAAACATCATAACACCTGCCA--CA-CAC--CTAT-TTACCCCGGTTCT-----C---CT--CC---CCGTGACACCCTGATTA-TATGTTTTTGGTTGGGGTGACCGCGGAGAAAAACCCATCCTCCACAATGA--A-AGGGA----CTTCCCTA--AACAGTAGGCCACAGC-TTTATGTATCAGCAAACTGACATCCATTGACCCAATATATTTGATTAACGAACCAAGTTACCCTAGGGATAACAGCGCAATCCAC-TTTGAGAGCCCCTAT-CGACAAGTGGGCTTACGACCTCGAT-GTTGGATCGGGGTATCCT-AGTGGTGCAGCC-G-C------------------------------
        'ON468328_ZSFQ_4513_Pristimantis_sp._14'            --------------------------------------------------------------AATTATACTGAGAACTTCTATAAAAATTATAG-AACTTTTTATGCTAAAACTAGTAACAAGAGGTAA--TC-CCTCTCTACAAT-GTAGGTATACGCCAGCAAGAACCCACCACTGACAACTAACAGACCTAAATAAAAGTAGTAACCT-C----C-CAAGAAAATCCTA--CTCCA-C-CCAACTGTTAACCTAATACCAGAACACTTCAAGAAAGATTAAAAGAAAGAGAAGGAATTCGGCAAATATTAGTCCCGCCTGTTTACCAAAAACACCGCCTCTTGG---CCC----CCCATAAGAGGTCTAGCCTGCCCAGTGACTTCTGTTCAACGGCCGCGGTATCCTAACCGTGCAAAGGTAGCGTAATCACTTGTCTTCTAAATAAAGACCAGTATGAAAGGCATCACGAGGACTAAACTGTCTCCTCTCCCTAATCAGTGAACCTAATAACCCCGTGAAGAAGCGGGGATTTTTATATAAGACGAGAAGACCCTATGGAGCTTAAAACATCATAACACCTGCCA--CA-CAC--CTAT-TTACCCCGGTTCT-----C---CT--CC---CCGTGACACCCTGATTA-TATGTTTTTGGTTGGGGTGACCGCGGAGAAAAACCCATCCTCCACAATGA--A-AGGGA----CTTCCCTA--AACAGTAGGCCACAG---------------------------------------------------------------------------------------------------------------------------------------------------------------------------------------------------
        'ON468327_ZSFQ_4511_Pristimantis_sp._14'            -------------------------------------------------------------------TACTGAGAACTTCTATAAAAATTATAG-AACTTTTTATGCTAAAACTAGTAACAAGAGGTAA--TC-CCTCTCTACAAT-GTAGGTATACGCCAGCAAGAACCCACCACTGACAACTAACAGACCTAAATAAAAGTAGTAACCT-C----C-CAAGAAAATCCTA--CTCCA-C-CCAACTGTTAACCTAATACCAGAACACTTCAAGAAAGATTAAAAGAAAGAGAAGGAATTCGGCAAATATTAGTCCCGCCTGTTTACCAAAAACACCGCCTCTTGG---CCC----CCCATAAGAGGTCTAGCCTGCCCAGTGACTTCTGTTCAACGGCCGCGGTATCCTAACCGTGCAAAGGTAGCGTAATCACTTGTCTTCTAAATAAAGACCAGTATGAAAGGCATCACGAGGACTAAACTGTCTCCTCTCCCTAATCAGTGAACCTAATAACCCCGTGAAGAAGCGGGGATTTTTATATATGACGAGAAGACCCTATGGAGCTTAAAACATCATAACACCTGCCA--CA-CAC--CTAT-TTACCCCGGTTCT-----C---CT--CC---CCGTGACACCCTGATTA-TATGTTTTTGGTTGGGGTGACCGCGGAGAAAAACCCATCCTCCACAATGA--A-AGGGA----CTTCCCTA--AACAGTAGGCCACAGC-TTTATGTATCAGCAAACTGACATCCA-----------------------------------------------------------------------------------------------------------------------------------------------------------------------
        ON468319_MZUTI_1779_Pristimantis_munozi             A---AAAGCGTCAAAGCTT-ACTATGTTCATCCTAAT-TCCTTAATCCCACTTGACCCCTTTAATAGTACTGAGAATTTCTAT-AAAATTATAG-AACCTTTTATGCTAAAACTAGTAACAAGAGGTAA--CC-CCTCTCTACAAT-GTAAGTATACATCAGCAAGAACCCACCACTGACAATTAACAGATCTAAATAAAAGTAGCAA-CC-C----C-CAAGAAAACCCTA---CTCA-C-TTAACTGTTAACCTAATACCAGAACATTTCAAGAAAGATTAAAAGAAAGAGAAGGAATTCGGCAAATATCAGCCCCGCCTGTTTACCAAAAACACCGCCTCTTGCCCCCCC----CCCATAAGAGGTCTAGCCTGCCCAGTGACTTCTGTTCAACGGCCGCGGTATCCTAACCGTGCAAAGGTAGCGTAATCACTTGTCTTCTAAATAGAGACCAGTATGAAAGGCATCACGAGGGCTAAACTGTCTCCTCCCCCTAATCAGTGAACCTAATAACCCTGTGAAGAAGCAGGGATTTTTATATAAGACGAGAAGACCCTATGGAGCTTAAAACATCATAACACTTGCCA--CCCCAC-CATAT-CTACCCCGGTTTC-----C---CT--TC---CCCTGGCACTCTGATTA-TATGTTTTTGGTTGGGGTGACCGCGGAGAAAAACCTATCCTCCACAATGA--A-GGGGA----TTTCCCTA--AACAGCAAGCCACAAC-TTTATGTATCAGCAAACTGACATTCATTGACCCAATATATTTGATTAACGAACCAAGTTACCCTAGGGATAACAGCGCAATCCAC-TTTGAGAGCCCCTAT-CGACAAGTGGGCTTACGACCTCGAT-GTTGGATCGGGGTATCCT-AGTGGTGTAGCC-G-CTACC-AAGGGTT------------------
        ON468318_MZUTI_1784_Pristimantis_munozi             A---AAAGCGTCAAAGCTT-ACTATGTTCATCCTAAT-TCCTTAATCCCACTTGACCCCTTTAATAGTACTGAGAATTTCTAT-AAAATTATAG-AACCTTTTATGCTAAAACTAGTAACAAGAGGTAA--CC-CCTCTCTACAAT-GTAAGTATACATCAGCAAGAACCCACCACTGACAATTAACAGATCTAAATAAAAGTAGCAA-CC-C----C-CAAGAAAACCCTA---CTCA-C-TTAACTGTTAACCTAATACCAGAACATTTCAAGAAAGATTAAAAGAAAGAGAAGGAATTCGGCAAATATCAGCCCCGCCTGTTTACCAAAAACACCGCCTCTTGCCCCCCC----CCCATAAGAGGTCTAGCCTGCCCAGTGACTTCTGTTCAACGGCCGCGGTATCCTAACCGTGCAAAGGTAGCGTAATCACTTGTCTTCTAAATAGAGACCAGTATGAAAGGCATCACGAGGGCTAAACTGTCTCCTCCCCCTAATCAGTGAACCTAATAACCCTGTGAAGAAGCAGGGATTTTTATATAAGACGAGAAGACCCTATGGAGCTTAAAACATCATAACACTTGCCA--CCCCAC-CATAT-CTACCCCGGTTTC-----C---CT--TC---CCCTGGCACTCTGATTA-TATGTTTTTGGTTGGGGTGACCGCGGAGAAAAACCTATCCTCCACAATGA--A-GGGGA----TTTCCCTA--AACAGCAAGCCACAAC-TTTATGTATCAGCAAACTGACATTCATTGACCCAATATATTTGATTAACGAACCAAGTTACCCTAGGGATAACAGCGCAATCCAC-TTTGAGAGCCCCTAT-CGACAAGTGGGCTTACGACCTCGAT-GTTGGATCGGGGTATCCT-AGTGGTGTAGCC-G-CTACC-AAGGGTTCGTTTGTTC-ACGATTAA
        ON468317_MZUTI1782_Pristimantismunozi               A---AAAGCGTCAAAGCTT-ACTATGTTCATCCTAAT-TCCTTAATCCCACTTGACCCCTTTAATAGTACTGAGAATTTCTAT-AAAATTATAG-AACCTTTTATGCTAAAACTAGTAACAAGAGGTAA--CC-CCTCTCTACAAT-GTAAGTATACATCAGCAAGAACCCACCACTGACAATTAACAGATCTAAATAAAAGTAGCAA-CC-C----C-CAAGAAAACCCTA---CTCA-C-TTAACTGTTAACCTAATACCAGAACATTTCAAGAAAGATTAAAAGAAAGAGAAGGAATTCGGCAAATATCAGCCCCGCCTGTTTACCAAAAACACCGCCTCTTGCCCCCCC----CCCATAAGAGGTCTAGCCTGCCCAGTGACTTCTGTTCAACGGCCGCGGTATCCTAACCGTGCAAAGGTAGCGTAATCACTTGTCTTCTAAATAGAGACCAGTATGAAAGGCATCACGAGGGCTAAACTGTCTCCTCCCCCTAATCAGTGAACCTAATAACCCTGTGAAGAAGCAGGGATTTTTATATAAGACGAGAAGACCCTATGGAGCTTAAAACATCATAACACTTGCCA--CCCCAC-CATAT-CTACCCCGGTTTC-----C---CT--TC---CCCTGGCACTCTGATTA-TATGTTTTTGGTTGGGGTGACCGCGGAGAAAAACCTATCCTCCACAATGA--A-GGGGA----TTTCCCTA--AACAGCAAGCCACAAC-TTTATGTATCAGCAAACTGACATTCATTGACCCAATATATTTGATTAACGAACCAAGTTACCCTAGGGATAACAGCGCAATCCAC-TTTGAGAGCCCCTAT-CGACAAGTGGGCTTACGACCTCGAT-GTTGGATCGGGGTATCCT-AGTGGTGTAGCC-G-CTACC-A------------------------
        ON468316_MZUTI_1783_Pristimantis_munozi             -------------------------------CCTAAT-TCCTTAATCCCCCTTGACCCCTTTAATAGTACTGAGAATTTCTTT-AAAATTATAG-AACCTTTTATGCTAAAACTAGTAACAAGAGGTAA--CC-CCTCTCTACAAT-GTAAGTATACTTCAGCAAGAACCCACCACTGACAATTAACAGATCTAAATAAAAGTAGCAA-CC-C----C-CAAGAAAACCCTA---CTCA-C-TTAACTGTTAACCTAATACCAGAACATTTCAAGAAAGATTAAAAGAAAGAGAAGGAATTCGGCAAATATCAGCCCCGCCTGTTTACCAAAAACACCGCCTCTTGCCCCCCC----CCCATAAGAGGTCTAGCCTGCCCAGTGACTTCTGTTCAACGGCCGCGGTATCCTAACCGTGCAAAGGTAGCGTAATCACTTGTCTTCTAAATAGAGACCAGTATGAAAGGCATCACGAGGGCTAAACTGTCTCCTCCCCCTAATCAGTGAACCTAATAACCCTGTGAAGAAGCAGGGATTTTTATATAAGACGAGAAGACCCTATGGAGCTTAAAACATCATAACACTTGCCA--CCCCAC-CATAT-CTACCCCGGTTTC-----C---CT--TC---CCCTGGCACTCTGATTA-TATGTTTTTGGTTGGGGTGACCGCGGAGAAAAACCTATCCTCCACAATGA--A-GGGGA----TTTCCCTA--AACAGCAAGCCACAAC-TTTATGTATCAGCAAACTGACATTCATTGACCCAATATATTTGATTAACGAACCAAGTTACCCTAGGGATAACAGCGCAATCCAC-TTTGAGAGCCCCTAT-CGACAAGTGGGCTTACGACCTCGAT-GTTGGATCGGGGTATCCT-AGTGGTGTAGCC-G-CTA----------------------------
        ON468315_DHMECN_4938_Pristimantis_munozi            A--AAAAGCGTCAAAGCTT-ACTATGTTCATCCTAAT-TCCTTAATCCCACTTGACCCCTTTAATAGTACTGAGAATTTCTAT-AAAATTATAG-AACCTTTTATGCTAAAACTAGTAACAAGAGGTAA-CCC-CCTCTCTACAAT-GTAAGTATACATCAGCAAGAACCCACCACTGACAATTAACAGATCTAAATAAAAGTAGCAACCC-C----C-CAAGAAAACCCTA---CTCA-C-TTAACTGTTAACCTAATACCAGAACATTTCAAGAAAGATTAAAAGAAAGAGAAGGAATTCGGCAAATATCAGCCCCGCCTGTTTACCAAAAACACCGCCTCTTG----CCC----CCCATAAGAGGTCTAGCCTGCCCAGTGACTTCTGTTCAACGGCCGCGGTATCCTAACCGTGCAAAGGTAGCGTAATCACTTGTCTTCTAAATAGAGACCAGTATGAAAGGCATCACGAGGGCTAAACTGTCTCCTCCCCCTAATCAGTGAACCTAATAACCCTGTGAAGAAGCAGGGATTTTTATATAAGACGAGAAGACCCTATGGAGCTTAAAACATCATAACACTTGCCA--CCCCAT-CATAT-CTACCCCGGTTTC-----C---CT--TC---CCATGGCACTCTGATTA-TATGTTTTTGGTTGGGGTGACCGCGGAGAAAAACCTATCCTCCACAATGA--A-GGGGA----TTTCCCTA--AACAGCAAGCCACAAC-TTTATGTATCAGCAAACTGACATTCATTGACCCAATATATTTGATTAACGAACCAAGTTACCCTAGGGATAACAGCGCAATCCAC-TTTGAGAGCCCCTAT-CGACAAGTGGGCTT-----------------------------------------------------------------------------
        'ON468330_DHMECN_13633_Pristimantis_sp._15'         ----------------------------------------------------------------------------------------------------------------------------------------TCTCTACAAT-ACAGGTATACGCCAGCAAGAACCCATCACTGGCAACTAACAGGTCTAAATAAAAGTAGCAACTT-C----C-CAAGAAAACCCTA--CCCCA-C-CCAACTGTTAACCTTATACCAGAACATTTCAAGAAGGATTAAAAGGGAAAGAAGGAATTCGGCAAACATTAGTCCCGCCTGTTTACCAAAAACATCGCCTCTTG-----CC----CCCATAAGAGGTCTAGCCTGCCCAGTGACTTCTGTTCAACGGCCGCGGTATCCTAACCGTGCAAAGGTAGCGTAATCACTTGTCCCCTAAATAGAGACCAGTATGAAAGGCATCACGAGGATTAAACTGTCTCCTCTCCCTAATCAGTGAACCTAATAGCCCCGTGAAGAAGCGGGGATTTTTATATAAGACGAGAAGACCCTATGGAGCTTAAAACATCAT-ACACCTGCCA--CA-CAT-CTTAC-TTACCCCGGTTCC-----C---CA--CC---CCGTGGCACCCTGATTA-TATGTTTTTGGTTGGGGTGACCGCGGAGAAAAATCTATCCTCCACAATGA--A-GGGGA----CTTCCCTA--AGCAATAAGCCACAAC-TTTATGTATCAGTAAACTGACATCCATTGACCCAATATACTTGATTAACGAACCAAGTTACCCTAGGGATAACAGCGCAATCCAC-TTTGAGAGCCCCTAT-CGACAAGT-----------------------------------------------------------------------------------
        'ON468332_DHMECN_13634_Pristimantis_sp._15'         ---------------------------------------------------TCGACCCCTTTAATCATACTGAGAATTTCTAT-AAAACTATAG-AACCTTTCATGCTAAAACTAGTAACAAGAGGTAA--CC-CCTCTCTACAAT-ACAGGTATACGCCAGCAAGAACCCATCACTGGCAACTAACAGGTCTAAATAAAAGTAGCAACTT-C----C-CAAGAAAACCCTA--CCCCA-C-CCAACTGTTAACCTTATACCAGAACATTTCAAGAAGGATTAAAAGGGAAAGAAGGAATTCGGCAAACATTAGTCCCGCCTGTTTACCAAAAACATCGCCTCTTG-----CC----CCCATAAGAGGTCTAGCCTGCCCAGTGACTTCTGTTCAACGGCCGCGGTATCCTAACCGTGCAAAGGTAGCGTAATCACTTGTCCCCTAAATAGAGACCAGTATGAAAGGCATCACGAGGATTAAACTGTCTCCTCTCCCTAATCAGTGAACCTAATAGCCCCGTGAAGAAGCGGGGATTTTTATATAAGACGAGAAGACCCTATGGAGCTTAAAACATCAT-ACACCTGCCA--CA-CAT-CTTAC-TTACCCCGGTTCC-----C---CA--CC---CCGTGGCACCCTGATTA-TATGTTTTTGGTTGGGGTGACCGCGGAGAAAAATCTATCCTCCACAATGA--A-GGGGA----CTTCCCTA--AGCAATAAGCCACAAC-TTTATGTATCAGTAAACTGACATCCATTGACCCAATATACTTGATTAACGAACCAAGTTACCCTAGGGATAACAGCGCAATCCAC-TTTGAGAGCCCCTAT-CGACAAGTGGGCTTACGACCTCGAT-G----------------------------------------------------------------
        'ON468331_DHMECN_13635_Pristimantis_sp._15'         ---------------------------------------------------TCGACCCCTTTAATCATACTGAGAATTTCTAT-AAAACTATAG-AACCTTTCATGCTAAAACTAGTAACAAGAGGTAA--CC-CCTCTCTACAAT-ACAGGTATACGCCAGCAAGAACCCATCACTGGCAACTAACAGGTCTAAATAAAAGTAGCAACTT-C----C-CAAGAAAACCCTA--CCCCA-C-CCAACTGTTAACCTTATACCAGAACATTTCAAGAAGGATTAAAAGGGAAAGAAGGAATTCGGCAAACATTAGTCCCGCCTGTTTACCAAAAACATCGCCTCTTG-----CC----CCCATATGAGATCTAGCCTGCCCAGTGACTTCTGTTCAACGGCCGCGGTATCCTAACCGTGCAAAGGTAGCGTAATCACTTGTCCCCTAAATAGAGACCAGTATGAAAGGCATCACGAGGATTAAACTGGCTCCTCTCCCTAATCAGTGAACCTAATAGCCCCGTGAAGAAGCGGGGATTTTTATATAAGACGAGAAGACCCTATGGAGCTTAAAACATCAT-ACACCTGCCA--CA-CAT-CTTAC-TTACCCCGGTTCC-----C---CA--CC---CCGTGGCACCCTGATTA-TATGTTTTTGGTTGGGGTGACCGCGGAGAAAAATCTATCCTCCACAATGA--A-GGGGA----CTTCCCTA--AGCAATAAGCCACAAC-TTTATGTATCAGTAAACTGACATCCATTGACCCAATATACTTGATTAACGAACCAAGTTACCCTAGGGATAACAGCGCAATCCAC-TTTGAGAGCCCCTAT-CGACAAGTGGGCTTACGACCTCGAT-GTTGGATCGGGGTATCCT-AGTGGTGTAGCC-G-CT-----------------------------
        'ON468329_ZSFQ_4431_Pristimantis_sp._15'            --------------------------------------------------------------AATCATACTGAGAATTTCTAT-AAAACTATAG-AACCTTTCATGCTAAAACTAGTAACAAGAGGTAA--CC-CCTCTCTACAAT-ACAGGTATACGCCAGCAAGAACCCATCACTGGCAACTAACAGGTCTAAATAAAAGTAGCAACTT-C----C-CAAGAAAACCCTA--CCCCA-C-CCAACTGTTAACCTTATACCAGAACATTTCAAGAAGGATTAAAAGGGAAAGAAGGAATTCGGCAAACATTAGTCCCGCCTGTTTACCAAAAACATCGCCTCTTG-----CC----CCCATAAGAGGTCTAGCCTGCCCAGTGACTTCTGTTCAACGGCCGCGGTATCCTAACCGTGCAAAGGTAGCGTAATCACTTGTCCCCTAAATAGAGACCAGTATGAAAGGCATCACGAGGATTAAACTGTCTCCTCTCCCTAATCAGTGAACCTAATAGCCCCGTGAAGAAGCGGGGATTTTTATATAAGACGAGAAGACCCTATGGAGCTTAAAACATCAT-ACACCTGCCA--CA-CAT-CTTAC-TTACCCCGGTTCC-----C---CA--CC---CCGTGGCACCCTGATTA-TATGTTTTTGGTTGGGGTGACCGCGGA----------------------------------------------------------------------------------------------------------------------------------------------------------------------------------------------------------------------------------------------------------------
        'MH306193.1__MZUTI_1466__Pristimantis_gralarias'    TTAAAAAGCGTCAAAGCTT-A-TATGTTTATCCTAAT-CCCTTAATCCCCCTCGACCCCTTTAATCATACTGAGAATTTCTAT-AATATTATAG-AACCTTTTATGCTAAAACTAGTAACAAGAGGTAA--CC-CCTCTCTACAAT-GTAAGTATACGCCAGCAAGAATCCATCACTGACAATTAACAGGCCTAAATAAAAGTAGCAACTT-C----C-CCAGAAAACCCTA--CCCCA-C-TCAACTGTTAACCTAATACCAGAACATTTCAAGAAAGATTAAAAGAAAGAGAAGGAATTCGGCAAGTATTAGCCCCGCCTGTTTACCAAAAACATCGCCTCTTG-----CT----TTTATAGGAGGTCTAGCCTGCCCAGTGACTTCTGTTCAACGGCCGCGGTATCCTAACCGTGCAAAGGTAGCGTAATCACTTGTCTTCTAAATAAAGACCAGTATGAAAGGCATCACGAGGGCTAAACTGTCTCCTCTCCCTAATCAGTGAACCTAATAACCCCGTGAAGAAGCGGGGATTTTTATATAAGACGAGAAGACCCTATGGAGCTTAAAACATCATAACACCTGCCA--CATCAC-TTTAT-TTACCCCGGTTAC-----T---CC--CC---CTGTGGCTCCCTGATTA-TATGTTTTCGGTTGGGGTGACCGCGGAGAAAAACCCATCCTCCGCAATGA--A-AGGGG----CCCCCCTA--AACAGTAAGCTACAAC-TTTAAGTATCAGCAAACTGACATCCATTGACCCAATATATTTGATTAACGAACCAAGTTACCCTAGGGATAACAGCGCAATCCAC-TTTGAGAGCTCCTAT-CGACAAGTGGGCTTACGACCTCGAT-GTTGGATCGGGGTATCCT-AGTGGTGCAGC--G-CTACT-AAAGGTTTGTTTGTTC-ACAATTAA
        'EF493684.1__KU_218227__Pristimantis_sp._18'        ---------------------------------------------TCCCACTCGACCCCTTTAATTATACTGAGAACTTCTAT-AAGATTATAG-AACCTTTTATGCTAAAACTAGTAACAAGAGGTAA--AT-CCTCTCTACTATGGCAGGTATAAGCCAGCAAGAACCCACCACTGGCAACTGACAGACCT-AATAAAAGTAGCAACTT-C----TCCCAGAAAACTCTA--CTCCA-A-CCAACTGTTAACCTAATACCAGAACATTTCAAGAAAGATTAAAAGAAAAAGAAGGAATTCGGCAAATATTAGCTCCGCCTGTTTACCAAAAACACCGCCTCTTG-----TA----TATATAAGAGGTCCAGCCTGCCCAGTGACTTCTGTTCAACGGCCGCGGTATCCTAACCGTGCAAAGGTAGCGTAATCACTTGTCTTCTAAATAGAGACTAGTATGAAAGGCATCACGAGAGTTAAACTGTCTCCTCTCTCTAATCAGTGAACCTAATAACCCCGTGAAGAAGCGGGGGTATTTATATAAGACGAGAAGACCCTATGGAGCTTAAAACATCATAACACCTGCCA--CCCCAC--TTAT-TTACCCCGGTTTT-----C---AT--CC---CCCTGGCTTCCTGATTA-TGTGTTTTTGGTTGGGGCGACCGCGGAGAAAAACCTATCCTCCACAATGA--A-GGGGA----CCTTCCCTA-AACAGTAAGCTACAGC-TTTATGTATCAGCAAACTGACAT-CATTGACCCAATATATTTGATTAACGAACCAAGTTACCCTAGGGATAACAGCGCAATCCAC-TTTGAGAGCCCCTAT-CGACAAGTGGGCTTACGACCTCGAT-GTTGGATCGGGGTATCCT-AGTGGTGCAGCC-G-CTACT-AAAGGTTCGTTTGTTCAACGATTAA
        'ON468382_DHMECN_13328_Pristimantis_sp._18'         -----------------------------------------------------------------------GAGAACTTCTAT-AAGATTATAG-AACCTTTTATGCTAAAACTAGTAACAAGAGGTAA--AT-CCTCTCTACAAT-GCGGGTATAAGCCAGCAAGAACCCACCACTGGCAACTGACAGACCT-AATAAAAGTAGCAACTT-C----TCCCAGAAAACTCTA--CTCCA-A-CCAACTGTTAACCTAATACCAGAACATTTCAAGAAAGATTAAAAGAAAAAGAAGGAATTCGGCAAATATTAGCTCCGCCTGTTTACCAAAAACACCGCCTCTTG-----TA----TATATAAGAGGTCCAGCCTGCCCAGTGACTTCTGTTCAACGGCCGCGGTATCCTAACCGTGCAAAGGTAGCGTAATCACTTGTCTTCTAAATAGAGACTAGTATGAAAGGCATCACGAGAGTTAAACTGTCTCCTCTCTCTAATCAGTGAACCTAATAACCCCGTGAAGAAGCGGGGGTATTTATATAAGACGAGAAGACCCTATGGAGCTTAAAACATCATAACACCTGCCA--CCCCAC--TTAT-TTACCCCGGTTTT-----C---AT--CC---CCCTGGCTTCCTGATTA-TGTGTTTTTGGTTGGGGCGACCGCGGAGAAAAACCTATCCTCCACAATGA--A-GGGGA----CCTTCCCTA-AACAGTAAGCTACAGC-TTTATGTATCAGCAAACTGACAT-CATTGACCCAATATATTTGATTAACGAACCAAGTTACCCTAGGGATAACAGCGCAATCCAC-TTTGAGAGCCCCTAT-CGACAAGTGGGCTTACGACCTCGAT-GTTGGATCGGGGTATCCT-AGTGGTGCAGCC-G-CTACT--------------------------
        'ON468381_DHMECN_13332_Pristimantis_sp._18'         ------------------------------------------CAATCCCACTCGACCCCTTTAATTATACTGAGAACTTCTAT-AAGATTATAG-AACCTTTTATGCTAAAACTAGTAACAAGAGGTAA--AT-CCTCTCTACAAT-GCGGGTATAAGCCAGCAAGAACCCACCACTGGCAACTGACAGACCT-AATAAAAGTAGCAACTT-C----TCCCAGAAAACTCTA--CTCCA-A-CCAACTGTTAACCTAATACCAGAACATTTCAAGAAAGATTAAAAGAAAAAGAAGGAATTCGGCAAATATTAGCTCCGCCTGTTTACCAAAAACACCGCCTCTTG-----TA----TATATAAGAGGTCCAGCCTGCCCAGTGACTTCTGTTCAACGGCCGCGGTATCCTAACCGTGCAAAGGTAGCGTAATCACTTGTCTTCTAAATAGAGACTAGTATGAAAGGCATCACGAGAGTTAAACTGTCTCCTCTCTCTAATCAGTGAACCTAATAACCCCGTGAAGAAGCGGGGGTATTTATATAAGACGAGAAGACCCTATGGAGCTTAAAACATCATAACACCTGCCA--CCCCAC--TTAT-TTACCCCGGTTTT-----C---AT--CC---CCCTGGCTTCCTGATTA-TGTGTTTTTGGTTGGGGCGACCGCGGAGAAAAACCTATCCTCCACAATGA--A-GGGGA----CCTTCCCTA-AACAGTAAGCTACAGC-TTTATGTATCAGCAAACTGACAT-CATTGACCCAATATATTTGATTAACGAACCAAGTTACCCTAGGGATAACAGCGCAATCCAC-TTTGAGAGCCCCTAT-CGACAAGTGGGCTTACGACCTCGAT-G----------------------------------------------------------------
        'ON468378_TH_668_Pristimantis_sp._18'               ------------------------------------------------------------------------------------------------------------------------------------------------------------------------------------------------------------------------------------------------------------------------AACATTTCAAGAAAGATTAAAAGAAAAAGAAGGAATTCGGCAAATATTAGCTCCGCCTGTTTACCAAAAACACCGCCTCTTG-----TA----TATATAAGAGGTCCAGCCTGCCCAGTGACTTCTGTTCAACGGCCGCGGTATCCTAACCGTGCAAAGGTAGCGTAATCACTTGTCTTCTAAATAGAGACTAGTATGAAAGGCATCACGAGAGTTAAACTGTCTCCTCTCTCTAATCAGTGAACCTAATAACCCCGTGAAGAAGCGGGGGTATTTATATAAGACGAGAAGACCCTATGGAGCTTAAAACATCATAACACCTGCCA--CCCCAT--TTAT-TTACCCCGGTTTT-----C---AT--CC---C------------------------------------------------------------------------------------------------------------------------------------------------------------------------------------------------------------------------------------------------------------------------------------------------------------
        ON468387_DHMECN_15167_Pristimantis_hectus           ------------------------------------------CAACTCCACTCGACCCCTTTAACCATACTGAGAATTTCTAT-AAAATTATAG-AACCTTTTATGCTAAAACTAGTAACAAGAGGTAA--AT-CCTCTCTACAAT-GTCGATACAAGCCAGCAAGAACCCACCACTGGCAATTGACAGACCT-ATTAAGAGTAGCAACTC-C----T-CGAGAAAACACTA--CTCCA-A-CTAACTGTTAACCTAATACCAGAACATTTCAAGAAAGATTAAAAGAAAGAGAAGGAATTCGGCAAACATTAGCCCCGCCTGTTTACCAAAAACACCGCCTCTTG-----TT----CATATAAGAGGTCCAGCCTGCCCAGTGACTTCTGTTCAACGGCCGCGGTATCCTAACCGTGCAAAGGTAGCGTAATCACTTGTCTTCTAAATAAAGACTAGTATGAAAGGCATCACGAGGACTAAACTGTCTCCTCTCCCTAATCAGTGAACCTAATAACCCCGTGAAGAAGCGGGGATATCTATATAAGACGAGAAGACCCTATGGAGCTTAAAACATCATAACACCTGCCA--CCCCAC--TTAT-TCACCCCGGTTTT-----C---AC--CC---CTGTGGCTCTCTGATTA-TATGTTTTTGGTTGGGGCGACCGCGGAGAAAAACCTATCCTCCACAATGA--A-AGGAC----CCCCCCCCTAAACAGTAAGCTACAAC-TTTATGTATCAGCAAACTGACATCCATTGACCCAATATATTTGATTAACGAACCAAGTTACCCTAGGGATAACAGCGCAATCCAC-TTTGAGAGCCCATAT-CGACAAGTGGGCTTACGACCTCGAT-GTTGGATCGGGGTATCCT-AGTGGTGCAGCC-G-CTACT--------------------------
        ON468386_DHMECN_14887_Pristimantis_hectus           ------------------------------------------------------------------------------------------ATAG-AACCTTTTATGCTAAAACTAGTAACAAGAGGTAA--AT-CCTCTCTACAAT-GTCGATACAAGCCAGCAAGAACCCACCACTGGCAATTGACAGACCT-ATTAAGAGTAGCAACTC-C----T-CGAGAAAACACTA--CTCCA-A-CTAACTGTTAACCTAATACCAGAACATTTCAAGAAAGATTAAAAGAAAGAGAAGGAATTCGGCAAACATTAGCCCCGCCTGTTTACCAAAAACACCGCCTCTTG-----TT----CATATAAGAGGTCCAGCCTGCCCAGTGACTTCTGTTCAACGGCCGCGGTATCCTAACCGTGCAAAGGTAGCGTAATCACTTGTCTTCTAAATAAAGACTAGTATGAAAGGCATCACGAGGACTAAACTGTCTCCTCTCCCTAATCAGTGAACCTAATAACCCCGTGAAGAAGCGGGGATATCTATATAAGACGAGAAGACCCTATGGAGCTTAAAACATCATAACACCTGCCA--CCCCAC--TTAT-TTACCCCGGTTTT-----C---AC--CC---CTGTGGCTCTCTGATTA-TATGTTTTTGGTTGGGGCGACCGCGGAGAAAAACCTATCCTCCACAATGA--A-AGGGC----CCCCCCCCTAAACAGTAAGCTACAAC-TTTATGTATCAGCAAACTGACATCCATTGACCCAATATATTTGATTAACGAACCAAGTTACCCTAGGGATAACAGCGCAATCCAC-TTTGAGAGCCCATAT-CGACAAGTGGGCTTACGACCTCGAT-GTTGGATCGGGGTATCCT-AGTGGTGCAGCC-G-CT-----------------------------
        ON468383_DHMECN_14861_Pristimantis_hectus           -------------------------------------------------------------------------------CTAT-AAAATTATAG-AACCTTTTATGCTAAAACTAGTAACAAGAGGTAA--AT-CCTCTCTACAAT-GTCGATACAAGCCAGCAAGAACCCACCACTGGCAATTGACAGACCT-ATTAAGAGTAGCAACTC-C----T-CGAGAAAACACTA--CTCCA-A-CTAACTGTTAACCTAATACCAGAACATTTCAAGAAAGATTAAAAGAAAGAGAAGGAATTCGGCAAACATTAGCCCCGCCTGTTTACCAAAAACACCGCCTCTTG-----TT----CATATAAGAGGTCCAGCCTGCCCAGTGACTTCTGTTCAACGGCCGCGGTATCCTAACCGTGCAAAGGTAGCGTAATCACTTGTCTTCTAAATAAAGACTAGTATGAAAGGCATCACGAGGACTAAACTGTCTCCTCTCCCTAATCAGTGAACCTAATAACCCCGTGAAGAAGCGGGGATATCTATATAAGACGAGAAGACCCTATGGAGCTTAAAACATCATAACACCTGCCA--CCCCAC--TTAT-TTACCCCGGTTTT-----C---AC--CC---CTGTGGCTCTCTGATTA-TATGTTTTTGGTTGGGGCGACCGCGGAGAAAAACCTATCCTCCACAATGA--A-AGGG------CCCCCCCTAAACAGTAAGCTACAAC-TTTATGTATCAGCAAACTGACATCCATTGACCCAATATATTTGATTAACGAACCAAGTTACCCTAGGGATAACAGCGCAATCCAC-TTTGAGAGCCCATAT-CGACAAGTGGGCTTACGACCTCGAT-GTTGGATCGGGGTATCCT-AGTGGTGCAGCC-G-CTACT--------------------------
        ON468393_DHMECN_14994_Pristimantis_hectus           -------------------------------------------------------------------------------CTAT-AAAATTATAG-AACCTTTTATGCTAAAACTAGTAACAAGAGGTAA--AT-CCTCTCTACAAT-GTCGATACAAGCCAGCAAGAACCCACCACTGGCAATTGACAGACCT-ATTAAGAGTAGCAACTC-C----T-CGAGAAAACACTA--CTCCA-A-CTAACTGTTAACCTAATACCAGAACATTTCAAGAAAGATTAAAAGAAAGAGAAGGAATTCGGCAAACATTAGCCCCGCCTGTTTACCAAAAACACCGCCTCTTG-----TT----CATATAAGAGGTCCAGCCTGCCCAGTGACTTCTGTTCAACGGCCGCGGTATCCTAACCGTGCAAAGGTAGCGTAATCACTTGTCTTCTAAATAAAGACTAGTATGAAAGGCATCACGAGGACTAAACTGTCTCCTCTCCCTAATCAGTGAACCTAATAACCCCGTGAAGAAGCGGGGATATCTATATAAGACGAGAAGACCCTATGGAGCTTAAAACATCATAACACCTGCCA--CCCCAC--TTAT-TCACCCCGGTTTT-----C---AC--CC---CTGTGGCTCTCTGATTA-TATGTTTTTGGTTGGGGCGACCGCGGAGAAAAACCTATCCTCCACAATGA--A-AGGAC----CCCCCCCCC-------------------------------------------------------------------------------------------------------------------------------------------------------------------------------------------------------------------
        ON468390_DHMECN_14993_Pristimantis_hectus           -------------------------------------------------------------------------------CTAT-AAAATTATAG-AACCTTTTATGCTAAAACTAGTAACAAGAGGTAA--AT-CCTCTCTACAAT-GTCGATACAAGCCAGCAAGAACCCACCACTGGCAATTGACAGACCT-ATTAAGAGTAGCAACTC-C----T-CGAGAAAACACTA--CTCCA-A-CTAACTGTTAACCTAATACCAGAACATTTCAAGAAAGATTAAAAGAAAGAGAAGGAATTCGGCAAACATTAGCCCCGCCTGTTTACCAAAAACACCGCCTCTTG-----TT----CATATAAGAGGTCCAGCCTGCCCAGTGACTTCTGTTCAACGGCCGCGGTATCCTAACCGTGCAAAGGTAGCGTAATCACTTGTCTTCTAAATAAAGACTAGTATGAAAGGCATCACGAGGACTAAACTGTCTCCTCTCCCTAATCAGTGAACCTAATAACCCCGTGAAGAAGCGGGGATATCTATATTAGACGAGAAGACCCTATGGAGCTTAAAACATCATAACACCTGCCA--CCCCAC--TTAT-TCACCCCGGTTTT-----C---AC--CC---CTGTGGCTCTCTGATTA-TATGTTTTTGGTTGGGGCGACCGCGGAGAAAAACCTATCCTCCACAATGA--A-AGGAC----CCCCCCCCC-------------------------------------------------------------------------------------------------------------------------------------------------------------------------------------------------------------------
        ON468389_DHMECN_15172_Pristimantis_hectus           -------------------------------------------------------------------------------CTAT-AAAATTATAG-AACCTTTTATGCTAAAACTAGTAACAAGAGGTAA--AT-CCTCTCTACAAT-GTCGATACAAGCCAGCAAGAACCCACCACTGGCAATTGACAGACCT-ATTAAGAGTAGCAACTC-C----T-CGAGAAAACACTA--CTCCA-A-CTAACTGTTAACCTAATACCAGAACATTTCAAGAAAGATTAAAAGAAAGAGAAGGAATTCGGCAAACATTAGCCCCGCCTGTTTACCAAAAACACCGCCTCTTG-----TT----CATATAAGAGGTCCAGCCTGCCCAGTGACTTCTGTTCAACGGCCGCGGTATCCTAACCGTGCAAAGGTAGCGTAATCACTTGTCTTCTAAATAAAGACTAGTATGAAAGGCATCACGAGGACTAAACTGTCTCCTCTCCCTAATCAGTGAACCTAATAACCCCGTGAAGAAGCGGGGATATCTATATAAGACGAGAAGACCCTATGGAGCTTAAAACATCATAACACCTGCCA--CCCCAC--TTAT-TCACCCCGGTTTT-----C---AC--CC---CTGTGGCTCTCTGATTA-TATGTTTTTGGTTGGGGCGACCGCGGAGAAAAACCTATCCTCCACAATGA--A-AGGAC----CCCCCCCC--------------------------------------------------------------------------------------------------------------------------------------------------------------------------------------------------------------------
        ON468392_DHMECN_15165_Pristimantis_hectus           -------------------------------------------------------------------------------CTAT-AAAATTATAG-AACCTTTTATGCTAAAACTAGTAACAAGAGGTAA--AT-CCTCTCTACAAT-GTCGATACAAGCCAGCAAGAACCCACCACTGGCAATTGACAGACCT-ATTAAGAGTAGCAACTC-C----T-CGAGAAAACACTA--CTCCA-A-CTAACTGTTAACCTAATACCAGAACATTTCAAGAAAGATTAAAAGAAAGAGAAGGAATTCGGCAAACATTAGCCCCGCCTGTTTACCAAAAACACCGCCTCTTG-----TT----CATATAAGAGGTCCAGCCTGCCCAGTGACTTCTGTTCAACGGCCGCGGTATCCTAACCGTGCAAAGGTAGCGTAATCACTTGTCTTCTAAATAAAGACTAGTATGAAAGGCATCACGAGGACTAAACTGTCTCCTCTCCCTAATCAGTGAACCTAATAACCCCGTGAAGAAGCGGGGATATCTATATAAGACGAGAAGACCCTATGGAGCTTAAAACATCATAACACCTGCCA--CCCCAC--TTAT-TCACCCCGGTTTT-----C---AC--CC---CTGTGGCTCTCTGATTA-TATGTTTTTGGTTGGGGCGACCGCGGAGAAAAACCTATCCTCCACAATGA--A-AGGAC----CCCCCCCCCC------------------------------------------------------------------------------------------------------------------------------------------------------------------------------------------------------------------
        ON468391_DHMECN_14991_Pristimantis_hectus           ------------------------------------------------------------------------------------------------------TATGCTAAAACTAGTAACAAGAGGTAA--AT-CCTCTCTACAAT-GTCGATACAAGCCAGCAAGAACCCACCACTGGCAATTGACAGACCT-ATTAAGAGTAGCAACTC-C----T-CGAGAAAACACTA--CTCCA-A-CTAACTGTTAACCTAATACCAGAACATTTCAAGAAAGATTAAAAGAAAGAGAAGGAATTCGGCAAACATTAGCCCCGCCTGTTTACCAAAAACACCGCCTCTTG-----TT----CATATAAGAGGTCCAGCCTGCCCAGTGACTTCTGTTCAACGGCCGCGGTATCCTAACCGTGCAAAGGTAGCGTAATCACTTGTCTTCTAAATAAAGACTAGTATGAAAGGCATCACGAGGACTAAACTGTCTCCTCTCCCTAATCAGTGAACCTAATAACCCCGTGAAGAAGCGGGGATATCTATATAAGACGAGAAGACCCTATGGAGCTTAAAACATCATAACACCTGCCA--CCCCAC--TTAT-TCACCCCGGTTTT-----C---AC--CC---CTGTGGCTCTCTGATTA-TATGTTTTTGGTTGGGGCGACCGCGGAGAAAAACCTATCCTCCACAATGA--A-AGGAC----CCCCCCCCC-------------------------------------------------------------------------------------------------------------------------------------------------------------------------------------------------------------------
        ON468385_DHMECN_14847_Pristimantis_hectus           ------------------------------------------------------------------ATACTGAGAATTTCTAT-AAAATTATAG-AACCTTTTATGCTAAAACTAGTAACAAGAGGTAA--AT-CCTCTCTACAAT-GTCGATACAAGCCAGCAAGGACCCACCACTGGCAATTGACAGACCT-ATTAAGAGTAGCAACTC-C----T-CGAGAAAACACTA--CTCCA-A-CTAACTGTTAACCTAATACCAGAACATTTCAAGAAAGATTAAAAGAAAGAGAAGGAATTCGGCAAACATTAGCCCCGCCTGTTTACCAAAAACACCGCCTCTTG-----TT----CATATAAGAGGTCCAGCCTGCCCAGTGACTTCTGTTCAACGGCCGCGGTATCCTAACCGTGCAAAGGTAGCGTAATCACTTGTCTTCTAAATAAAGACTAGTATGAAAGGCATCACGAGGACTAAACTGTCTCCTCTCCCTAATCAGTGAACCTAATAACCCCGTGAAGAAGCGGGGATATCTATATAAGACGAGAAGACCCTATGGAGCTTAAAACATCATAACACCTGCCA--CCCCAC--TTAT-TTACCCCGGTTTT-----C---AC--CC---CTGTGGCTCTCTGATTA-TATGTTTTTGGTTGGGGCGACCGCGGAGAAAAACCTATCCTCCACAATGA--A-AGGGC----CCCCCCCC--------------------------------------------------------------------------------------------------------------------------------------------------------------------------------------------------------------------
        ON468388_DHMECN_15169_Pristimantis_hectus           -----------------------------------------------------------TTTAACCATACTGAGAATTTCTAT-AAAATTATAG-AACCTTTTATGCTAAAACTAGTAACAAGAGGTAA--AT-CCTCTCTACAAT-GTCGATACAAGCCAGCAAGAACCCACCACTGGCAATTGACAGACCT-ATTAAGAGTAGCAACTC-C----T-CGAGAAAACACTA--CTCCA-A-CTAACTGTTAACCTAATACCAGAACATTTCAAGAAAGATTAAAAGAAAGAGAAGGAATTCGGCAAACATTAGCCCCGCCTGTTTACCAAAAACACCGCCTCTTG-----TT----CATATAAGAGGTCCAGCCTGCCCAGTGACTTCTGTTCAACGGCCGCGGTATCCTAACCGTGCAAAGGTAGCGTAATCACTTGTCTTCTAAATAAAGACTAGTATGAAAGGCATCACGAGGACTAAACTGTCTCCTCTCCCTAATCAGTGAACCTAATAACCCCGTGAAGAAGCGGGGATATCTATATAAGACGAGAAGACCCTATGGAGCTTAAAACATCATAACACCTGCCA--CCCCAC--TTAT-TCACCCCGGTTTT-----C---AC--CC---CTGTGGCTCTCTGATTA-TATGTTTTTGGTTGGGGCGACCGCGGAGAAAAACCTATCCTCCACAATGA--A-AGGAC--------------------------------------------------------------------------------------------------------------------------------------------------------------------------------------------------------------------------------
        ON468384_DHMECN_14888_Pristimantis_hectus           -------------------------------------------------------------------------------------------------------ATGCTAAAACTAGTAACAAGAGGTAA--AT-CCTCTCTACAAT-GTCGATACAAGCCAGCAAGAACCCACCACTGGCAATTGACAGACCT-ATTAAGAGTAGCAACTC-C----T-CGAGAAAACACTA--CTCCA-A-CTAACTGTTAACCTAATACCAGAACATTTCAAGAAAGATTAAAAGAAAGAGAAGGAATTCGGCAAACATTAGCCCCGCCTGTTTACCAAAAACACCGCCTCTTG-----TT----CATATAAGAGGTCCAGCCTGCCCAGTGACTTCTGTTCAACGGCCGCGGTATCCTAACCGTGCAAAGGTAGCGTAATCACTTGTCTTCTAAATAAAGACTAGTATGAAAGGCATCACGAGGACTAAACTGTCTCCTCTCCCTAATCAGTGAACCTAATAACCCCGTGAAGAAGCGGGGATATCTATATAAGACGAGAAGACCCTATGGAGCTTAAAACATCATAACACCTGCCA--CCCCAC--TTAT-TTACCCCGGTTTT-----C---AC--CC---CTGTGGCTCTCTGATTA-TATGTTTTTGGTTGGGGCGACCGCGGAGAAAAACCTATCCTCCACAATGA--A-AGGGC----CCCCCCCCCTAA----------------------------------------------------------------------------------------------------------------------------------------------------------------------------------------------------------------
        ON468415_MZUTI_1464_Pristimantis_onorei             ------AGCGTCAAAGCTT-A-CATGTTTATCCTAAT-CCCTCAACCCCACTCGACCCCTTTAATCATACTGAGAACTTCTAT-AAAATTATAG-AACCTTTTATGCTAAAACTAGTAACAAGAGGTAA--AT-CCTCTCTACAAT-GTGGGTATAAGCCAGCAAGAACCCCCCACTGGCAATTGACAGACCT-ATTTAAAGTAGCAACTC-C----T-CTAGAAAACTCTA--CTCCA-A-C-AGCTGTTAGCCTAATACCAGGACATTTCAAGAAAGATTAAAAGAAAGAGAAGGAATTCGGCAAACATTAGCCCCGCCTGTTTACCAAAAACACCGCCTCTTG-----CT----TATATAAGAGGTCCAGCCTGCCCAGTGACTTCTGTTCAACGGCCGCGGTATCCTAACCGTGCAAAGGTAGCGTAATCACTTGTCTTCTAAATAAAGACTAGTATGAAAGGCATCACGAGGACTAAACTGTCTCCTCTCCCTAATCAGTGAACCCAATAACCCCGTGAAGAAGCGGGGGTATTTATATAAGACGAGAAGACCCTATGGAGCTTAAAACATCATAACACCTGCCA--CCCCAC--CTAT-TAACCCCGGTTTT-----C---AT--CC---CCGTGGCTCCCTGATTA-TATGTTTTTGGTTGGGGCGACCGCGGAGAAAAATCTATCCTCCACAATGA--A-GGGGA----CCTCCCTA--AACAGTAAGCTACAAC-TTTATGTATCAGCAAACTGACATCCATTGACCCAATATATTTGATTAACGAACCAAGTTACCCTAGGGATAACAGCGCAATCCAC-TTTGAGAGCCCCTAT-CGACAAGTGGGCTTACGACCTCGAT-GTTGGATCGGGGTATCCT-AGTGGTGCAGCC-G-CTACT-AAAGGTTCGTTTGTTCAACGATTAA
        ON468414_MZUTI_1465_Pristimantis_onorei             ---AAAAGCGTCAAAGCTT-A-CATGTTTATCCTAAT-CCCTCAACCCCACTCGACCCCTTTAATCATACTGAGAACTTCTAT-AAAATTATAG-AACCTTTTATGCTAAAACTAGTAACAAGAGGTAA--AT-CCTCTCTACAAT-GTGGGTATAAGCCAGCAAGAACCCCCCACTGGCAATTGACAGACCT-ATTTAAAGTAGCAACTC-C----T-CTAGAAAACTCTA--CTCCA-A-C-AGCTGTTAGCCTAATACCAGGACATTTCAAGAAAGATTAAAAGAAAGAGAAGGAATTCGGCAAACATTAGCCCCGCCTGTTTACCAAAAACACCGCCTCTTG-----CT----TATATAAGAGGTCCAGCCTGCCCAGTGACTTCTGTTCAACGGCCGCGGTATCCTAACCGTGCAAAGGTAGCGTAATCACTTGTCTTCTAAATAAAGACTAGTATGAAAGGCATCACGAGGACTAAACTGTCTCCTCTCCCTAATCAGTGAACCCAATAACCCCGTGAAGAAGCGGGGGTATTTATATAAGACGAGAAGACCCTATGGAGCTTAAAACATCATAACACCTGCCA--CCCCAC--CTAT-TAACCCCGGTTTT-----C---AT--CC---CCGTGGCTCCCTGATTA-TATGTTTTTGGTTGGGGCGACCGCGGAGAAAAATCTATCCTCCACAATGA--A-GGGGA----CCTCCCTA--AACAGTAAGCTACAAC-TTTATGTATCAGCAAACTGACATCCATTGACCCAATATATTTGATTAACGAACCAAGTTACCCTAGGGATAACAGCGCAATCCAC-TTTGAGAGCCCCTAT-CGACAAGTGGGCTTACGACCTCGAT-GTTGGATCGGGGTATCCT-AGTGGTGCAGCC-G-CTACT-AAAGGTTCGTTTGTTCAACGATTAA
        ON468407_MZUTI_1467_Pristimantis_onorei             ---AAAAGCGTCAAAGCTT-A-CATGTTTATCCTAAT-CCCTCAACCCCACTCGACCCCTTTAATCATACTGAGAACTTCTAT-AAAATTATAG-AACCTTTTATGCTAAAACTAGTAACAAGAGGTAA--AT-CCTCTCTACAAT-GTGGGTATAAGCCAGCAAGAACCCCCCACTGGCAATTGACAGACCT-ATTTAAAGTAGCAACTC-C----T-CTAGAAAACTCTA--CTCCA-A-C-AGCTGTTAGCCTAATACCAGAACATTTCAAGAAAGATTAAAAGAAAGAGAAGGAATTCGGCAAACATTAGCCCCGCCTGTTTACCAAAAACACCGCCTCTTG-----CT----TATATAAGAGGTCCAGCCTGCCCAGTGACTTCTGTTCAACGGCCGCGGTATCCTAACCGTGCAAAGGTAGCGTAATCACTTGTCTTCTAAATAAAGACTAGTATGAAAGGCATCACGAGGACTAAACTGTCTCCTCTCCCTAATCAGTGAACCTAATAACCCCGTGAAGAAGCGGGGGTATTTATATAAGACGAGAAGACCCTATGGAGCTTAAAACATCATAACACCTGCCA--CCCCAC--CTAT-TAACCCCGGTTTT-----C---AT--CC---CCGTGGCTCCCTGATTA-TATGTTTTTGGTTGGGGCGACCGCGGAGAAAAACCCATCCTCCACAATGA--A-GGGGA----CCTCCCTA--AACAGTAAGCTACAAC-TTTATGTATCAGCAAACTGACATCCATTGACCCAATATATTTGATTAACGAACCAAGTTACCCTAGGGATAACAGCGCAATCCAC-TTTGAGAGCCCCTAT-CGACAAGTGGGCTTACGACCTCGAT-GTTGGATCGGGGTATCCT-AGTGGTGCAGCC-G-CTACT-AAAGGTTCGTTTGTTCAACGATTAA
        ON468421_DHMECN_6812_Pristimantis_onorei            A--AAAAGCGTCAAAGCTT-A-CATGTTTATCCTAAT-CCCTCAACCCCACTCGACCCCTTTAATCATACTGAGAACTTCTAT-AAAATTATAG-AACCTTTTATGCTAAAACTAGTAACAAGAGGTAA--AT-CCTCTCTACAAT-GTGGGTATAAGCCAGCAAGAACCCCCCACTGGCAATTGACAGACCT-ATTTAAAGTAGCAACTC-C----T-CTAGAAAACTCTA--CTCCA-A-C-AGCTGTTAGCCTAATACCAGGACATTTCAAGAAAGATTAAAAGAAAGAGAAGGAATTCGGCAAACATTAGCCCCGCCTGTTTACCAAAAACACCGCCTCTTG-----CT----TATATAAGAGGTCCAGCCTGCCCAGTGACTTCTGTTCAACGGCCGCGGTATCCTAACCGTGCAAAGGTAGCGTAATCACTTGTCTTCTAAATAAAGACTAGTATGAAAGGCATCACGAGGACTAAACTGTCTCCTCTCCCTAATCAGTGAACCTAATAACCCCGTGAAGAAGCGGGGGTATTTATATAAGACGAGAAGACCCTATGGAGCTTAAAACATCATAACACCTGCCA--CCCCAC--CTAT-TAACCCCGGTTTT-----C---AT--CC---CCGTGGCTCCCTGATTA-TATGTTTTTGGTTGGGGCGACCGCGGAGAAAAACCTATCCTCCACAATGA--A-GGGGA----CCTCCCTA--AACAGTAAGCTACAAC-TTTATGTATCAGCAAACTGACATCCATTGACCCAATATATTTGATTAACGAACCAAGTTACCCTAGGGATAACAGCGCAATCCAC-TTTGAGAGCCCCTAT-CGACAAGTGGGCTTACGACCTCGAT-GTTGGATCGGGGTATCCT-AGTGGTGCAGCC-G-CTACT-AAAGGTTCGTTTGTTCAACGATTAA
        ON468418_DHMECN_6813_Pristimantis_onorei            A--AAAAGCGTCAAAGCTT-A-CATGTTTATCCTAAT-CCCTCAACCCCACTCGACCCCTTTAATCATACTGAGAACTTCTAT-AAAATTATAG-AACCTTTTATGCTAAAACTAGTAACAAGAGGTAA--AT-CCTCTCTACAAT-GTGGGTATAAGCCAGCAAGAACCCCCCACTGGCAATTGACAGACCT-ATTTAAAGTAGCAACTC-C----T-CTAGAAAACTCTA--CTCCA-A-C-AGCTGTTAGCCTAATACCAGGACATTTCAAGAAAGATTAAAAGAAAGAGAAGGAATTCGGCAAACATTAGCCCCGCCTGTTTACCAAAAACACCGCCTCTTG-----CT----TATATAAGAGGTCCAGCCTGCCCAGTGACTTCTGTTCAACGGCCGCGGTATCCTAACCGTGCAAAGGTAGCGTAATCACTTGTCTTCTAAATAAAGACTAGTATGAAAGGCATCACGAGGACTAAACTGTCTCCTCTCCCTAATCAGTGAACCTAATAACCCCGTGAAGAAGCGGGGGTATTTATATAAGACGAGAAGACCCTATGGAGCTTAAAACATCATAACACCTGCCA--CCCCAC--CTAT-TAACCCCGGTTTT-----C---AT--CC---CCGTGGCTCCCTGATTA-TATGTTTTTGGTTGGGGCGACCGCGGAGAAAAACCTATCCTCCACAATGA--A-GGGGA----CCTCCCTA--AACAGTAAGCTACAAC-TTTATGTATCAGCAAACTGACATCCATTGACCCAATATATTTGATTAACGAACCAAGTTACCCTAGGGATAACAGCGCAATCCAC-TTTGAGAGCCCCTAT-CGACAAGTGGGCTTACGACCTCGAT-GTTGGATCGGGGTATCCT-AGTGGTGCAGCC-G-CTACT-AAAGGTTCGTTTGTTCAACGATTAA
        ON468419_DHMECN_6815_Pristimantis_onorei            A--AAAAGCGTCAAAGCTT-A-CATGTTTATCCTAAT-CCCTCAACCCCACTCGACCCCTTTAATCATACTGAGAACTTCTAT-AAAATTATAG-AACCTTTTATGCTAAAACTAGTAACAAGAGGTAA--AT-CCTCTCTACAAT-GTGGGTATAAGCCAGCAAGAACCCCCCACTGGCAATTGACAGACCT-ATTTAAAGTAGCAACTC-C----T-CTAGAAAACTCTA--CTCCA-A-C-AGCTGTTAGCCTAATACCAGGACATTTCAAGAAAGATTAAAAGAAAGAGAAGGAATTCGGCAAACATTAGCCCCGCCTGTTTACCAAAAACACCGCCTCTTG-----CT----TATATAAGAGGTCCAGCCTGCCCAGTGACTTCTGTTCAACGGCCGCGGTATCCTAACCGTGCAAAGGTAGCGTAATCACTTGTCTTCTAAATAAAGACTAGTATGAAAGGCATCACGAGGACTAAACTGTCTCCTCTCCCTAATCAGTGAACCTAATAACCCCGTGAAGAAGCGGGGGTATTTATATAAGACGAGAAGACCCTATGGAGCTTAAAACATCATAACACCTGCCA--CCCCAC--CTAT-TAACCCCGGTTTT-----C---AT--CC---CCGTGGCTCCCTGATTA-TATGTTTTTGGTTGGGGCGACCGCGGAGAAAAACCTATCCTCCACAATGA--A-GGGGA----CCTCCCTA--AACAGTAAGCTACAAC-TTTATGTATCAGCAAACTGACATCCATTGACCCAATATATTTGATTAACGAACCAAGTTACCCTAGGGATAACAGCGCAATCCAC-TTTGAGAGCCCCTAT-CGACAAGTGGGCTTACGACCTCGAT-GTTGGATCGGGGTATCCT-AGTGGTGCAGCC-G-CTACT-AAAGGTTCGTTTGTTCAACGATTAA
        ON468420_DHMECN_6821_Pristimantis_onorei            A--AAAAGCGTCAAAGCTT-A-CATGTTTATCCTAAT-CCCTCAACCCCACTCGACCCCTTTAATCATACTGAGAACTTCTAT-AAAATTATAG-AACCTTTTATGCTAAAACTAGTAACAAGAGGTAA--AT-CCTCTCTACAAT-GTGGGTATAAGCCAGCAAGAACCCCCCACTGGCAATTGACAGACCT-ATTTAAAGTAGCAACTC-C----T-CTAGAAAACTCTA--CTCCA-A-C-AGCTGTTAGCCTAATACCAGGACATTTCAAGAAAGATTAAAAGAAAGAGAAGGAATTCGGCAAACATTAGCCCCGCCTGTTTACCAAAAACACCGCCTCTTG-----CT----TATATAAGAGGTCCAGCCTGCCCAGTGACTTCTGTTCAACGGCCGCGGTATCCTAACCGTGCAAAGGTAGCGTAATCACTTGTCTTCTAAATAAAGACTAGTATGAAAGGCATCACGAGGACTAAACTGTCTCCTCTCCCTAATCAGTGAACCTAATAACCCCGTGAAGAAGCGGGGGTATTTATATAAGACGAGAAGACCCTATGGAGCTTAAAACATCATAACACCTGCCA--CCCCAC--CTAT-TAACCCCGGTTTT-----C---AT--CC---CCGTGGCTCCCTGATTA-TATGTTTTTGGTTGGGGCGACCGCGGAGAAAAACCTATCCTCCACAATGA--A-GGGGA----CCTCCCTA--AACAGTAAGCTACAAC-TTTATGTATCAGCAAACTGACATCCATTGACCCAATATATTTGATTAACGAACCAAGTTACCCTAGGGATAACAGCGCAATCCAC-TTTGAGAGCCCCTAT-CGACAAGTGGGCTTACGACCTCGAT-GTTGGATCGGGGTATCCT-AGTGGTGCAGCC-G-CTACT-AAAGGTTCGTTTGTTCAACGATTAA
        ON468406_MZUTI_4243_Pristimantis_onorei             ---------------------------------------------------------CCTTTAATCATACTGAGAACTTCTAT-ATAATTATAG-AACCTTTTATGCTAAAACTAGTAACAAGAGGTAA--AT-CCTCTCTACAAT-GTGGGTATAAGCCAGCAAGAACCCCCCACTGGCAATTGACAGACCT-ATTTAAAGTAGGAACTC-C----T-CTAGAAAACTCTA--CTCCA-A-C-AGCTGTTAGCCTAATACCAGAACATTTCAAGAAAGATTAAAAGAAAGAGAAGGAATTCGGCAAACATTAGCCCCGCCTGTTTACCAAAAACACCGCCTCTTG-----CT----TATATAAGAGGTCCAGCCTGCCCAGTGACTTCTGTTCAACGGCCGCGGTATCCTAACCGTGCAAAGGTAGCGTAATCACTTGTCTTCTAAATAGAGACTAGTATGAAAGGCATCACGAGGACTAAACTGTCTCCTCTCCCTAATCAGTGAACCTAATAACCCCGTGAAGAAGCGGGGGTAATTATATAAGACGAGAAGACCCTATGGAGCTTAAAACATCATAACACCTGCCA--CCCCAC--TTAT-TCACCCCGGTTTT-----C---AT--CC---CCGTGGCTCCCTGATTA-TATGTTTTTGGTTGGGGCGACCGCGGAGAAAAACCTATCCTCCACAATGA--A-AGGGA----CCTCCCTA--AACAGTAAGCTACAAC-TTTATGTATCAGCAAACTGACATCCATTGACCCAATATATTTGATTAACGAACCAAGTTACCCTAGGGATAACAGCGCAATCCAC-TTTGAGAGCCCCTAT-CGACAAGTGGGCTTACGACCTCGAT-GTTGGATCGGGGTATCCT-AGTGGTGCAGCC-G-CTACT-AAAGGTTCGTTTGTTCAACGATTAA
        ON468405_MZUTI_4244_Pristimantis_onorei             ------------------------------------------------------------TTAATCATACTGAGAACTTCTAT-ATAATTATAG-AACCTTTTATGCTAAAACTAGTAACAAGAGGTAA--AT-CCTCTCTACAAT-GTGGGTATAAGCCAGCAAGAACCCCCCACTGGCAATTGACAGACCT-ATTTAAAGTAGGAACTC-C----T-CTAGAAAACTCTA--CTCCA-A-C-AGCTGTTAGCCTAATACCAGAACATTTCAAGAAAGATTAAAAGAAAGAGAAGGAATTCGGCAAACATTAGCCCCGCCTGTTTACCAAAAACACCGCCTCTTG-----CT----TATATAAGAGGTCCAGCCTGCCCAGTGACTTCTGTTCAACGGCCGCGGTATCCTAACCGTGCAAAGGTAGCGTAATCACTTGTCTTCTAAATAGAGACTAGTATGAAAGGCATCACGAGGACTAAACTGTCTCCTCTCCCTAATCAGTGAACCTAATAACCCCGTGAAGAAGCGGGGGTAATTATATAAGACGAGAAGACCCTATGGAGCTTAAAACATCATAACACCTGCCA--CCCCAC--TTAT-TCACCCCGGTTTT-----C---AT--CC---CCGTGGCTCCCTGATTA-TATGTTTTTGGTTGGGGCGACCGCGGAGAAAAACCTATCCTCCACAATGA--A-AGGGA----CCTCCCTA--AACAGTAAGCTACAAC-TTTATGTATCAGCAAACTGACATCCATTGACCCAATATATTTGATTAACGAACCAAGTTACCCTAGGGATAACAGCGCAATCCAC-TTTGAGAGCCCCTAT-CGACAAGTGGGCTTACGACCTCGAT-GTTGGATCGGGGTATCCT-AGTGGTGCAGCC-G-CTACT-AAAGGTTCGTTTGTTCAACGATTAA
        ON468404_MZUTI_4241_Pristimantis_onorei             -------------------------------------------------------------------------------------------------CCTTTTATGCTAAAACTAGTAACAAGAGGTAA--AT-CCTCTCTACAAT-GTGGGTATAAGCCAGCAAGAACCCCCCACTGGCAATTGACAGACCT-ATTTAAAGTAGGAACTC-C----T-CTAGAAAACTCTA--CTCCA-A-C-AGCTGTTAGCCTAATACCAGAACATTTCAAGAAAGATTAAAAGAAAGAGAAGGAATTCGGCAAACATTAGCCCCGCCTGTTTACCAAAAACACCGCCTCTTG-----CT----TATATAAGAGGTCCAGCCTGCCCAGTGACTTCTGTTCAACGGCCGCGGTATCCTAACCGTGCAAAGGTAGCGTAATCACTTGTCTTCTAAATAGAGACTAGTATGAAAGGCATCACGAGGACTAAACTGTCTCCTCTCCCTAATCAGTGAACCTAATAACCCCGTGAAGAAGCGGGGGTAATTATATAAGACGAGAAGACCCTATGGAGCTTAAAACATCAT-ACACCTGCCA--CCCCAC--TTAT-TCACCCCGGTTTT-----C---AT--CC---CCGTGGCTCCCTGATTA-TATGTTTTTGGTTGGGGCGACCGCGGAGAAAAACCTATCCTCCACAATGA--A-AGGGA----CCTCCCTA--AACAGTAAGCTACAAC-TTTATGTATCAGCAAACTGACATCCATTGACCCAATATATTTGATTAACGAACCAAGTTACCCTAGGGATAACAGCGCAATCCAC-TTTGAGAGCCCCTAT-CGACAAGTGGGCTTACGACCTCGAT-GTTGGATCGGGGTATCCT-AGTGGTGCAGCC-G-CTACT-AAAGGTTCGTTTGTTCAACGATTAA
        ON468403_MZUTI_2066_Pristimantis_lucidosignatus     --------------------------------------------------------------------------------------------------------------------------------------------------------TATAAGCCAGCAAGAACCCCCCACTGGCAATTGACAGACCT-ATTTAAAGTAGCAACTC-C----T-CTAGAAAACTCTA--CTCCA-A-C-AGCTGTTAGCCTAATACCAGAACATTTCAAGAAAGATTAAAAGAAAGAGAAGGAATTCGGCAAACATTAGCCCCGCCTGTTTACCAAAAACACCGCCTCTTG-----CT----TATATAAGAGGTCCAGCCTGCCCAGTGACTTCTGTTCAACGGCCGCGGTATCCTAACCGTGCAAAGGTAGCGTAATCACTTGTCTTCTAAATAGAGACTAGTATGAAAGGCATCACGAGGACTAAACTGTCTCCTCTCCCTAATCAGTGAACCTAATAACCCCGTGAAGAAGCGGGGGTATTTATATAAGACGAGAAGACCCTATGGAGCTTAAAACATCAT-ACACCTGCCA--CCCCAC--TTAT-TTACTCCGGTTTT-----C---AT--CC---CCGTGGCTCCCTGATTA-TATGTTTTTGGTTGGGGCGACCGCGGAGAAAAACCTATCCTCCACAATGA--A-AGGGA----CCTCCCTA--AACAGTAAGCTACAAC-TTTATGTATCAGCAAACTGACACCCATTGACCCAATATATTTGATTAACGAACCAAGTTACCCTAGGGATAACAGCGCAATCCAC-TTTGAGAGCCCCTAT-CGACAAGTGGGCTTACGACCTCGAT-GTTGGATCGGGGTATCCT-AGTGGTGCAGCC----------------------------------
        ON468399_MZUTI_2070_Pristimantis_lucidosignatus     --------------------------------------------------------------------------------------------------------------------------------------------------------TATAAGCCAGCAAGAACCCCCCACTGGCAATTGACAGACCT-ATTTAAAGTAGCAACTC-C----T-CTAGAAAACTCTA--CTCCA-A-C-AGCTGTTAGCCTAATACCAGAACATTTCAAGAAAGATTAAAAGAAAGAGAAGGAATTCGGCAAACATTAGCCCCGCCTGTTTACCAAAAACACCGCCTCTTG-----CT----TATATAAGAGGTCCAGCCTGCCCAGTGACTTCTGTTCAACGGCCGCGGTATCCTAACCGTGCAAAGGTAGCGTAATCACTTGTCTTCTAAATAGAGACTAGTATGAAAGGCATCACGAGGACTAAACTGTCTCCTCTCCCTAATCAGTGAACCTAATAACCCCGTGAAGAAGCGGGGGTATTTATATAAGACGAGAAGACCCTATGGAGCTTAAAACATCAT-ACACCTGCCA--CCCCAC--TTAT-TTACTCCGGTTTT-----C---AT--CC---CCGTGGCTCCCTGATTA-TATGTTTTTGGTTGGGGCGACCGCGGAGAAAAACCTATCCTCCACAATGA--A-AGGGA----CCTCCCTA--AACAGTAAGCTACAAC-TTTATGTATCAGCAAACTGACACCCATTGACCCAATATATTTGATTAACGAACCAAGTTACCCTAGGGATAACAGCGCAATCCAC-TTTGAGAGCCCCTAT-CGACAAGTGGGCTTACGACCTCGAT-GTTGGATCGGGGTATCCT-AGTGGTGCAGCC----------------------------------
        ON468402_MZUTI_2075_Pristimantis_lucidosignatus     --------------------------------------------------------------------------------------------------------------------------------------------------------TATAAGCCAGCAAGAACCCCCCACTGGCAATTGACAGACCT-ATTTAAAGTAGCAACTC-C----T-CTAGAAAACTCTA--CTCCA-A-C-AGCTGTTAGCCTAATACCAGAACATTTCAAGAAAGATTAAAAGAAAGAGAAGGAATTCGGCAAACATTAGCCCCGCCTGTTTACCAAAAACACCGCCTCTTG-----CT----TATATAAGAGGTCCAGCCTGCCCAGTGACTTCTGTTCAACGGCCGCGGTATCCTAACCGTGCAAAGGTAGCGTAATCACTTGTCTTCTAAATAGAGACTAGTATGAAAGGCATCACGAGGACTAAACTGTCTCCTCTCCCTAATCAGTGAACCTAATAACCCCGTGAAGAAGCGGGGGTATTTATATAAGACGAGAAGACCCTATGGAGCTTAAAACATCAT-ACACCTGCCA--CCCCAC--TTAT-TTACTCCGGTTTT-----C---AT--CC---CCGTGGCTCCCTGATTA-TATGTTTTTGGTTGGGGCGACCGCGGAGAAAAACCTATCCTCCACAATGA--A-AGGGA----CCTCCCTA--AACAGTAAGCTACAAC-TTTATGTATCAGCAAACTGACACCCATTGACCCAATATATTTGATTAACGAACCAAGTTACCCTAGGGATAACAGCGCAATCCAC-TTTGAGAGCCCCTAT-CGACAAGTGGGCTTACGACCTCGAT-GTTGGATCGGGGTATCCT-AGTGGTGCAGCC----------------------------------
        ON468400_MZUTI_2088_Pristimantis_lucidosignatus     --------------------------------------------------------------------------------------------------------------------------------------------------------TATAAGCCAGCAAGAACCCCCCACTGGCAATTGACAGACCT-ATTTAAAGTAGCAACTC-C----T-CTAGAAAACTCTA--CTCCA-A-C-AGCTGTTAGCCTAATACCAGAACATTTCAAGAAAGATTAAAAGAAAGAGAAGGAATTCGGCAAACATTAGCCCCGCCTGTTTACCAAAAACACCGCCTCTTG-----CT----TATATAAGAGGTCCAGCCTGCCCAGTGACTTCTGTTCAACGGCCGCGGTATCCTAACCGTGCAAAGGTAGCGTAATCACTTGTCTTCTAAATAGAGACTAGTATGAAAGGCATCACGAGGACTAAACTGTCTCCTCTCCCTAATCAGTGAACCTAATAACCCCGTGAAGAAGCGGGGGTATTTATATAAGACGAGAAGACCCTATGGAGCTTAAAACATCAT-ACACCTGCCA--CCCCAC--TTAT-TTACTCCGGTTTT-----C---AT--CC---CCGTGGCTCCCTGATTA-TATGTTTTTGGTTGGGGCGACCGCGGAGAAAAACCTATCCTCCACAATGA--A-AGGGA----CCTCCCTA--AACAGTAAGCTACAAC-TTTATGTATCAGCAAACTGACACCCATTGACCCAATATATTTGATTAACGAACCAAGTTACCCTAGGGATAACAGCGCAATCCAC-TTTGAGAGCCCCTAT-CGACAAGTGGGCTTACGACCTCGAT-GTTGGATCGGGGTATCCT-AGTGGTGCAGCC----------------------------------
        ON468401_MZUTI_2093_Pristimantis_lucidosignatus     --------------------------------------------------------------------------------------------------------------------------------------------------------TATAAGCCAGCAAGAACCCCCCACTGGCAATTGACAGACCT-ATTTAAAGTAGCAACTC-C----T-CTAGAAAACTCTA--CTCCA-A-C-AGCTGTTAGCCTAATACCAGAACATTTCAAGAAAGATTAAAAGAAAGAGAAGGAATTCGGCAAACATTAGCCCCGCCTGTTTACCAAAAACACCGCCTCTTG-----CT----TATATAAGAGGTCCAGCCTGCCCAGTGACTTCTGTTCAACGGCCGCGGTATCCTAACCGTGCAAAGGTAGCGTAATCACTTGTCTTCTAAATAGAGACTAGTATGAAAGGCATCACGAGGACTAAACTGTCTCCTCTCCCTAATCAGTGAACCTAATAACCCCGTGAAGAAGCGGGGGTATTTATATAAGACGAGAAGACCCTATGGAGCTTAAAACATCAT-ACACCTGCCA--CCCCAC--TTAT-TTACTCCGGTTTT-----C---AT--CC---CCGTGGCTCCCTGATTA-TATGTTTTTGGTTGGGGCGACCGCGGAGAAAAACCTATCCTCCACAATGA--A-AGGGA----CCTCCCTA--AACAGTAAGCTACAAC-TTTATGTATCAGCAAACTGACACCCATTGACCCAATATATTTGATTAACGAACCAAGTTACCCTAGGGATAACAGCGCAATCCAC-TTTGAGAGCCCCTAT-CGACAAGTGGGCTTACGACCTCGAT-GTTGGATCGGGGTATCCT-AGTGGTGCAGCC----------------------------------
        ON468398_MZUTI_2095_Pristimantis_lucidosignatus     --------------------------------------------------------------------------------------------------------------------------------------------------------TATAAGCCAGCAAGAACCCCCCACTGGCAATTGACAGACCT-ATTTAAAGTAGCAACTC-C----T-CTAGAAAACTCTA--CTCCA-A-C-AGCTGTTAGCCTAATACCAGAACATTTCAAGAAAGATTAAAAGAAAGAGAAGGAATTCGGCAAACATTAGCCCCGCCTGTTTACCAAAAACACCGCCTCTTG-----CT----TATATAAGAGGTCCAGCCTGCCCAGTGACTTCTGTTCAACGGCCGCGGTATCCTAACCGTGCAAAGGTAGCGTAATCACTTGTCTTCTAAATAGAGACTAGTATGAAAGGCATCACGAGGACTAAACTGTCTCCTCTCCCTAATCAGTGAACCTAATAACCCCGTGAAGAAGCGGGGGTATTTATATAAGACGAGAAGACCCTATGGAGCTTAAAACATCAT-ACACCTGCCA--CCCCAC--TTAT-TTACTCCGGTTTT-----C---AT--CC---CCGTGGCTCCCTGATTA-TATGTTTTTGGTTGGGGCGACCGCGGAGAAAAACCTATCCTCCACAATGA--A-AGGGG----CCTCCCTA--AACAGTAAGCTACAAC-TTTATGTATCAGCAAACTGACACCCATTGACCCAATATATTTGATTAACGAACCAAGTTACCCTAGGGATAACAGCGCAATCCAC-TTTGAGAGCCCCTAT-CGACAAGTGGGCTTACGACCTCGAT-GTTGGATCGGGGTATCCT-AGTGGTGCAGCC----------------------------------
        ON468396_MZUTI_2063_Pristimantis_lucidosignatus     --------------------------------------------------------------------------------------------------------------------------------------------------------TATAAGCCAGCAAGAACCCCCCACTGGCAATTGACAGACCT-ATTTAAAGTAGCAACTC-C----T-CTAGAAAACTCTA--CTCCA-A-C-AGCTGTTAGCCTAATACCAGAACATTTCAAGAAAGATTAAAAGAAAGAGAAGGAATTCGGCAAACATTAGCCCCGCCTGTTTACCAAAAACACCGCCTCTTG-----CT----TATATAAGAGGTCCAGCCTGCCCAGTGACTTCTGTTCAACGGCCGCGGTATCCTAACCGTGCAAAGGTAGCGTAATCACTTGTCTTCTAAATAAAGACTAGTATGAAAGGCATCACGAGGACTAAACTGTCTCCTCTCCCTAATCAGTGAACCTAATAACCCCGTGAAGAAGCGGGGGTATTTATATAAGACGAGAAGACCCTATGGAGCTTAAAACATCAT-ACACCTGCCA--CCCCAC--TTAT-TTACTCCGGTTTT-----C---AT--CC---CCGTGGCTCCCTGATTA-TATGTTTTTGGTTGGGGCGACCGCGGAGAAAAACCTATCCTCCACAATGA--A-AGGGA----CCTCCCTA--AACAGTAAGCTACAAC-TTTATGTATCAGCAAACTGACACCCATTGACCCAATATATTTGATTAACGAACCAAGTTACCCTAGGGATAACAGCGCAATCCAC-TTTGAGAGCCCCTAT-CGACAAGTGGGCTTACGACCTCGAT-GTTGGATCGGGGTATCCT-AGT-GTGCAGCC----------------------------------
        ON468395_MZUTI_2092_Pristimantis_lucidosignatus     --------------------------------------------------------------------------------------------------------------------------------------------------------TATAAGCCAGCAAGAACCCCCCACTGGCAATTGACAGACCT-ATTTAAAGTAGCAACTC-C----T-CTAGAAAACTCTA--CTCCA-A-C-AGCTGTTAGCCTAATACCAGAACATTTCAAGAAAGATTAAAAGAAAGAGAAGGAATTCGGCAAACATTAGCCCCGCCTGTTTACCAAAAACACCGCCTCTTG-----CT----TATATAAGAGGTCCAGCCTGCCCAGTGACTTCTGTTCAACGGCCGCGGTATCCTAACCGTGCAAAGGTAGCGTAATCACTTGTCTTCTAAATAGAGACTAGTATGAAAGGCATCACGAGGACTAAACTGTCTCCTCTCCCTAATCAGTGAACCTAATAACCCCGTGAAGAAGCGGGGGTATTTATATAAGACGAGAAGACCCTATGGAGCTTAAAACATCAT-ACACCTGCCA--CCCCAC--TTAT-TTACTCCGGTTTT-----C---AT--CC---CCGTGGCTCCCTGATTA-TATGTTTTTGGTTGGGGCGACCGCGGAGAAAAACCTATCCTCCACAATGA--A-AGGGA----CCTCCCTA--AACAGTAAGCTACAAC-TTTATGTATCAGCAAACTGACACCCATTGACCCAATATATTTGATTAACGAACCAAGTTACCCTAGGGATAACAGCGCAATCCAC-TTTGAGAGCCCCTAT-CGACAAGTGGGCTTACGACCTCGAT-GTTGGATCGGGGTATCCT-AGT-GTGCAGCC----------------------------------
        ON468397_MZUTI_2094_Pristimantis_lucidosignatus     --------------------------------------------------------------------------------------------------------------------------------------------------------TATAAGCCAGCAAGAACCCCCCACTGGCAATTGACAGACCT-ATTTAAAGTAGCAACTC-C----T-CTAGAAAACTCTA--CTCCA-A-C-AGCTGTTAGCCTAATACCAGAACATTTCAAGAAAGATTAAAAGAAAGAGAAGGAATTCGGCAAACATTAGCCCCGCCTGTTTACCAAAAACACCGCCTCTTG-----CT----TATATAAGAGGTCCAGCCTGCCCAGTGACTTCTGTTCAACGGCCGCGGTATCCTAACCGTGCAAAGGTAGCGTAATCACTTGTCTTCTAAATAGAGACTAGTATGAAAGGCATCACGAGGACTAAACTGTCTCCTCTCCCTAATCAGTGAACCTAATAACCCCGTGAAGAAGCGGGGGTATTTATATAAGACGAGAAGACCCTATGGAGCTTAAAACATCAT-ACACCTGCCA--CCCCAC--TTAT-TTACTCCGGTTTT-----C---AT--CC---CCGTGGCTCCCTGATTA-TATGTTTTTGGTTGGGGCGACCGCGGAGAAAAACCTATCCTCCACAATGA--A-AGGGG----CCTCCCTA--AACAGTAAGCTACAAC-TTTATGTATCAGCAAACTGACACCCATTGACCCAATATATTTGATTAACGAACCAAGTTACCCTAGGGATAACAGCGCAATCCAC-TTTGAGAGCCCCTAT-CGACAAGTGGGCTTACGACCTCGAT-GTTGGATCGGGGTATCCT-AGT-GTGCAGCC----------------------------------
        ON468394_QCAZ_12288_Pristimantis_onorei             A--AAAAGCGTCAAAGCTT-A-CATGTTTATCCTAAT-CCCTCAACCCCACTCGACCCCTTTAATCATACTGAGAACTTCTAT-AAAATTATAG-AACCTTTTATGCTAAAACTAGTAACAAGAGGTAA--AT-CCTCTCTACAAT-GTGGGTATAAGCCAGCAAGAACCCCCCACTGGCAATTGACAGACCT-ATTTAAAGTAGCAACTC-C----T-CTAGAAAACTCTA--CTCCA-A-C-AGCTGTTAGCCTAATACCAGAACATTTCAAGAAAGATTAAAAGAAAGAGAAGGAATTCGGCAAACATTAGCCCCGCCTGTTTACCAAAAACACCGCCTCTTG-----CT----TATATAAGAGGTCCAGCCTGCCCAGTGACTTCTGTTCAACGGCCGCGGTATCCTAACCGTGCAAAGGTAGCGTAATCACTTGTCTTCTAAATAGAGACTAGTATGAAAGGCATCACGAGGACTAAACTGTCTCCTCTCCCTAATCAGTGAACCTAATAACCCCGTGAAGAAGCGGGGGTATTTATATAAGACGAGAAGACCCTATGGAGCTTAAAACATCAT-ACACCTGCCA--CCCCAC--TTAT-TTACTCCGGTTTT-----C---AT--CC---CCGTGGCTCCCTGATTA-TATGTTTTTGGTTGGGGCGACCGCGGAGAAAAACCTATCCTCCACAATGA--A-AGGGA----CCTCCCTA--AACAGTAAGCTACAAC-TTTATGTATCAGCAAACTGACACCCATTGACCCAATATATTTGATTAACGAACCAAGTTACCCTAGGGATAACAGCGCAATCCAC-TTTGAGAGCCCCTAT-CGACAAGTGGGCTTACGACCTCGAT-GTTGGATCGGGGTATCCT-AGTGGTGCAGCC-G-CTACT-AAAG--------------------G
        ON468417_MZUTI_2023_Pristimantis_onorei             --------------------------------------------------------------------------------------------------------------------------------------------------------------------------------------------------------------------C----T-CTAGAAAACTCTA--CTCCA-A-C-AGCTGTTAGCCTAATACCAGAACATTTCAAGAAAGATTAAAAGAAAGAGAAGGAATTCGGCAAACATTAGCCCCGCCTGTTTACCAAAAACACCGCCTCTTG-----CT----TATATAAGAGGTCCAGCCTGCCCAGTGACTTCTGTTCAACGGCCGCGGTATCCTAACCGTGCAAAGGTAGCGTAATCACTTGTCTTCTAAATAAAGACTAGTATGAAAGGCATCACGAGGACTAAACTGTCTCCTCTCCCTAATCAGTGAACCCAATAACCCCGTGAAGAAGCGGGGGTATTTATATAAGACGAGAAGACCCTATGGAGCTTAAAACATCATAACACCTGCCA--CCCCAC--CTAT-TAACCCCGGTTTT-----C---AT--CC---CCGTGGCTCCCTGATTA-TATGTTTTTGGTTGGGGCGACCGCGGAGAAAAATCTATCCTCCACAATGA--A-GGGGA----CCTCCCTA--AACAGTAAGCTACAAC-TTTATGTATCAGCAAACTGACATCCATTGACCCAATATATTTGATTAACGAACCAAGTTACCCTAGGGATAACAGCGCAATCCAC-TTTGAGAGCCCCTAT-CGACAAGTGGGCTTACGACCTCGAT-GTTGGATCGGGGTATCCT-AGTGGTGCAGCC---CTAC--AAAGGT---CGTTTGTCACGATAAA
        ON468413_MZUTI_2037_Pristimantis_onorei             ---------------------------------------------------------------------------------------------------------------------------------------------------GT-GGTATAAGCCAGCAAGAACTCCCCACTGGCAATTGACAGACCT-ATCTAAAGTAGCAACTC-C----T-CTAGAAATCTCTA--CTCCA-A-C-AGCTGTTAGCCTAATACCAGGACATTTCAAGAAAGATTAAAGGAAAGAGAAGGAATTCGGCAAACATTAGCCCCGCCTGTTTACCAAAAACACCGCCTCTTG-----CT----TATATAAGAGGTCCAGCCTGCCCAGTGACTTCTGTTCAACGGCCGCGGTATCCTAACCGTGCAAAGGTAGCGTAATCACTTGTCTTCTAAATAAAGACTAGTATGAAAGGCATCACGAGGACTAAACTGTCTCCTCTCCCTAATCAGTGAACCTAATAACCCCGTGAAGAAGCGGGGGTATTTATATAAGACGAGAAGACCCTATGGAGCTTAAAACATCATAACACCTGCCA--CCCCAC--CTAT-TAACCCCGGTTTT-----C---AT--CC---CCGTGGCTCCCTGATTA-TATGTTTTTGGTTGGGGCGACCGCGGAGAAAAACCCATCCTCCACAATGA--A-GGGGA----CCTCCCTA--AACAGTAAGCTACAAC-TTTATGTATCAGCAAACTGACATCCATTGACCCAATATATTTGATTAACGAACCAAGTTACCCTAGGGATAACAGCGCAATCCAC-TTTGAGAGCCCCTAT-CGACAAGTGGGCTTACGACCTCGAT-GTTGGATCGGGGTATCCT-AGTGGTGCAG-C---CTAC--AAAGGT---CGTTGTTCACGATAAA
        ON468412_MZUTI_2038_Pristimantis_onorei             -----------------------AAGTTACAGTTGTC-CAATCCTTAACCCACTAACCCCTTTATCAT-CTGAGAA-TTCTAT-AA----ATAT-AGACCTTTATGCT-AAACTAGT-ACGAGAGGT-A--AT-CCTCTCTACAAT-GT-GGTATAAGCCAGCAAGAACTCCCCACTGGCAATTGACAGACCT-ATCTAAAGTAGCAACTC-C----T-CTAGAAATCTCTA--CTCCA-A-C-AGCTGTTAGCCTAATACCAGGACATTTCAAGAAAGATTAAAGGAAAGAGAAGGAATTCGGCAAACATTAGCCCCGCCTGTTTACCAAAAACACCGCCTCTTG-----CT----TATATAAGAGGTCCAGCCTGCCCAGTGACTTCTGTTCAACGGCCGCGGTATCCTAACCGTGCAAAGGTAGCGTAATCACTTGTCTTCTAAATAAAGACTAGTATGAAAGGCATCACGAGGACTAAACTGTCTCCTCTCCCTAATCAGTGAACCTAATAACCCCGTGAAGAAGCGGGGGTATTTATATAAGACGAGAAGACCCTATGGAGCTTAAAACATCATAACACCTGCCA--CCCCAC--CTAT-TAACCCCGGTTTT-----C---AT--CC---CCGTGGCTCCCTGATTA-TATGTTTTTGGTTGGGGCGACCGCGGAGAAAAACCTATCCTCCACAATGA--A-GGGGA----CCTCCCTA--AACAGTAAGCTACAAC-TTTATGTATCAGCAAACTGACATCCATTGACCCAATATATTTGATTAACGAACCAAGTTACCCTAGGGATAACAGCGCAATCCAC-TTTGAGAGCCCCTAT-CGACAAGTGGGCTTACGACCTCGAT-GTTGGATCGGGGTATCCT-AGTGGTGCAGCC---CTAC--AAAGGT---CGTTGTTCACG-----
        ON468411_MZUTI_2024_Pristimantis_onorei             --------------------------------------------------------------------------------------------------------------------------------------------------------------------------------------------------------------------------------------------------------------------------------------------------------------------------------------------AACACCGCCTCTTG-----CT----TATATAAGAGGTCCAGCCTGCCCAGTGACTTCTGTTCAACGGCCGCGGTATCCTAACCGTGCAAAGGTAGCGTAATCACTTGTCTTCTAAATAAAGACTAGTATGAAAGGCATCACGAGGACTAAACTGTCTCCTCTCCCTAATCAGTGAACCTAATAACCCCGTGAAGAAGCGGGGGTATTTATATAAGACGAGAAGACCCTATGGAGCTTAAAACATCATAACACCTGCCA--CCCCAC--CTAT-TAACCCCGGTTTT-----C---AT--CC---CCGTGGCTCCCTGATTA-TATGTTTTTGGTTGGGGCGACCGCGGAGAAAAACCTATCCTCCACAATGA--A-GGGGA----CCTCCCTA--AACAGTAAGCTACAAC-TTTATGTATCAGCAAACTGACATCCATTGACCCAATATATTTGATTAACGAACCAAGTTACCCTAGGGATAACAGCGCAATCCAC-TTTGAGAGCCCCTAT-CGACAAGTGGGCTTACGACCTCGAT-GTTGGATCGGGGTATCCT-AGT-GTGCAGCC---CTACT-AAAGGT---CGTTGTTCACGATAAA
        ON468409_MZUTI_2031_Pristimantis_onorei             ----------------------------------------------------------------------------------------------------------------------------------------------------------------------AACCCCCCACTGGCAATTGACAGACCT-ATTTAAAGTAGCAACTC-C----T-CTAGAAAACTCTA--CTCCA-A-C-AGCTGTTAGCCTAATACCAGGACATTTCAAGAAAGATTAAAAGAAAGAGAAGGAATTCGGCAAACATTAGCCCCGCCTGTTTACCAAAAACACCGCCTCTTG-----CT----TATATAAGAGGTCCAGCCTGCCCAGTGACTTCTGTTCAACGGCCGCGGTATCCTAACCGTGCAAAGGTAGCGTAATCACTTGTCTTCTAAATAAAGACTAGTATGAAAGGCATCACGAGGACTAAACTGTCTCCTCTCCCTAATCAGTGAACCTAATAACCCCGTGAAGAAGCGGGGGTATTTATATAAGACGAGAAGACCCTATGGAGCTTAAAACATCATAACACCTGCCA--CCCCAC--CTAT-TAACCCCGGTTTT-----C---AT--CC---CCGTGGCTCCCTGATTA-TATGTTTTTGGTTGGGGCGACCGCGGAGAAAAACCTATCCTCCACAATGA--A-GGGGA----CCTCCCTA--AACAGTAAGCTACAAC-TTTATGTATCAGCAAACTGACATCCATTGACCCAATATATTTGATTAACGAACCAAGTTACCCTAGGGATAACAGCGCAATCCACTTTTGAGAGCCCCTAT-CGACAAGTGGGCTTACGACCTCGATGGTTGGATCGGGGTATCCTAAGTGGTGCAGCC-GGCTAC--AAAGGTTCGTTTTGTTCACGATTAA
        ON468410_MZUTI_2032_Pristimantis_onorei             ----------------------------------------------------------------------------------------------------------------------------------------------------------------------------------------------------------------------------------------------------------------------------------------------------------------------------------------------------------------------------------------------------------------------------------------------------------------TAAAGACTAGTATGAAAGGCATCACGAGGACTAAACTGTCTCCTCTCCCTAATCAGTGAACCTAATAACCCCGTGAAGAAGCGGGGGTATTTATATAAGACGAGAAGACCCTATGGAGCTTAAAACATCATAACACCTGCCA--CCCCAC--CTAT-TAACCCCGGTTTT-----C---AT--CC---CCGTGGCTCCCTGATTA-TATGTTTTTGGTTGGGGCGACCGCGGAGAAAAACCTATCCTCCACAATGA--A-GGGGA----CCTCCCTA--AACAGTAAGCTACAAC-TTTATGTATCAGCAAACTGACATCCATTGACCCAATATATTTGATTAACGAACCAAGTTACCCTAGGGATAACAGCGCAATCCAC-TTTGAGAGCCCCTAT-CGACAAGTGGGCTTACGACCTCGATGGTTGGATCGGGGTATCCT-AGTGGTGCAGCC---GCAC--AAAGGTT--CGTTGTTCACGATAAA
        ON468408_MZUTI_2035_Pristimantis_onorei             ----------------------------------------------------------------------------------------------------------------------------------------------------------------------------------------------------------------------------------------------------------------------------------------------------------------------------------------CAAAAACACCGCCTCTTG-----CT----TATATAAGAGGTCCAGCCTGCCCAGTGACTTCTGTTCAACGGCCGCGGTATCCTAACCGTGCAAAGGTAGCGTAATCACTTGTCTTCTAAATAAAGACTAGTATGAAAGGCATCACGAGGACTAAACTGTCTCCTCTCCCTAATCAGTGAACCTAATAACCCCGTGAAGAAGCGGGGGTATTTATATAAGACGAGAAGACCCTATGGAGCTTAAAACATCATAACACCTGCCA--CCCCAC--CTAT-TAACCCCGGTTTT-----C---AT--CC---CCGTGGCTCCCTGATTA-TATGTTTTTGGTTGGGGCGACCGCGGAGAAAAACCTATCCTCCACAATGA--A-GGGGA----CCTCCCTA--AACAGTAAGCTACAACTTTTATGTATCAGCAAACTGACATCCATTGACCCAATATATTTGATTAACGAACCAAGTTACCCTAGGGATAACAGCGCAATCCACTTTTGAGAGCCCCTATCCGACAAGTGGGCTTACGACCTCGAT-GTTGGATCGGGGTATCCT-AGTGGTGCA-------------------------------------
        ON468416_MZUTI_2030_Pristimantis_onorei             ---------------------------------------------------------------------------------------------------------------------------------------------------------------------------------------------------------------------------------------------------------------------------------------------------------------------------------------------------------------------------------------------------------------------------------------------------------TTCTAAATAAAGACTAGTATGAAAGGCATCACGAGGACTAAACTGTCTCCTCTCCCTAATCAGTGAACCCAATAACCCCGTGAAGAAGCGGGGGTATTTATATAAGACGAGAAGACCCTATGGAGCTTAAAACATCATAACACCTGCCA--CCCCAC--CTAT-TAACCCCGGTTTT-----C---AT--CC---CCGTGGCTCCCTGATTA-TATGTTTTTGGTTGGGGCGACCGCGGAGAAAAACCTATCCTCCACAATGA--A-GGGGA----CCTCCCTA--AACAGTAAGCTACAAC-TTTATGTATCAGCAAACTGACATCCATTGACCCAATATATTTGATTAACGAACCAAGTTACCCTAGGGATAACAGCGCAATCCACTTTTGAGAGCCCCTAT-CGACAAGTGGGCTTACGACCTCGAT-GTTGGATCGGGGTATCCTAAGTGGTGCAGCC-G-CTACTAAAAGGTTCGTTTGTTCAACGATAAA
        ON468280_MZUTI_1825_Pristimantis_sirnigeli          --------------------------TCCACTCCAATCCCCCTAACATCACTCGACCCCTTTAACCGCACTGAGAACTTCTAT-AAAATTATAG-AACCTTTTATGCTAAAACTAGTAACAAGAGGCAA--TC-CCTCTCTACAAT-GTAAATTAAAGCCAGTAAGAACCCACCACTGGCAACTAACAGACCTAAATAAAAGTAACAACCA-C----C-CCAGAGAACCCTA--CTTCA-C-CCAGCTGTTAACCTAATACCAGAACATTTCAAGAAAGATTAAAAGGACGAGAAGGAATTCGGCAAAAATTAGCCCCGCCTGTTTACCAAAAACATCGCCTCTTG----CCC----CCTATAAGAGGTCCAGCCTGCCCAGTGACTTCTGTTCAACGGCCGCGGTATCCTAACCGTGCAAAGGTAGCGTAATCACTTGTCTTCTAAATAGAGACCAGTATGAAAGGCATCACGAGGGCTAAACTGTCTCCTCCACCTAATCAGTGAACCTAATAACCCCGTGAAGAAGCGGGGATTTTTATATAAGACGAGAAGACCCTATGGAGCTTAAAACATCATGACACCTGCCA--CC-CAC-CCTAT-TTACCCAGGTCTA---CCT---CC--TT---CTGTGGCACCCTGATTA-TATGTTTTTGGTTGGGGTGACCGCGGAGAAAAACCCATCCTCCACAATGA--A-GGGGA---GTTTCCCTA--AACAGTAAGCCACAAC-TTTATGTATCAGCAAACTGACAT-CATTGACCCAATATATTTGATTAACGAACCAAGTTACCCTAGGGATAACAGCGCAATCCAC-TTTGAGAGCCCCTAT-CGACAAGTGGGCTTACGACCTCGAT-GTTGGATCGGGGTATCCT-AGTGGTGCAGCC-G-CTACT-AAAGGTTCGTTTGTTCAACGAT---
        ON468282_MZUTI_1826_Pristimantis_sirnigeli          A--AAAAGCGTCAAAGCTTAACTATGTCCACTCCAATCCCCCTAACATCACTCGACCCCTTTAACCGCACTGAGAACTTCTAT-AAAATTATAG-AACCTTTTATGCTAAAACTAGTAACAAGAGGCAA--TC-CCTCTCTACAAT-GTAAATTAAAGCCAGTAAGAACCCACCACTGGCAACTAACAGACCTAAATAAAAGTAACAACCA-C----C-CCAGAGAACCCTA--CTTCA-C-CCAGCTGTTAACCTAATACCAGAACATTTCAAGAAAGATTAAAAGGACGAGAAGGAATTCGGCAAAAATTAGCCCCGCCTGTTTACCAAAAACATCGCCTCTTG----CCC----CCTATAAGAGGTCCAGCCTGCCCAGTGACTTCTGTTCAACGGCCGCGGTATCCTAACCGTGCAAAGGTAGCGTAATCACTTGTCTTCTAAATAGAGACCAGTATGAAAGGCATCACGAGGGCTAAACTGTCTCCTCCACCTAATCAGTGAACCTAATAACCCCGTGAAGAAGCGGGGATTTTTATATAAGACGAGAAGACCCTATGGAGCTTAAAACATCATGACACCTGCCA--CC-CAC-CCTAT-TTACCCAGGTCTA---CCT---CC--TT---CTGTGGCACCCTGATTA-TATGTTTTTGGTTGGGGTGACCGCGGAGAAAAACCCATCCTCCACAATGA--A-GGGGA---GTTTCCCTA--AACAGTAAGCCACAAC-TTTATGTATCAGCAAACTGACAT-CATTGACCCAATATATTTGATTAACGAACCAAGTTACCCTAGGGATAACAGCGCAATCCAC-TTTGAGAGCCCCTAT-CGACAAGTGGGCTTACGACCTCGAT-GTTGGATCGGGGTATCCT-AGTGGTGCAGCC-G-CTACT-AAAGGTTCGTTTGTTCAACGATTAA
        ON468281_MZUTI_1827_Pristimantis_sirnigeli          ---AAAAGCGTCAAAGCTTAACTATGTCCACTCCAATCCCCCTAACATCACTCGACCCCTTTAACCGCACTGAGAACTTCTAT-AAAATTATAG-AACCTTTTATGCTAAAACTAGTAACAAGAGGCAA--TC-CCTCTCTACAAT-GTAAATTAAAGCCAGTAAGAACCCACCACTGGCAACTAACAGACCTAAATAAAAGTAACAACCA-C----C-CCAGAGAACCCTA--CTTCA-C-CCAGCTGTTAACCTAATACCAGAACATTTCAAGAAAGATTAAAAGGACGAGAAGGAATTCGGCAAAAATTAGCCCCGCCTGTTTACCAAAAACATCGCCTCTTG----CCC----CCTATAAGAGGTCCAGCCTGCCCAGTGACTTCTGTTCAACGGCCGCGGTATCCTAACCGTGCAAAGGTAGCGTAATCACTTGTCTTCTAAATAGAGACCAGTATGAAAGGCATCACGAGGGCTAAACTGTCTCCTCCACCTAATCAGTGAACCTAATAACCCCGTGAAGAAGCGGGGATTTTTATATAAGACGAGAAGACCCTATGGAGCTTAAAACATCATGACACCTGCCA--CC-CAC-CCTAT-TTACCCAGGTCTA---CCT---CC--TT---CTGTGGCACCCTGATTA-TATGTTTTTGGTTGGGGTGACCGCGGAGAAAAACCCATCCTCCACAATGA--A-GGGGA---GTTTCCCTA--AACAGTAAGCCACAAC-TTTATGTATCAGCAAACTGACAT-CATTGACCCAATATATTTGATTAACGAACCAAGTTACCCTAGGGATAACAGCGCAATCCAC-TTTGAGAGCCCCTAT-CGACAAGTGGGCTTACGACCTCGAT-GTTGGATCGGGGTATCCT-AGTGGTGCAGCC-G-CTACT-AAAGGTTCGTTTGTTCAACGATTAA
        'ON468289_MZUTI_1925_Pristimantis_sp._11'           A--AAAAGCGTCAAAGCTTAACTATGTCCACTCCAATCCCCCTAACATCACTCGACCCCTTTAACCGCACTGAGAACTTCTAT-AAAATTATAG-AACCTTTTATGCTAAAACTAGTAACAAGAGGCAA-CCC-CCTCTCCACAAT-GTAAGTAAAAGCCAGCAAGAACCCACCACTGGCAACTGACAGACCTAAATAAAAGTAACAACCA-CT-TCC-CCAGAGAACCCTA--CTTCA-C-CCAACTGTTAACCTAATACCAGAACATTTCAAGAAAGATTAAAAGAAAGAGAAGGAATTCGGCAAAAATTAGCCCCGCCTGTTTACCAAAAACATCGCCTCTTG-----TC----CCTATAAGAGGTCCAGCCTGCCCAGTGACTTCTGTTCAACGGCCGCGGTATCCTAACCGTGCAAAGGTAGCGTAATCACTTGTCTTCTAAATAGAGACCAGTATGAAAGGCATCACGAGGACTAAACTGTCTCCTCTCCCTAATCAGTGAACCTAATAACCCCGTGAAGAAGCGGGGATTTTTATATAAGACGAGAAGACCCTATGGAGCTTAAAACATCATAACACCTGCCA--CC-CAT-TTTA--CTACCCAGGTTTA-----C---CT--CC---CCATGGCACCCTGATTA-TATGTTTTTGGTTGGGGTGACCGCGGAGAAAAACCCATCCTCCACAATGA--A-AGGGA---GTTTCCCTA--AGCAGTAAGCCACAAC-TTTATGTATCAGCAAACTGACAT-CATTGACCCAATATATTTGATTAACGAACCAAGTTACCCTAGGGATAACAGCGCAATCCAC-TTTGAGAGCCCATAT-CGACAAGTGGGCTTACGACCTCGAT-GTTGGATCGGGGTATCCT-AGTGGTGCAGCC-G-CTACT-AAAGGTTCGTTTGTTCAACGATTAA
        'ON468286_MZUTI_1928_Pristimantis_sp._11'           A--AAAAGCGTCAAAGCTTAACTATGTCCACTCCAATCCCCCTAACATCACTCGACCCCTTTAACCGCACTGAGAACTTCTAT-AAAATTATAG-AACCTTTTATGCTAAAACTAGTAACAAGAGGCAA-CCC-CCTCTCCACAAT-GTAAGTAAAAGCCAGCAAGAACCCACCACTGGCAACTGACAGACCTAAATAAAAGTAACAACCA-CT-TCC-CCAGAGAACCCTA--CTTCA-C-CCAACTGTTAACCTAATACCAGAACATTTCAAGAAAGATTAAAAGAAAGAGAAGGAATTCGGCAAAAATTAGCCCCGCCTGTTTACCAAAAACATCGCCTCTTG-----TC----CCTATAAGAGGTCCAGCCTGCCCAGTGACTTCTGTTCAACGGCCGCGGTATCCTAACCGTGCAAAGGTAGCGTAATCACTTGTCTTCTAAATAGAGACCAGTATGAAAGGCATCACGAGGACTAAACTGTCTCCTCTCCCTAATCAGTGAACCTAATAACCCCGTGAAGAAGCGGGGATTTTTATATAAGACGAGAAGACCCTATGGAGCTTAAAACATCATAACACCTGCCA--CC-CAT-TTTA--CTACCCAGGTTTA-----C---CT--CC---CCATGGCACCCTGATTA-TATGTTTTTGGTTGGGGTGACCGCGGAGAAAAACCCATCCTCCACAATGA--A-AGGGA---GTTTCCCTA--AGCAGTAAGCCACAAC-TTTATGTATCAGCAAACTGACAT-CATTGACCCAATATATTTGATTAACGAACCAAGTTACCCTAGGGATAACAGCGCAATCCAC-TTTGAGAGCCCATAT-CGACAAGTGGGCTTACGACCTCGAT-GTTGGATCGGGGTATCCT-AGTGGTGCAGCC-G-CTACT-AAAGGTTCGTTTGTTCAACGATTAA
        'ON468288_MZUTI_1926_Pristimantis_sp._11'           A--AAAAGCGTCAAAGCTTAACTATGTCCACTCCAATCCCCCTAACATCACTCGACCCCTTTAACCGCACTGAGAACTTCTAT-AAAATTATAG-AACCTTTTATGCTAAAACTAGTAACAAGAGGCAA-CCC-CCTCTCCACAAT-GTAAGTAAAAGCCAGCAAGAACCCACCACTGGCAACTGACAGACCTAAATAAAAGTAACAACCA-CT-TCC-CCAGAGAACCCTA--CTTCA-C-CCAACTGTTAACCTAATACCAGAACATTTCAAGAAAGATTAAAAGAAAGAGAAGGAATTCGGCAAAAATTAGCCCCGCCTGTTTACCAAAAACATCGCCTCTTG-----TC----CCTATAAGAGGTCCAGCCTGCCCAGTGACTTCTGTTCAACGGCCGCGGTATCCTAACCGTGCAAAGGTAGCGTAATCACTTGTCTTCTAAATAGAGACCAGTATGAAAGGCATCACGAGGACTAAACTGTCTCCTCTCCCTAATCAGTGAACCTAATAACCCCGTGAAGAAGCGGGGATTTTTATATAAGACGAGAAGACCCTATGGAGCTTAAAACATCATAACACCTGCCA--CC-CAT-TTTA--CTACCCAGGTTTA-----C---CT--CC---CCATGGCACCCTGATTA-TATGTTTTTGGTTGGGGTGACCGCGGAGAAAAACCCATCCTCCACAATGA--A-AGGGA---GTTTCCCTA--AGCAGTAAGCCACAAC-TTTATGTATCAGCAAACTGACAT-CATTGACCCAATATATTTGATTAACGAACCAAGTTACCCTAGGGATAACAGCGCAATCCAC-TTTGAGAGCCCATAT-CGACAAGTGGGCTTACGACCTCGAT-GTTGGATCGGGGTATCCT-AGTGGTGCAGCC-G-CTACT-AAAGGTTCGTTTGTTCAACGATTAA
        'ON468287_MZUTI_1927_Pristimantis_sp._11'           A--AAAAGCGTCAAAGCTTAACTATGTCCACTCCAATCCCCCTAACATCACTCGACCCCTTTAACCGCACTGAGAACTTCTAT-AAAATTATAG-AACCTTTTATGCTAAAACTAGTAACAAGAGGCAA-CCC-CCTCTCCACAAT-GTAAGTAAAAGCCAGCAAGAACCCACCACTGGCAACTGACAGACCTAAATAAAAGTAACAACCA-CT-TCC-CCAGAGAACCCTA--CTTCA-C-CCAACTGTTAACCTAATACCAGAACATTTCAAGAAAGATTAAAAGAAAGAGAAGGAATTCGGCAAAAATTAGCCCCGCCTGTTTACCAAAAACATCGCCTCTTG-----TC----CCTATAAGAGGTCCAGCCTGCCCAGTGACTTCTGTTCAACGGCCGCGGTATCCTAACCGTGCAAAGGTAGCGTAATCACTTGTCTTCTAAATAGAGACCAGTATGAAAGGCATCACGAGGACTAAACTGTCTCCTCTCCCTAATCAGTGAACCTAATAACCCCGTGAAGAAGCGGGGATTTTTATATAAGACGAGAAGACCCTATGGAGCTTAAAACATCATAACACCTGCCA--CC-CAT-TTTA--CTACCCAGGTTTA-----C---CT--CC---CCATGGCACCCTGATTA-TATGTTTTTGGTTGGGGTGACCGCGGAGAAAAACCCATCCTCCACAATGA--A-AGGGA---GTTTCCCTA--AGCAGTAAGCCACAAC-TTTATGTATCAGCAAACTGACAT-CATTGACCCAATATATTTGATTAACGAACCAAGTTACCCTAGGGATAACAGCGCAATCCAC-TTTGAGAGCCCATAT-CGACAAGTGGGCTTACGACCTCGAT-GTTGGATCGGGGTATCCT-AGTGGTGCAGCC-G-CTACT-AAAGGTTCGTTTGTTCAACGATTAA
        ON468285_MZUTI_1941_Pristimantis_pyrrhomerus        A--AAAAGCGTCAAAGCTTAACTATGTCCACCCCAATCCCCCTAACATCACTCGACCCCTTTAACCGCACTGAGAACTTCTAT-AAAATTATAG-AACCTTTTATGCTAAAACTAGTAACAAGAGGTAA-CCC-CCTCTCTATAAT-GTAAGTAAAAGCCAGCAAGAACCCACCACTGGCAACTGACAGACCTAAATAAAAGTAATAACCA-C--TCC-CCAGAAAACCCTA--CTTCACC-CCCGCTGTTAACCTAATACCAGAACATTTCAAGAAAGATTAAAAGAAAGAGAAGGAATTCGGCAAAAATTAGCCCCGCCTGTTTACCAAAAACATCGCCTCTTG-----CC----CATATAAGAGGTCCAGCCTGCCCAGTGACTTCTGTTCAACGGCCGCGGTATCCTAACCGTGCAAAGGTAGCGTAATCACTTGTCTTCTAAATAGAGACCAGTATGAAAGGCATCACGAGGACTAAACTGTCTCCTCTCCCTAATCAGTGAACCTAATAACCCCGTGAAGAAGCGGGGATTTTTATATAAGACGAGAAGACCCTATGGAGCTTAAAACATCATAACACCTGCCA--TC-CAC-TTTAT-TTACCCAGGTCTA----CC---CC--CC---CCATGGCACCCTGATTA-TATGTTTTTGGTTGGGGTGACCGCGGAGAAAAATCCATCCTCCACAATGA--A-AGGGA---GTTTCCCTA--AGCAGTAAGCCACAAC-TTTATGTATCAGTAAGCTGACAT-CATTGACCCAATATATTTGATTAACGAACCAAGTTACCCTAGGGATAACAGCGCAATCCAC-TTTGAGAGCCCCTAT-CGACAAGTGGGCTTACGACCTCGAT-GTTGGATCGGGGTATCCT-AGTGGTGCAGCC-G-CTACT-AAAGGTTCGTTTGTTC-ACGATAAA
        ON468284_MZUTI_1942_Pristimantis_pyrrhomerus        G-------------------------TCCACCCCAATCCCCCTAACATCACTCGACCCCTTTAACCGCACTGAGAACTTCTAT-AAAATTATAG-AACCTTTTATGCTAAAACTAGTAACAAGAGGTAA--CC-CCTCTCTATAAT-GTAAGTAAAAGCCAGCAAGAACCCACCACTGGCAACTGACAGACCTAAATAAAAGTAATAACCA-C--TCC-CCAGAAAACCCTA--CTTCACC-CCCGCTGTTAACCTAATACCAGAACATTTCAAGAAAGATTAAAAGAAAGAGAAGGAATTCGGCAAAAATTAGCCCCGCCTGTTTACCAAAAACATCGCCTCTTG-----CC----CATATAAGAGGTCCAGCCTGCCCAGTGACTTCTGTTCAACGGCCGCGGTATCCTAACCGTGCAAAGGTAGCGTAATCACTTGTCTTCTAAATAGAGACCAGTATGAAAGGCATCACGAGGACTAAACTGTCTCCTCTCCCTAATCAGTGAACCTAATAACCCCGTGAAGAAGCGGGGATTTTTATATAAGACGAGAAGACCCTATGGAGCTTAAAACATCATAACACCTGCCA--TC-CAC-TTTAT-TTACCCAGGTCTA-CCCCC---CC--CC---CCATGGCACCCTGATTA-TATGTTTTTGGTTGGGGTGACCGCGGAGAAAAATCCATCCTCCACAATGA--A-AGGGA---GTTTCCCTA--AGCAGTAAGCCACAAC-TTTATGTATCAGTAAGCTGACAT-CATTGACCCAATATATTTGATTAACGAACCAAGTTACCCTAGGGATAACAGCGCAATCCAC-TTTGAGAGCCCCTAT-CGACAAGTGGGCTTACGACCTCGAT-GTTGGATCGGGGTATCCT-AGTGGTGCAGCC-G-CTACT-AAAG---------------------
        ON468283_MZUTI_1943_Pristimantis_pyrrhomerus        ---------------------------------------CCCTAACATCACTCGACCCCTTTAACCGCACTGAGAACTTCTAT-AAAATTATAG-AACCTTTTATGCTAAAACTAGTAACAAGAGGTAA--CC-CCTCTCTATAAT-GTAAGTAAAAGCCAGCAAGAACCCACCACTGGCAACTGACAGACCTAAATAAAAGTAATAACCA-C--TCC-CCAGAAAACCCTA--CTTCACC-CCCGCTGTTAACCTAATACCAGAACATTTCAAGAAAGATTAAAAGAAAGAGAAGGAATTCGGCAAAAATTAGCCCCGCCTGTTTACCAAAAACATCGCCTCTTG-----CC----CATATAAGAGGTCCAGCCTGCCCAGTGACTTCTGTTCAACGGCCGCGGTATCCTAACCGTGCAAAGGTAGCGTAATCACTTGTCTTCTAAATAGAGACCAGTATGAAAGGCATCACGAGGACTAAACTGTCTCCTCTCCCTAATCAGTGAACCTAATAACCCCGTGAAGAAGCGGGGATTTTTATATAAGACGAGAAGACCCTATGGAGCTTAAAACATCATAACACCTGCCA--TC-CAC-TTTAT-TTACCCAGGTCTACCCCCC---CC--CC---CCATGGCACCCTGATTA-TATGTTTTTGGTTGGGGTGACCGCGGAGAAAAATCCATCCTCCACAATGA--A-AGGGA---GTTTCCCTA--AGCAGTAAGCCACAAC-TTTATGTATCAGTAAGCTGACAT-CATTGACCCAATATATTTGATTAACGAACCAAGTTACCCTAGGGATAACAGCGCAATCCAC-TTTGAGAGCCCCTAT-CGACAAGTGGGCTTACGACCTCGAT-GTTGGATCGGGGTATCCT-AGTGGTGCAGCC-G-CTACT-AAAGGTTCGTT--------------
        'MK881399.1_QCAZ_11673_Pristimantis_pichincha'      ---------------------------------------------TCCAACTCGACCCCTTTAATTGTACTGAGAACTTCTAT-AAAATTATAG-AACTTTTTATGCTAAAACTAGTAACAAGAGGCAA--CC-CCTCTCTATAAC-GCAAGTATAATCCAGCAAGAACCCACCACTGGCAATTAACAGACCTAAACAAAAGTAGTAACCC-A----C-CTAGAAAACCCTA--CTT-C-C-ATAACTGTTAATCTAATACTAGAGCATTTCAAGAAAGATTAAAAGAAAAAGAAGGAATTCGGCAAATATTAGCCCCGCCTGTTTACCAAAAACATCGCCTCTTG-----AT----ATCATGAGAGGTCTAGCCTGCCCAGTGACTTCTGTTCAACGGCCGCGGTATCCTAACCGTGCGAAGGTAGCGTAATCACTTGTCTTCTAAATAGAGACCAGTATGAAAGGCATCACGAGGACTAAACTGTCTCCTTTCTCTAATCAGTGAACCTAATCTCCCCGTGAAGAAGCGGGGATTTTTTTATAAGACGAGAAGACCCTATGGAGCTTAAAACATCAC-ACACCTGTCA--CTCTAT-TCTAT-ATACCCAGGTATTT-CCCC---CC--CC---CCGTGACACACTGATTA-TATGTTTTTGGTTGGGGTGACCTCGGAGAAAAATTTATCCTCCACAATGA--A-AGGGA---T-TTCCCTG--AACAGTAAGCTACAAC-TTTATACACCAGTAAACTGACATCCATTGACCCAATATA-TTGATTAACGAACCAAGTTACCCTAGGGATAACAGCGCAATCCAC-TTTGAGAGCCCCTAT-CGACAAGTGGGCTTACGACCTCGAT-GTTGGATCGGGGTATCCT-AGTGGTGCAGCC-G-CTACT-AAAGGTTCGTTTGTTCAACGATTAA
        'EF493350.1_KU_217836_Pristimantis_buckleyi'        ---------------------------------------------CCCCACTCGACCCCTTTAATTGTACTGAGAACTTCTAT-AAGATTATAG-AACTTTTCATGCTAAAACTAGTAACAAGAGGTAA--TC-CCTCTCTATAAT-GCAAGTATAACCCAGCAAGAACCCACCACTGGCAACTAACAGATATAAACAAAAGTAGCAACCC-A----T-CTAGAAAACCCTA--CTT-A-T-ATTACTGTTAATCTAATACTAGAGCATTTCAAGAAAGATTAAAAGAAAAAGAAGGAATTCGGCAAATATTAGCCCCGCCTGTTTACCAAAAACATCGCCTCTTG-----CC----ATCATAAGAGGTCTAGCCTGCCCAGTGACTTCTGTTCAACGGCCGCGGTATCCTAACCGTGCGAAGGTAGCGTAATCACTTGTTTCCTAAATAGAGACCAGTATGAAAGGCATCACGAGGACTAAACTGTCTCCTTTCTCTAATCAGTGAACCTAATCTCCCCGTGAAGAAGCGGGGATTTTTTTATAAGACGAGAAGACCCTATGGAGCTTAAAACATCAC-ACACCTGTCA--CTCTAT-TTAAA-ATACCCCGATATT---CCC---TC--CC---CCGTGACACACTGACTA-TATGTTTTTGGTTGGGGTGACCGCGGAGAAAAATTTATCCTCCACAATGA--A-AGGGA---TCTTCCCTG--AACAGTAAGCTACAAC-TTTATGTACCGGTAAACTGACATCCATTGACCCAATATA-TTGATTAACGAACCAAGTTACCCTAGGGATAACAGCGCAATCCAC-TTTGAGAGCCCCTAT-CGACAAGTGGGCTTACGACCTCGAT-GTTGGATCGGGGTATCCT-AGTGGTGCAGCC-G-CTACT-AAAGGTTCGTTTGTTCAACGATTAA
        'EF493689.1_KU_177972_Pristimantis_vertebralis'     ---------------------------------------------CCACACTCGACCCCTTTAATTGTACTGAGAACTTCTAT-AAAATTATAG-AACTTTTTATGCTAAAACTAGTAACAAGAGGTAA--TC-CCTCTCTATAAT-ACAAGTATAACCCAGTAAGAATCCACCACTGGCTATTAACAGGCCTAAACAAAAGTAGCAACCC-A----T-CTAGAAAACCCTA--CTT-C-C-ATTACTGTTAATCTAATACTAGAGTATTTCAAGAAAGATTAAAAGAAAGAGAAGGAATTCGGCAAATATTAACCCCGCCTGTTTACCAAAAACATCGCCTCTTG-----CC----ACTATAAGAGGTCTAGCCTGCCCAGTGACTTCTGTTCAACGGCCGCGGTATCCTAACCGTGCGAAGGTAGCGTAATCACTTGTCTCCTAAATAGAGACCAGTATGAAAGGCATTACGAGGGTTAAACTGTCTCCTCTCTCTAATCAGTGAACCTAATCCCCCTGTGAAGAAGCAGGGATTTTTTTATAAGACGAGAAGACCCTATGGAGCTTAAAACATAAT-GCACCTGTCA--CTCTAT-TTTAA-GTACCCTGGTATTT--CCT---CC--CC---CCGTGACACACTGACTATTATGCTTTTGGTTGGGGTGACCGCGGAGAAAAATTTATCCTCCACGATGA--A-AGGGA---TCTTCCCTG--AACAGTAAGCTACAAC-TTTATGTACCAATAAACTGACATCCATTGACCCAATATA-TTGATTAACGAACCAAGTTACCCTAGGGATAACAGCGCAATCCAC-TTTGAGAGCCCCTAT-CGACAAGTGGGCTTACGACCTCGAT-GTTGGATCGGGGTATCCT-AGTGGTGCAGCC-G-CTACT-AAAGGTTCGTTTGTTCAACGATTAA
        'EF493513.1_KU_217871_Pristimantis_curtipes'        ---------------------------------------------CCCCTCGTGACCCCTTTAATTGTACTGAGAACTTCTAT-AAAATTATAG-AACTTTTTATGCTAAAACTAGTAACAAGAGGTAA--CCACCTCTCTATAAT-GTAAGTATAATCCAGCAAGAATCCACCACTGGCAACTAACAGACCTAAACAAAAGTAGCAACCC-A----C-CTAGAAAACCCTA--TTC-C-C-ATAACTGTTAACCTAATACTAGAGCATTTCAAGAAAGATTAAAAGAAAAAGAAGGAATTCGGCAAATATTAGCCCCGCCTGTTTACCAAAAACATCGCCTCTTG-----CC----ACCATAAGAGGTCTAGCCTGCCCAGTGACTTCTGTTCAACGGCCGCGGTATCCTAACCGTGCGAAGGTAGCGTAATCACTTGTTTCCTAAATAGAGACCAGTATGAAAGGCATCACGAGGGCTAAACTGTCTCCTTTTTCTAATCAGTGAACCTAATCTCCCCGTGAAGAAGCGAGGATTTTTATATAAGACGAGAAGACCCTATGGAGCTTAAAACATCAC-ACACCTGTCA--CCACAT-TTTTC-ATACCCTGGTATTT----C---CC--CC---CCGTGACATGCTGATTA-TATGTTTTTGGTTGGGGTGACCGCGGAGAAAAATTTATCCTCCACAATGA--A-AGGGA---TTTTCCCTG--AACAGTAAGATACAAC-TTTATGTACCAGTAAACTGACATCCATTGACCCAATATA-TTGATTAACGAACCAAGTTACCCTAGGGATAACAGCGCAATCCAC-TTTGAGAGCCCCTAT-CGACAAGTGGGCTTACGACCTCGAT-GTTGGATCGGGGTATCCT-AGTGGTGCAGCC-G-CTACT-AAAGGTTCGTTTGTTCAACGATTAA
        'EF493511.1_KU_218109_Pristimantis_gentryi'         ---------------------------------------------TCCCACGTGACCCCTTTAATTGTACTGAGAACTTCTAT-AAAATTATAG-AACTTTTTATGCTAAAACTAGTAACAAGAGGTAA--CC-CCTCTCTATAAT-GCAAGTATAACCCAGCAAGAACCCACCACTGGTAATTAACAGACCTAAACAAAAGTAGCAACCC-A----C-CTAGAAAACCCTA--CCC-C-C-ATAACTGTTAACCTAATACTAGAGCATTTCAAGAAAGATTAAAAGAAAAAGAAGGAATTCGGCAAATATTAGCCCCGCCTGTTTACCAAAAACATCGCCTCTTG-----CC----ACTATAAGAGGTCTAGCCTGCCCAGTGACTTCTGTTCAACGGCCGCGGTATCCTAACCGTGCGAAGGTAGCGTAATCACTTGTTTCCTAAATAGAGACCAGTATGAAAGGCATCACGAGGGTTAAACTGTCTCCTTTCTCTAATCAGTGAACCTAATCTCCCCGTGAAGAAGCGGGGATTTTTATATAAGACGAGAAGACCCTATGGAGCTTAAAACATCAC-ACACCTGTCA--CCCAAT-ACTTC-ATACCCAGATATTT----T---AC--CT---CCGTGACACGCTGATTA-TATGTTTTTGGTTGGGGTGACCGCGGAGAAAAATTTATCCTCCACAATGA--A-AGGGA---TTTCCCCTG--AACAGTAAGATACAAC-TTTATGTACCAGTAAACTGACATCCATTGACCCAATATA-TTGATTAACGAACCAAGTTACCCTAGGGATAACAGCGCAATCCAC-TTTGAGAGCCCCTAT-CGACAAGTGGGCTTACGACCTCGAT-GTTGGATCGGGGTATCCT-AGTGGTGCAGCC-G-CTACT-AAAGGTTCGTTTGTTCAACGATTAA
        'EF493512.1_KU_218013_Pristimantis_truebae'         -------------------------------------------------ACGTGACCCCTTTAATTGTACTGAGAACTTCTAT-AAAATTATAG-AACTTTTTATGCTAAAACTAGTAACAAGAGGTAA--CC-CCTCTCTATAAT-GCAAGTATAACCCAGCAAGAACCCACCACTGGTAATTAACAGACCTAAACAAAAGTAGCAACCC-A----C-CTAGAAAACCCTA--CCC-C-C-ATAACTGTTAACCTAATACTAGAGCATTTCAAGAAAGATTAAAAGAAAAAGAAGGAATTCGGCAAATATTAGCCCCGCCTGTTTACCAAAAACATCGCCTCTTG-----CC----ACTATAAGAGGTCTAGCCTGCCCAGTGACTTCTGTTCAACGGCCGCGGTATCCTAACCGTGCGAAGGTAGCGTAATCACTTGTTTCCTAAATAGAGACCAGTATGAAAGGCATCACGAGGGTTAAACTGTCTCCTTTCTCTAATCAGTGAACCTAATCTCCCCGTGAAGAAGCGGGGATTTTTATATAAGACGAGAAGACCCTATGGAGCTTAAAACATCAC-ACACCTGTCA--CCCAAT-ACTTC-ATACCCAGATATTT----T---AC--CT---CCGTGACACGCTGATTA-TATGTTTTTGGTTGGGGTGACCGCGGAGAAAAATTTATCCTCCACAATGA--A-AGGGA---TTTCCCCTG--AACAGTAAGATACAAC-TTTATGTACCAGTAAACTGACATCCATTGACCCAATATA-TTGATTAACGAACCAAGTTACCCTAGGGATAACAGCGCAATCCAC-TTTGAGAGCCCCTAT-CGACAAGTGGGCTTACGACCTCGAT-GTTGGATCGGGGTATCCT-AGTGGTGCAGCC-G-CTACT-AAAGGTTCGTTTGTTCAACGATTAA
        'MK881494.1_QCAZ_52241_Pristimantis_yumbo'          -------------------------------------------------ACGTGACCCCTTTAATTGTACTGAGAACTTCTAT-AAAACTATAG-AACTTTTTATGCTAAAACTAGTAACAAGAGGTAA--CC-CCTCTCTATAAT-GCAAGTATAACCCAGCAAGAACCCACCACTGGCAACTAACAGACCTAAACAAAAGTAGCAACCC-A----T-CTAGAAAACCCTA--CCC-C-A-ATAACTGTTAATCTAATACCAGAGCATTTCAAGAAAGATTAAAAGAAAAAGAAGGAATTCGGCAAACATTAGCCCCGCCTGTTTACCAAAAACATCGCCTCTTG-----CC----CCTATAAGAGGTCTAGCCTGCCCAGTGACTTCTGTTCAACGGCCGCGGTATCCTAACCGTGCGAAGGTAGCGTAATCACTTGTTTCCTAAATAGAGACCAGTATGAAAGGCATCACGAGGACTAAACTGTCTCCTTTCTCTAATCAGTGAACCTAATCGCCCCGTGAAGAAGCGGGGTTTTTTATATAAGACGAGAAGACC-------------------------------------------------------------------------------------------------------------------------------------------------------------------------------------------------------------------------------------------------------------------------------------------------------------------------------------------------------------------------------------------
        'EF493688.1_KU_217991_Pristimantis_devillei'        -------------------------------------------------ACTCGACCCCTTTAATTGTACTGAGAACTTCTAT-AAAATTATAG-AACTTTTTATGCTAAAACTAGTAACAAGAGGCAA--CCCCCTCTCTATAAT-GCAAGTATAATCCAGCAAGAACCCACCACTGGCAACTAACAGACCTAAACAAAAGTAGCAACCC-A----C-CTAGAAAACTCTA--CTC-C-A-ATAACTGTTAACCTAATACTAGAGCATTTCAAGAAAGATTAAAAGAAAAAGAAGGAATTCGGCAAA-ATTAGCCCCGCCTGTTTACCAAAAACATCGCCTCTTG-----AC----ATTATAAGAGGTCTAGCCTGCCCAGTGACTTCTGTTCAACGGCCGCGGTATCCTAACCGTGCGAAGGTAGCGTAATCACTTGTCCCCTAAATAGAGACCAGTATGAAAGGCATCACGAGGACTAAACTGTCTCCTTTCTCTAATCAGTGAACCTAATCTCCCCGTGAAGAAGCGGGGATTTTCTTATAAGACGAGAAGACCCTATGGAGCTTAAAACATCAC-ACACCTGCCA--CCCTAT-TTTAA-ATACCCAGGTATTCCCCCC---CC--CC---CCGTGGCACACTGATTA-TATGTTTTTGGTTGGGGTGACCGCGGAGAAAAATTTATCCTCCACAATGA--A-AGGGA---TTTTCCCTG--AACAGTAAGCTACAAC-TTTATGTACCAGTAAACTGACATCCATTGACCCAATATA-TTGATTAACGAACCAAGTTACCCTAGGGATAACAGCGCAATCCAC-TTTGAGAGCCCCTAT-CGACAAGTGGGCTTACGACCTCGAT-GTTGGATCGGGGTATCCT-AGTGGTGCAGCC-G-CTACT-AAAGGTTCGTTTGTTCAACGATTAA
        'EF493690.1_KU_179374_Pristimantis_quinquagesimus'  ----------------------------------------------CCCATTAGACCCCTTTAATTGTACTGAGAACTTCTAT-AAGACTATAG-AACTTTTTATGCTAAAACTAGTAACAAGAGGTAA--TC-CCTCTCTATAAT-GCAAGTATAACCCAGCAAGAACCAATCACTGGCAATTAACAGACCTAAATGAAAATAGTAACTC-A----C-CTAGAAAACCCTA--TTTAC-T-ATAACTGTTAACCTAATACTAGAGCATTTCAAGAAAGATTAAAAGAAAAAGAAGGAACTCGGCAAACATTAGCCCCGCCTGTTTACCAAAAACATCGCCTCTTG-----CT----CCTATAAGAGGTCCAGCCTGCCCAGTGACTTCTGTTCAACGGCCGCGGTATCCTAACCGTGCGAAGGTAGCGTAATCACTTGTCTTCTAAATAGAGACCAGTATGAAAGGCATCACGAGGACTAAACTGTCTCCTTTCCCTAATCAGTGAACCTAATCTCCCCGTGAAGAAGCGGGGATTTTTTTATAAGACGAGAAGACCCTATGGAGCTTAAAACATCAC-ACACCTGCCA--CTATAT-TTTAT-TTACTCAGGTATTC--------CC--CC---CCCCGGCACACTGATCA-TATGTTTTTGGTTGGGGTGACCGCGGAGAAAAATTTATCCTCCACAATGA--A-AGGGA---TTTTCCCTA--AACAGTAAGCTACAAC-TTTATGTACCAGTAAACTGACAT-TATTGACCCAATATA-TTGATTAACGAACCAAGTTACCCTAGGGATAACAGCGCAATCCAC-TTTGAGAGCCCCTAT-CGACAAGTGGGCTTACGACCTCGAT-GTTGGATTAGGGTATCCT-AGTGGTGCAGCC-G-CTACT-AAAGGTTCGTTTGTTCAACGATTAA
        'EF493514.1_KU_177861_Pristimantis_thymalopsoides'  -------------------------------------------------ACTCGACCCCTTTAATTCTACTGAGAAATTCTAT-AAAATTATAG-AACTTTTTATGCTAAAACTAGTAACAAGAGGTAA--CC-CCTCTCTACAAT-GCAAGTATAACCCAGCAAGAACCCACCACTGGCAATTAACAGACCTAAACAAGAGTAAAAACCC-A----C-CTAGAAAACCTTA--TTCAC-C-ACAACTGTTAACCTAATACTAGAACACTTCAAGAAAGATTAAAAGAAAAAGAAGGAACTCGGCAAATTATAGCCCCGCCTGTTTACCAAAAACATCGCCTCTTG-----TT----ATTATAAGAGGTCTAGCCTGCCCAGTGACTTCTGTTCAACGGCCGCGGTATCCTAACCGTGCGAAGGTAGCGTAATCACTTGTCTTTTAAATAGAGACTAGTATGAAAGGCATCACGAGGACTAAACTGTCTCCTTTCCCTAATCAGTGAACCTAATCTCCCCGTGAAGAAGCGGGGATTTTTTTATAAGACGAGAAGACCCTATGGAGCTTAAAACATTAA-ACACCTGCCA--CTAT-T-TTTAC-TTACCCAGGTATTT---CC---AC--CC---TCCAGGCAGACTGATAG-TACGTTTTTGGTTGGGGTGACCGCGGAGAAAAATTTATCCTCCACAATAA--A-AGGGA---TTTTCCCTA--AACAGTAAGCTACAAC-TTTATGTACCAGTAAACTGATATCCATTGACCCAAGATA-TTGATCAACGAACCAAGTTACCCTAGGGATAACAGCGCAATCCAC-TTTGAGAGCTCCTAT-CGACAAGTGGGCTTACGACCTCGAT-GTTGGATCGGGGTATCCT-AGTGGTGCAGCC-G-CTACT-AAAGGTTCGTTTGTTCAACGATTAA
        'KM675454.1_MZUTI_442_Pristimantis_sobetes'         -------------------------------------------------ACTCGACCCCTTTAATTGTACTGAGAACTTCTAT-AAAATTATAG-AACTTTTTATGCTAGAACTAGTAACAAGAGGTAA--AA-CCTCTCTATAAT-GCAAGTATAAGCCAGCAAGAATCCGTCACTGTCAACTAACAGACCTAAACAAAAGTAGCAACCT-A----C-CCAGAAAACCCTA--CCTAC-C-TTAACTGTTAACCTAATACTAGAGCATTTCAAGAAAGATTAAAAGAAAGAGAAGGAACTCGGCAAATATTAGCCCCGCCTGTTTACCAAAAACATCGCCTCTTG-----CT----ATTATAAGAGGTCTAGCCTGCCCAGTGACTTCTGTTCAACGGCCGCGGTATCCTAACCGTGCGAAGGTAGCGTAATCACTTGTCTTCTAAATAGAGACCAGTATGAAAGGCATCACGAGGGCTAAACTGTCTCCTCCCCCTAATCAGTGAACCTAATCCCCCCGTGAAGAAGCGGGGATTTTTTTATAAGACGAGAAGACCCTATGGAGCTTAAAACATCAC-ACACCTGCTG--CTATTT-TTTAT-TTACCCAGGTATTT--CCC---CC--CC---CCCCGGCAGGCTGATTA-AATGTTTTTGGTTGGGGTGACCGTGGAGAAAAATTTATCCTCCACAATGA--A-AGGAA---TTACTCCTA--AACAGCAAGCTACAAC-TTTATGTATCAGCAAACTGACATCCATTGACCCAATATA-TTGATTAACGAACCAAGTTACCCTAGGGATAACAGCGCAATCCAC-TTTGAGAGCCCCTAT-CGACAAGTGGGC-------------------------------------------------------------------------------
        'JN371037.1_UVC_15943_Pristimantis_sp1'             -------------------------------------------------------------------------------------------------------------------------------------------------------------------------------------------------------------------------------------------------------------------------------------------------------------------------------------------------CGCCTCTTG-CCCCCC----CCCATAAGAGGTCTAGCCTGCCCAGTGAC-TCTGTTCAACGGCCGCGGTATCCTAACCGTGCAAAGGTAGCGTAATCACTTGTTTTCTAAATAAAGACCAGTATGAAAGGCATCACGAGGACTAAACTGTCTCCTCTCCCTAATCAGTGAACCT-ATAACCCCGTGAAGAAGCGGGGATTTTTATATAAGACGAGAAGACCCTATGGAGCTTAAAACATCA-AACACCTGCTA--TCCTAT-TACAC-CTACTCCGGTTTC-----T---AC--CC---TAAGAGCACGCTGATTA-CATGTTTTTGGTTGGGGTGACCGCGGAGAAAAACCTATCCTCCACAATGA--A-TGGGGAATTCCCCCCTA--AATAGTAAGCCACAAC-TTTATATACCAGCAAACTGACATCCATTGACCCAATATA-TTGATTAACGAACCAAGTTACCCTAGGGATAACAGCGCAATCCAT-TTTGAGAGCTCCTAT-CGACAAATGGGCTTACGACCTCGAT-GTTGGATCGGGGTATCCT-GGTGGTGCAGCC-G-CTACT-AAAGGTTCGTTTGTTCAACGATTAA
        'JN104680.1_UVC_15942_Pristimantis_sp1'             -------------------------------------------------------------------------------------------------------------------------------------------------------------------------------------------------------------------------------------------------------------------------------------------------------------------------------------------------CGCCTCTTGCCCCCCC----CCCATAAGAGGTCTAGCCTGCCCAGTGAC-TCTGTTCAACGGCCGCGGTATCCTAACCGTGCAAAGGTAGCGTAATCACTTGTTTTCTAAATAAAGACCAGTATGAAAGGCATCACGAGGACTAAACTGTCTCCTCTCCCTAATCAGTGAACCT-ATAACCCCGTGAAGAAGCGGGGATTTTTATATAAGACGAGAAGACCCTATGGAGCTTAAAACATCA-AACACCTGCTA--TCCTAT-TACAC-CTACTCCGGTTTC-----T---AC--CC---TAAGAGCACGCTGATTA-CATGTTTTTGGTTGGGGTGACCGCGGAGAAAAACCTATCCTCCACAATGA--A-TGGGGAATTCCCCCCTA--AATAGTAAGCCACAAC-TTTATATACCAGCAAACTGACATCCATTGACCCAATATA-TTGATTAACGAACCAAGTTACCCTAGGGATAACAGCGCAATCCAT-TTTGAGAGCTCCTAT-CGACAAATGGGCTTACGACCTCGAT-GTTGGATCGGGGTATCCT-GGGGGTGCAGCC-G-CTACT-AAAGGTTCGTTTGTTCAACGATTAA
        ON468261_DHMECN_14858_Pristimantis_sp5              ----------------------------------------------------------------------------CTTCTAT-AAAATTATAG-AACTTTTTATGCTAAAACTAGTAACAAGAGATCA--CC-TCCCTCTATAAT-GCGAGTATAGGTCAGCAAGAACCCACCGCTGACAATTAACAGACCTAAATATAAGTAACAACCACC----CACAAGAAAACCCTA--CTCAA-T-ATAACTGTTAACCTAACACCAGAGCATTCCAAGAAAGATTAAAAGAAAGAGAAGGAATTCCGCAAACA-TAGCCCCGCCTGTTTACCAAAAACATCGCCTCTTGCCCCCCC----CCCATAAGAGGTCTAGCCTGCCCAGTGAC-TCTGTTTAACGGCCGCGGTATACTAACCGTGCGAAGGTAGCGTAATCACTTGTTTCCTAAATAGAGACTAGTATGAAAGGCATCACGAGGACTAGACTGTCTCCTCTCTCTAATCAGTGAACCTAATAACCCCGTGAAGAAGCGGGGATTCTTATATAAGACGAGAAGACCCTATGGAGCTTAAAACATCATCTCACCTGCCT--CCTCAT-TAAAT------------------TT---TT--AC---TCACGGCACACTGATTA-TATGTTTTTGATTGGGGTGATCGCGGAGAAAAACCCATCCTCCGTAATGA--A-CGGAA----CTTCCTTA--AACAACAAGAGACAAC-TTTATGTATCAGCAAACTGACAT-TATTGACCCAATACATTTGATTAACGAACCAAGTTACCCTAGGGATAACAGCGCAATCCAC-TTTGAGAGCCCCTAT-CGACAAGTGGGCTTACGACCTCGAT---------------------------------G--------------------------------
        ON468260_DHMECN_14985_Pristimantis_sp5              -------------------------------------------------ATCAGACCCCTTTAATAACACTGAGAACTTCTAT-AAAATTATAG-AACTTTTTATGCTAAAACTAGTAACAAGAGATCA--CC-TCCCTCTATAAT-GCGAGTATAGGTCAGCAAGAACCCACCGCTGACAATTAACAGACCTAAATATAAGTAACAACCACC----CACAAGAAAACCCTA--CTCAA-T-ATAACTGTTAACCTAACACCAGAGCATTCCAAGAAAGATTAAAAGAAAGAGAAGGAATTCCGCAAACA-TAGCCCCGCCTGTTTACCAAAAACATCGCCTCTTGCCCCCCC----CCCATAAGAGGTCTAGCCTGCCCAGTGAC-TCTGTTTAACGGCCGCGGTATACTAACCGTGCGAAGGTAGCGTAATCACTTGTTTCCTAAATAGAGACTAGTATGAAAGGCATCACGAGGACTAGACTGTCTCCTCTCTCTAATCAGTGAACCTAATAACCCCGTGAAGAAGCGGGGATTCTTATATAAGACGAGAAGACCCTATGGAGCTTAAAACATCATCTCACCTGCCT--CCTCAT-TAAAT------------------TT---TT--AC---TCACGGCACACTGATTA-TATGTTTTTGATTGGGGTGATCGCGGAGAAAAACCCATCCTCCGTAATGA--A-CGGAA----CTTCCTTA--AACAACAAGAGACAAC-TTTATGTATCAGCAAACTGACAT-TATTGACCCAATACATTTGATTAACGAACCAAGTTACCCTAGGGATAACAGCGCAATCCAC------------------------------------------------------------------------------------------------------------
        'KU724440.1_MHUAA_8960_Pristimantis_dorsopictus'    ---------------------------------------------CCCCTCTAGACCCCTTTAACCGTACTGAGAACTTCTAT-AATATTATAG-AACCTTTTATGCTAAAACTAGTAACAAGAGGCAA--CC-CCTCTCCCCAAT-GCAAGTTAAAGCCAGCAAGAACCCACCGCTGGGAACTAACAGAGCTGAACAAAAGTGATAACTT-C----A-CTAGAAAACCCCA--CTTCC-C-ACAACTGTTAACCTAACACCAGAGCATTTCAAGAAAGATTAAAAGAAAAAGAAGGAACTCGGCAACCATTAGCCCCGCCTGTTTACCAAAAACACCGCCTCTTG-----CC----CACATAAGAGGTCCAGCCTGCCCAGTGACTCTTGTTCAACGGCCGCGGTATCCTAACCGTGCAAAGGTAGCGTAATCACTTGTCTTCTAAATAAAGACCAGTATGAAAGGCATCACGAGGACTAAACTGTCTCCTTTCCCTAATCAGTGAACCTAATCCCCCCGTGAAGAAGCGGGGATTTCCATATAAGACGAGAAGACCCTATGGAGCTTTAAACATCATAACACCTGCTA--CTACAT-CTTAC-TTACTCAGGTATTTC-TCC---CC--CC---CCCCGGCACACTGATTA-TATGTTTTTGGTTGGGGTGACCGCGGAGAAAAACCAATCCTCCGCAATGA--A-AGGGG---CTCCCCCTA--AACAGCAAGCCACAAC-TTTATGTATCAGCAAACTGACATTCATTGACCC----------------------------------------------------------------------------------------------------------------------------------------------------------------
        'KY494226.1_JJS_093_Pristimantis_leptolophus'       ---------------------------------------------CCCCCATCGACCCCTTCAACTGTACTGAGAATTTCTAT-ACTATTATAG-AACCTTTTATGCTAAAACTAGTAACAAGAGTTAA--CC-CCTCTCCACAAT-GCAAATGTAAGCCAGCGAGAACCCACCACCGGCAACTAACAGACCTAAACAAAAGTAGCAACCA-C----A-CTAGAAAATTCTA--CTCTA-C-TCAACTGTTAACCTAACACCAGAGCATTTCAAGAAAGATTAAAAGAAAAAGAAGGAACTCGGCAAATATTAGCCCCGCCTGTTTACCAAAAACATCGCCTCTTG-----CC----CATATAAGAGGTCTAGCCTGCCCAGTGACTCTTGTTCAACGGCCGCGGTATCCTA---------------------------------------------------------------------------------------------------------------------------------------------------------------------------------------------------------------------------------------------------------------------------------------------------------------------------------------------------------------------------------------------------------------------------------------------------------------------------------------------------------------------------------------------
        ON468259_DHMECH_13988_Pristimantis_sp4              -------------------------------------------------------------------------------------------------------------------------------------------------------------------------------------------------------------CCCCCC-C----C-CCCGAAAGCCCTA--CTTTA---ACACCCGTTAACCTAACACAAGAGCATTTCAAGAAAGATTAAAAAATAAAGAAGGAATTCCGCAAGCACTAGTCCCGCCTGTTTACCAAAAACATCGCCTCTTG-----TC--CACACATAAGAGGTCCAGCCTGCCCAGTGAC-TCTGTTTAACGGCCGCGGTATCCTGACCGTGCAAAGGTAGCGTAATCACTCGTCTTCTAAATAAAGGCTAGTATGAAAGGCATCACGAGGACTAAACTGTCTCCTTTATTCAATCAGTGAACCTAATAACCCCGTGAAGAAGCGAGGATTTTTATATAAGACGAGAAGACCCTGTGGAGCTTAAAACATCATATCACCTGCCT--CCCCAC--CCAT-ATACTCCGGTTAA----CC---CA--CT---CCTTGGCACACTGATTG-TATGTTTTTGGTTGGGGTGACCGCGGAGAAAAACCTATCCTCCGCAATGA--T-AAAA-------TCTCTA--TACACCAAGCCACAAC-TTTATGTATCAGCAAACTGCCAT-AATTGACCCAATACATTTGATTAACGAACCAAGTTACCCCAGGGATAACAGCGCAATCCAC-TTTGAGAGCCCATAT-CGAC---------------------------------------------------------------------------------------
    ;
end;
