# Supplementary material for: Unveiling the evolutionary relationships and the high cryptic diversity in Andean rainfrogs (Craugastoridae: Pristimantis myersi group)
Source: PeerJ. 2023 Mar 1;11:e14715. doi: 10.7717/peerj.14715 (PMC9985417; doi:10.7717/peerj.14715)
Supplement: Supplemental Information 7 [file peerj-11-14715-s007.fsa]

>ON468258|Pristimantis_sp_JMG_675
TTCTATAAAATTATAGAACCTTTTATGCTAAAACTAGTAACAAGAGATCACCCCTCTCTATAATGCAAGT
ACAAGCCAGCAAGAACCCACCACTGGCAACCAACAGACATAAGTAGTAACTTCCCTGGAAAACCCTACTT
CACTCCAACTATTAACCTAATACTAGAGCATTTCAAGAAAGATTAAAAGAAAGAGAAGGAATTCCGCAAA
CATTAGCCCCGCCTGTTTACCAAAAACATCGCCTTTTGCCCCCATAAAAGGTCTAGCCTGCCCAGTGACT
CTGTTCAACGGCCGCGGTATCCTAACCGTGCAAAGGTAGCGTAATCACTTGTCTTCTAAATAGAGACCAG
TATGAAAGGCATCACGAGGGCTAAACTGTCTCCTCTCCCTAATCAGTGAACCTAATACCCCCGTGAAGAA
GCGGGGATTTTTATATAAGACGAGAAGACCCTATGGAGCTTAAAACATTATATCACCTGCCCCTCACTAA
TTCACTCCGGTTTATTCACCTCCAGGCACCCTGATTATATGTTTTTGGTTGGGGTGACCGCGGAGAAAAA
CCTATCCTCCACAATGAAAGAAATTCCCTAAACAACAAGCTACAGCTTTATGTATCAGTAAACTGACATC
ATTGACCCAATATAATTGATTAACGAACCAAGTTACCCTAGGGATAACAGCGCAATCCACTTCAAGAGCC
CCTATCGAC
>ON468259|Pristimantis_sp_DHMECH_13988
CCCCCCCCCCCGAAAGCCCTACTTTAACACCCGTTAACCTAACACAAGAGCATTTCAAGAAAGATTAAAA
AATAAAGAAGGAATTCCGCAAGCACTAGTCCCGCCTGTTTACCAAAAACATCGCCTCTTGTCCACACATA
AGAGGTCCAGCCTGCCCAGTGACTCTGTTTAACGGCCGCGGTATCCTGACCGTGCAAAGGTAGCGTAATC
ACTCGTCTTCTAAATAAAGGCTAGTATGAAAGGCATCACGAGGACTAAACTGTCTCCTTTATTCAATCAG
TGAACCTAATAACCCCGTGAAGAAGCGAGGATTTTTATATAAGACGAGAAGACCCTGTGGAGCTTAAAAC
ATCATATCACCTGCCTCCCCACCCATATACTCCGGTTAACCCACTCCTTGGCACACTGATTGTATGTTTT
TGGTTGGGGTGACCGCGGAGAAAAACCTATCCTCCGCAATGATAAAATCTCTATACACCAAGCCACAACT
TTATGTATCAGCAAACTGCCATAATTGACCCAATACATTTGATTAACGAACCAAGTTACCCCAGGGATAA
CAGCGCAATCCACTTTGAGAGCCCATATCGAC
>ON468260|Pristimantis_sp_DHMECN_14985
ATCAGACCCCTTTAATAACACTGAGAACTTCTATAAAATTATAGAACTTTTTATGCTAAAACTAGTAACA
AGAGATCACCTCCCTCTATAATGCGAGTATAGGTCAGCAAGAACCCACCGCTGACAATTAACAGACCTAA
ATATAAGTAACAACCACCCACAAGAAAACCCTACTCAATATAACTGTTAACCTAACACCAGAGCATTCCA
AGAAAGATTAAAAGAAAGAGAAGGAATTCCGCAAACATAGCCCCGCCTGTTTACCAAAAACATCGCCTCT
TGCCCCCCCCCCATAAGAGGTCTAGCCTGCCCAGTGACTCTGTTTAACGGCCGCGGTATACTAACCGTGC
GAAGGTAGCGTAATCACTTGTTTCCTAAATAGAGACTAGTATGAAAGGCATCACGAGGACTAGACTGTCT
CCTCTCTCTAATCAGTGAACCTAATAACCCCGTGAAGAAGCGGGGATTCTTATATAAGACGAGAAGACCC
TATGGAGCTTAAAACATCATCTCACCTGCCTCCTCATTAAATTTTTACTCACGGCACACTGATTATATGT
TTTTGATTGGGGTGATCGCGGAGAAAAACCCATCCTCCGTAATGAACGGAACTTCCTTAAACAACAAGAG
ACAACTTTATGTATCAGCAAACTGACATTATTGACCCAATACATTTGATTAACGAACCAAGTTACCCTAG
GGATAACAGCGCAATCCAC
>ON468261|Pristimantis_sp_DHMECN_14858
CTTCTATAAAATTATAGAACTTTTTATGCTAAAACTAGTAACAAGAGATCACCTCCCTCTATAATGCGAG
TATAGGTCAGCAAGAACCCACCGCTGACAATTAACAGACCTAAATATAAGTAACAACCACCCACAAGAAA
ACCCTACTCAATATAACTGTTAACCTAACACCAGAGCATTCCAAGAAAGATTAAAAGAAAGAGAAGGAAT
TCCGCAAACATAGCCCCGCCTGTTTACCAAAAACATCGCCTCTTGCCCCCCCCCCATAAGAGGTCTAGCC
TGCCCAGTGACTCTGTTTAACGGCCGCGGTATACTAACCGTGCGAAGGTAGCGTAATCACTTGTTTCCTA
AATAGAGACTAGTATGAAAGGCATCACGAGGACTAGACTGTCTCCTCTCTCTAATCAGTGAACCTAATAA
CCCCGTGAAGAAGCGGGGATTCTTATATAAGACGAGAAGACCCTATGGAGCTTAAAACATCATCTCACCT
GCCTCCTCATTAAATTTTTACTCACGGCACACTGATTATATGTTTTTGATTGGGGTGATCGCGGAGAAAA
ACCCATCCTCCGTAATGAACGGAACTTCCTTAAACAACAAGAGACAACTTTATGTATCAGCAAACTGACA
TTATTGACCCAATACATTTGATTAACGAACCAAGTTACCCTAGGGATAACAGCGCAATCCACTTTGAGAG
CCCCTATCGACAAGTGGGCTTACGACCTCGATG
>ON468262|Pristimantis_mutabilis_ZSFQ_504
TTCTATAAAATTATAGAACCTTTTATGCTAAAACTAGTAACAAGAGATCATTACTCTCTACAATGCAAGT
ATAAGCCAGCAAGAACCCACCACTGGCAAATAACAGGCCTAGACACAGGTAGCAACCCACTCTCACCCGA
AAACACTACCCCCCCCCCTGTTAACCTAACACCAGAGCATTTCAAGAAAGATTAAAAGAAGGAGAAGGAA
TTCCGCAAACATTAGCCCCGCCTGTTTACCAAAAACATCGCCTCTTGCCCACTATAAGAGGTCTAGCCTG
CCCAGTGACTCTGTTCAACGGCCGCGGTATCCTAACCGTGCAAAGGTAGCGTAATCACTTGTCCCCTAAA
TAGGGACTAGTATGAAAGGCATCACGAGAGCTAAACTGTCTCCTCCCTCTAATCAGTGAACCTAATAACC
CCGTGAAGAAGCGGGGATATCAGTATAAGACGAGAAGACCCTATGGAGCTTAAAACATTATATCACCTGC
CACCCCCCACTTGATTACCCCGGTCTATTTACTCTCAGCACACTGATTTCATGTTTTTGGTTGGGGTGAC
CGCGGAGAAAAACCCATCCTCCGCGATGAGGGAACCTTCCCTAAGCAATAAGTCACAACTTTAAGTATCA
GAAAACTGACACTATTGACCCAATATATTTGATTAACGAACCAAGTTACCCTAGGGATAACAGCGCAATC
CACTTTGAGAGCCCCTATCGAC
>ON468263|Pristimantis_mutabilis_219_027
TTCTATAAAATTATAGAACCTTTTATGCTAAAACTAGTAACAAGAGATCATTACTCTCTACAATGCAAGT
ATAAGCCAGCAAGAACCCACCACTGGCAAATAACAGGCCTAGACACAGGTAGCAACCCACTCTCACCCGA
AAACACTACCCCCCCCCCCTGTTAACCTAACACCAGAGCATTTCAAGAAAGATTAAAAGAAGGAGAAGGA
ATTCCGCAAACATTAGCCCCGCCTGTTTACCAAAAACATCGCCTCTTGCCCACTATAAGAGGTCTAGCCT
GCCCAGTGACTCTGTTCAACGGCCGCGGTATCCTAACCGTGCAAAGGTAGCGTAATCACTTGTCCCCTAA
ATAGGGACTAGTATGAAAGGCATCACGAGAGCTAAACTGTCTCCTCCCTCTAATCAGTGAACCTAATAAC
CCCGTGAAGAAGCGGGGATATCAGTATAAGACGAGAAGACCCTATGGAGCTTAAAACATTATATCACCTG
CCACCCCCACTTGATTACCCCGGTCTATTTACTCTCAGCACACTGATTTCATGTTTTTGGTTGGGGTGAC
CGCGGAGAAAAACCCATCCTCCGCGATGAGGGAACCTTCCCTAAGCAATAAGTCACAACTTTAAGTATCA
GAAAACTGACACTATTGACCCAATATATTTGATTAACGAACCAAGTTACCCTAGGGATAACAGCGCAATC
CACTTTGAGAGCCCCTATCGAC
>ON468264|Pristimantis_verecundus_DHMECN_15007
TTATAGAACCTTTTATGCTAAAACTAGTAACAAGAGCCCACCCCTCTCTATAATGCAAGTATATGCCAGT
AAGAATCATTCACTGGCAAATAACAGGCCTAAATTTAAGTAGTAACTTCCCCCCCCGAAAACACTACCTC
ACTTAACTGTTAACCTAATACTAGGGCATTTCAAGAAAGATTAAAAGAAGGAGAAGGAATTCCGCAAACA
TTAGCCCCGCCTGTTTACCAAAAACATCGCCTCTCGTAACCCATGAGAGGTCTAGCCTGCCCAGTGACTC
TGTTCAACGGCCGCGGTATCCTAACCGTGCAAAGGTAGCGTAATCACTTGTCCCCTAAATAGAGACTAGT
ATGAAAGGCATCACGAGGGCTAAACTGTCTCCTCCCTCTAATCAGTGAACCTAATATTCCCGTGAAGAAG
CGGGGATCTCAATATAAGACGAGAAGACCCTATGGAGCTTAAAACACTATATCACCTGCCACACAACATA
ACAACCCCGGTCTATTTACCCTAAGCACACTGATTATATGTTTTTGGTTGGGGTGACCGCGGAGAAAAAC
TCATCCTCCGCAATGAGGGAGCCTTCCCTAAACAATAAGTCACAATTTTATGTATCAGAAAACTGACATC
ATTGACCCAATATATTTGATTAACGAACCAAGTTACCCTAGGGATAACAGCGCAATCCACTTCGAGAGCT
CCTATCGACAAGTGGGCTTACGACCTCGATGTTGGATC
>ON468265|Pristimantis_verecundus_DHMECN_15188
CAATCATACTGAGAATTTCTATAAAATTATAGAACCTTTTATGCTAAAACTAGTAACAAGAGCCCACCCC
TCTCTATAATGCAAGTATATGCCAGTAAGAATCATTCACTGGCAAATAACAGGCCTAAATTTAAGTAGTA
ACTTCCCCCCTCAGAAAACACTACCTCACTTAACTGTTAACCTAATACTAGGGCATTTCAAGAAAGATTA
AAAGAAGGAGAAGGAATTCCGCAAACATTAGCCCCGCCTGTTTACCAAAAACATCGCCTCTCGTACCCAT
GAGAGGTCTAGCCTGCCCAGTGACTCTGTTCAACGGCCGCGGTATCCTAACCGTGCAAAGGTAGCGTAAT
CACTTGTCCCCTAAATAGAGACTAGTATGAAAGGCATCACGAGGGCTAAACTGTCTCCTCCCTCTAATCA
GTGAACCTAATATTCCCGTGAAGAAGCGGGGATCTCAATATAAGACGAGAAGACCCTATGGAGCTTAAAA
CACTATATCACCTGCCACACAACATAACAACCCCGGTCTATTTACCCTAAGCACACTGATTATATGTTTT
TGGTTGGGGTGACCGCGGAGAAAAACTCATCCTCCGCAATGAGGGAGCCTTCCCTAAACAATAAGTCACA
ATTTTATGTATCAGAAAACTGACATCATTGACCCAATATATTTGATTAACGAACCAAGTTACCCTAGGGA
TAACAGCGCAATCCACTTCGAGAGCTCCTATCGACAAGTGGGCTTACGACCTCGATGTTGGATC
>ON468266|Pristimantis_verecundus_DHMECH_12599
TTCTATAAAATTATAGAACCTTTTATGCTAAAACTAGTAACAAGAGCCCACCCCTCTCTATAATGCAAGT
ATATGCCAGTAAGAATCATTCACTGGCAAATAACAGGCCTAAATTTAAGTAGTAACTTCCCCCCTCCCGA
AAACACTACCTCACTTAACTGTTAACCTAATACTAGGGCATTTCAAGAAAGATTAAAAGAAGGAGAAGGA
ATTCCGCAAACATTAGCCCCGCCTGTTTACCAAAAACATCGCCTCTCGTAACCCATGAGAGGTCTAGCCT
GCCCAGTGACTCTGTTCAACGGCCGCGGTATCCTAACCGTGCAAAGGTAGCGTAATCACTTGTCCCCTAA
ATAGAGACTAGTATGAAAGGCATCACGAGGGCTAAACTGTCTCCTCCCTCTAATCAGTGAACCTAATATT
CCCGTGAAGAAGCGGGGATCTCAATATAAGACGAGAAGACCCTATGGAGCTTAAAACACTATATCACCTG
CCACACAACATAACAACCCCGGTCTATTTACCCTAAGCACACTGATTATATGTTTTTGGTTGGGGTGACC
GCGGAGAAAAACTCATCCTCCGCAATGAGGGAGCCTTCCCTAAACAATAAGTCACAATTTTATGTATCAG
AAAACTGACATCATTGACCCAATATATTTGATTAACGAACCAAGTTACCCTAGGGATAACAGCGCAATCC
ACTTCGAGAGCTCCTATCGAC
>ON468267|Pristimantis_verecundus_DHMECN_15189
CTAGACCCCTTCAATCATACTGAGAATTTCTATAAAATTATAGAACCTTTTATGCTAAAACTAGTAACAA
GAGCCCACCCCTCTCTATAATGCAAGTATATGCCAGTAAGAATCATTCACTGGCAAATAACAGGCCTAAA
TTTAAGTAGTAACTTCCCCCCTCCCGAAAACACTACCTCACTTAACTGTTAACCTAATACTAGGGCATTT
CAAGAAAGATTAAAAGAAGGAGAAGGAATTCCGCAAACATTAGCCCCGCCTGTTTACCAAAAACATCGCC
TCTCGTAACCCATGAGAGGTCTAGCCTGCCCAGTGACTCTGTTCAACGGCCGCGGTATCCTAACCGTGCA
AAGGTAGCGTAATCACTTGTCCCCTAAATAGAGACTAGTATGAAAGGCATCACGAGGGCTAAACTGTCTC
CTCCCTCTAATCAGTGAACCTAATATTCCCGTGAAGAAGCGGGGATCTCAATATAAGACGAGAAGACCCT
ATGGAGCTTAAAACACTATATCACCTGCCACACAACATAACAACCCCGGTCTATTTACCCTAAGCACACT
GATTATATGTTTTTGGTTGGGGTGACCGCGGAGAAAAACTCATCCTCCGCAATGAGGGAGCCTTCCCTAA
ACAATAAGTCACAATTTTATGTATCAGAAAACTGACATCATTGACCCAATATATTTGATTAACGAACCAA
GTTACCCTAGGGATAACAGCGCAATCCACTTCGAGAGCTCCTATCGACAAGTGGGCTTACGACCTCGATG
TTGGATC
>ON468268|Pristimantis_sp_DHMECH_14006
TTCTATAAAATTATAGAACATTTTATGCTAAAACTAGTAACAAGAGCTTACCCCTCTCTACAATGCAAGT
ATAAGCCGACAAGAACCCCTCACCGGCAAATAGCAGACCTAAATTCAAGTAGCAACCCCCACCCGAAAAC
ACTACCCCACCTTAACTGTTAACCTAACACTAGAGCATTTCAAGAAAGATTAAAAGAGGGAGAAGGAATT
CCGCAAATATTAGTTCCGCCTGTTTACCAAAAACATCGCCTCTTGTGAATCAATAAGAGGTCTAGCCTGC
CCAGTGACTCTGTTCAACGGCCGCGGTATCCTAACCGTGCAAAGGTAGCGTAATCACTTGTCCCCTAAAT
AGAGACTAGTATGAAAGGCATCACGAGAACTAAACTGTCTCCTCCCCCTGATCAGTGAACCTAATAACCC
CGTGAAGAAGCGGGGATCTCAATATAAGACGAGAAGACCCTATGGAGCTTAAAACATTACACCACCTGCC
ACCCAACTTATTTACCTCGGCATGTTGATTATATGTTTTTGGTTGGGGTGACCGCGGAGAAAAGCCTACC
CTCCGCAATGAGGAAATCTTCCCCAAACAATAAGTCACAACTTTATGTATCAGCAAACTGACATTATTGA
CCCAATATATTTGATTAACGAACCAAGTTACCCTAGGGATAACAGCGCAATCCACTTCGAGAGCCCCTAT
CGAC
>ON468269|Pristimantis_sp_DHMECH_13984
TTCTATAAAATTATAGAACATTTTATGCTAAAACTAGTAACAAGAGCTTACCACTCTCTACAATGCAAGT
ATAAGCCAGAGAGAACCCATCACTGGCAAATAACAGACCTAAATTCAAGTAGCAACCCCTCCCCGAAAAC
ACTACCCCACCTTAACTGTTAACCTAACACCAGAGCATTCCAAGAAAGATTAAAAGAGAGAGAAGGAATT
CCGCAAATATTAGTTTCGCCTGTTTACCAAAAACATCGCCTCTTGTAGATCAGTAAGAGGTCTAGCCTGC
CCAGTGACTCTGTTCAACGGCCGCGGTATCCTAACCGTGCAAAGGTAGCGTAATCACTTGTCCCCTAAAT
AGAGACTAGTATGAAAGGCACCACGAAAACTAAACTGTCTCCTCCCTCTAATCAGTGAACCTAATAACCC
CGTGAAGAAGCGGGGATCTCAATATAAGACGAGAAGACCCTATGGAGCTTAAAACACTTCATCACCTGCC
ACCCATCTATTTACCCTGGCACGCTGATTACATGTTTTTGGTTGGGGTGACCGCGGAGAAAAGCCCATCC
TCCGCAATGTGGGAATCCTCCCTAAGCAGTAAGTCACAACTTTATATATCAGAAAACTGACATTATTGAC
CCAATATATTTGATTAACGAACCAAGTTACCCTAGGGATAACAGCGCAATCCACTTCAAGAGCCCATATC
GAC
>ON468270|Pristimantis_sp_JMG_253
TAACCCCGTGAAGAAGCGGGGATCTCAATATAAGACGAGAAGACCTTATGGAGCTTAAAACAATTCATCA
CCTGCCACCCACCTATTTCCCCGGCACGCTGATTATATGTTTTTGGTTGGGGTGACCGCGGAGAAAAGCC
CATCCTCCGCAATGAGGGAATCTCCCCTAAACAATAAGTCACAACTTTATGAATCAGAAAACTGAC
>ON468271|Pristimantis_sp_JMG_255
TTGCAGACCAATAAGAGGTCTAGCCTGCCCAGTGACTTTGTTCAACGGCCGCGGTATCCTAACCGTGCAA
AGGTAGCGTAATCATTTGTCCCCTAAATAGAGACTAGTATGAAAGGCCTCACGAAAACTAAACTGTCTCC
TCCCCCTAATCAGTGAACCTAATAACCCCGTGAAGAAGCGGGGATCTCAATATAAGACGAGAAGACCCTA
TGGAGCTTAAAACACTTCATCACCTGCCACCCACCTATTTCCCCGGCACGCTGATTATATGTTTTTGGTT
GGGGTGACCGCGGAGAAAAGCCCATCCTCCGCAATGAGGGAATCTCCCCTAAACAATAAGTCACAACTTT
ATGAATCAGAAAACTGACATTATCGACCCAATATATTTGATTAATGAACCAAGTTACC
>ON468272|Pristimantis_sp_ZSFQ_503
TTCTATAAAATTATAGAACATTTTATGCTAAAACTAGTAACAAGAGCTTACCCCCTCTCTACAATGCAAG
TATAAGCCAGCAAGAACTCATCACTGGCAAATAGCAGGCCTAAATTCAAGTAGCAACCCCCCCCCCGAAA
ACACTACCCACCTTAACTGTTAACCTAACACTAGAGCATTACAAGAAAGATTAAAAGGGGGAGAAGGAAT
TCCGCAAATATTAGTTCCGCCTGTTTACCAAAAACATCGCCTCTTGTAAATCAATAAGAGGTCTAGCCTG
CCCAGTGACTCTGTTCAACGGCCGCGGTATCCTAACCGTGCAAAGGTAGCGTAATCACTTGTCCCCTAAA
TAGAGACTAGTATGAAAGGCATCACGAGAACTAAACTGTCTCCTCCCCCTAATCAGTGAACCTAATAACC
CCGTGAAGAAGCGGGGATCTCAATATAAGACGAGAAGACCCTATGGAGCTTAAAACACTACATCACCTGC
CACCCACTTATTTACCTCGGCACACTGATTATATGTTTTTGGTTGGGGTGACCGCGGAGAAAAACCTATC
CTCCGCAATGAGGGAGTCCTCCCTAAACAATAAGTCACAATTTTATGTATCAGAAAACTGACATTATTGA
CCCAATATATTTGATTAACGAACCAAGTTACCCTAGGGATAACAGCGCAATCCACTTCAAGAGCTCCTAT
CGAC
>ON468273|Pristimantis_sp_219_011
TTCTATAAAATTATAGAACATTTTATGCTAAAACTAGTAACAAGAGCTTACCCCCCTCTCTACAATGCAA
GTATAAGCCAGCAAGAACTCATCACTGGCAAATAGCAGGCCTAAATTCAAGTAGCAACCCCCCCCCCCGA
AAACACTACCCACCTTAACTGTTAACCTAACACTAGAGCATTACAAGAAAGATTAAAAGGGGGAGAAGGA
ATTCCGCAAATATTAGTTCCGCCTGTTTACCAAAAACATCGCCTCTTGTAAATCAATAAGAGGTCTAGCC
TGCCCAGTGACTCTGTTCAACGGCCGCGGTATCCTAACCGTGCAAAGGTAGCGTAATCACTTGTCCCCTA
AATAGAGACTAGTATGAAAGGCATCACGAGAACTAAACTGTCTCCTCCCCCTAATCAGTGAACCTAATAA
CCCCGTGAAGAAGCGGGGATCTCAATATAAGACGAGAAGACCCTATGGAGCTTAAAACACTACATCACCT
GCCACCCACTTATTTACCTCGGCACACTGATTATATGTTTTTGGTTGGGGTGACCGCGGAGAAAAACCTA
TCCTCCGCAATGAGGGAGTCCTCCCTAAACAATAAGTCACAACTTTATGTATCAGAAAACTGACATTATT
GACCCAATATATTTGATTAACGAACCAAGTTACCCTAGGGATAACAGCGCAATCCACTTCAAGAGCTCCT
ATCGAC
>ON468274|Pristimantis_sp_ZSFQ_0506
TTCTATAAAATTATAGAACATTTTATGCTAAAACTAGTAACAAGAGCTTACCCCTCTCTACAATGCAAGT
ATAAGCCAGCAAGAACTCATCACTGGCAAATAGCAGGCCTAAATTCAAGTAGCAACCCCCCCCCGAAAAC
ACTACCCACCTTAACTGTTAACCTAAACTAAGCATTACAAGAAAGATTAAAAGGGGGAAAAGGAATTCCC
AAATTATTCCCCGTTTACCAAAAAATCCCCTTGAAATCAAAAGAGGTCTAGCCTGCCCAGTGACTCTGTT
CAACGGCCGCGGTATCCTAACCGTGCAAAGGTAGCGTAATCACTTGTCCCCTAAATAGAGACTAGTATGA
AAGGCATCACGAGAACTAAACTGTCTCCTCCCCCTAATCAGTGAACCTAATAGCCCCGTGAAGAAGCGGG
GATCTCAATATAAGACGAGAAGACCCTATGGAGCTTAAAACACTACATCACCTGCCACCCACTTATTTAC
CTCGGCACACTGATTATATGTTTTTGGTTGGGGTGACCGCGGAGAAAAACCTATCCTCCGCAATGAGGGA
GTCCTCCCTAAACAATAAGTCACAACTTTATGTATCAGAAAACTGACATTATTGACCCAATATATTTGAT
TAACGAACCAAGTTACCCTAGGGATAACAGCGCAATCCACTTCAAGAGCTCCTATCGAC
>ON468275|Pristimantis_sp_ZSFQ_0505
TTCTATAAAATTATAGAACATTTTATGCTAAAACTAGTAACAAGAGCTTACCCCTCTCTACAATGCAAGT
ATAAGCCAGCAAGAACTCATCACTGGCAAATAGCAGGCCTAAATTCAAGTAGCAACCCCCCCCCCCCCGA
AAACACTACCCACCTTAACTGTTAACCTAACACTAGAGCATTACAAGAAAGATTAAAAGGGGGAGAAGGA
ATTCCGCAAATATTAGTTCCGCCTGTTTACCAAAAACATCGCCTCTTGTAAATCAATAAGAGGTCTAGCC
TGCCCAGTGACTCTGTTCAACGGCCGCGGTATCCTAACCGTGCAAAGGTAGCGTAATCACTTGTCCCCTA
AATAGAGACTAGTATGAAAGGCATCACGAGAACTAAACTGTCTCCTCCCCCTAATCAGTGAACCTAATAG
CCCCGTGAAGAAGCGGGGATCTCAATATAAGACGAGAAGACCCTATGGAGCTTAAAACACTACATCACCT
GCCACCCACTTATTTACCTCGGCACACTGATTATATGTTTTTGGTTGGGGTGACCGCGGAGAAAAACCTA
TCCTCCGCAATGAGGGAGTCCTCCCTAAACAATAAGTCACAACTTTATGTATCAGAAAACTGACATTATT
GACCCAATATATTTGATTAACGAACCAAGTTACCCTAGGGATAACAGCGCAATCCACTTCAAGAGCTCCT
ATCGAC
>ON468276|Pristimantis_sp_ZSFQ_0485
TTCTATAAAATTATAGAACATTTTATGCTAAAACTAGTAACAAGAGCTTACCCCTCTCTACAATGCAAGT
ATAAGCCAGCAAGAACTCATCACTGGCAAATAGCAGGCCTAAATTCAAGTAGCAACCCCCCCCCCGAAAA
CACTACCCACCTTAACTGTTAACCTAACACTAGAGCATTACAAGAAAGATTAAAGGGGGGAGAAGGAATT
CCGCAAATATTAGTTCCGCCTGTTTACCAAAAACATCGCCTCTTGTAAATCAATAAGAGGTCTAGCCTGC
CCAGTGACTCTGTTCAACGGCCGCGGTATCCTAACCGTGCAAAGGTAGCGTAATCACTTGTCCCCTAAAT
AGAGACTAGTATGAAAGGCATCACGAGAACTAAACTGTCTCCTCCCCCTAATCAGTGAACCTAATAGCCC
CGTGAAGAAGCGGGGATCTCAATATAAGACGAGAAGACCCTATGGAGCTTAAAACACTACATCACCTGCC
ACCCACTTATTTACCTCGGCACACTGATTATATGTTTTTGGTTGGGGTGACCGCGGAGAAAAACCTATCC
TCCGCAATGAGGGAGTCCTCCCTAAACAATAAGTCACAACTTTATGTATCAGAAAACTGACATTATTGAC
CCAATATATTTGATTAACGAACCAAGTTACCCTAGGGATAACAGCGCAATCCACTTCAAGAGCTCCTATC
GAC
>ON468277|Pristimantis_sp_MZUTI_3903
TTCTATAAAATTATAGAACATTTTATGCTAAAACTAGTAACAAGAGCTTACCCCTCTCTACAATGCAAGT
ATAAGCCAGCAAGAACTCATCACTGGCAAATAGCAGGCCTAAATTCAAGTAGCAAAACCCCCCCCCCGAA
AACACTACCTCACCTTAACTGTTAACCTAACACTAGAGCATTCCAAGAAAGATTAAAAGGGGGAGAAGGA
ATTCCGCAAATATTAGTTCCGCCTGTTTACCAAAAACATCGCCTCTTGTGAATCAATAAGAGGTCTAGCC
TGCCCAGTGACTCTGTTCAACGGCCGCGGTATCCTAACCGTGCAAAGGTAGCGTAATCACTTGTCCCCTA
AATAGAGACTAGTATGAAAGGCATCACGAGAACTAAACTGTCTCCTCCCCCTAATCAGTGAACCTAATAA
CCCCGTGAAGAAGCGGGGATCTCAATATAAGACGAGAAGACCCTATGGAGCTTAAAACACTACATCACCT
GCCACCCACTTATCCACCCTGGCACACTGATTATATGTTTTTGGTTGGGGTGACCGCGGAGAAAAACCTA
TCCCCCGCGATAAAGGAATCCTCCACAAACAGTAAGTCACAACTTTATGTATCAGAAAACTGACATTATT
GACCCAATATATTTGATCAACGAACCAAGTTACCCTAGGGATAACAGCGCAATCCACTTCGAGAGCTCCT
ATCGAC
>ON468278|Pristimantis_sp_MZUTI_3764
TTCTATAAAATTATAGAACATTTTATGCTAAAACTAGTAACAAGAGCTTACCCCTCTCTACAATGCAAGT
ATAAGCCAGCAAGAACTCATCACTGGCAAATAGCAGGCCTAAATTCAAGTAGCAAAACCCCCCCCCCCCA
AAACACTACCTCACCTTAACTGTTAACCTAACACTAGAGCATTCCAAGAAAGATTAAAAGGGGGAGAAGG
AATTCCGCAAATATTAGTTCCGCCTGTTTACCAAAAACATCGCCTCTTGTGAATCAATAAGAGGTCTAGC
CTGCCCAGTGACTCTGTTCAACGGCCGCGGTATCCTAACCGTGCAAAGGTAGCGTAATCACTTGTCCCCT
AAATAGAGACTAGTATGAAAGGCATCACGAGAACTAAACTGTCTCCTCCCCCTAATCAGTGAACCTAATA
ACCCCGTGAAGAAGCGGGGATCTCAATATAAGACGAGAAGACCCTATGGAGCTTAAAACACTACATCACC
TGCCACCCACTTATCCACCCTGGCACACTGATTATATGTTTTTGGTTGGGGTGACCGCGGAGAAAAACCT
ATCCCCCGCGATAAAGGAATCCTCCACAAACAGTAAGTCACAACTTCATGTATCAGAAAACTGACATTAT
TGACCCAATATATTTGATCAACGAACCAAGTTACCCTAGGGATAACAGCGCAATCCACTTCGAGAGCTCC
TATCGAC
>ON468279|Pristimantis_sp_MZUTI_3922
TTCTATAAAATTATAGAACATTTTATGCTAAAACTAGTAACAAGAGCTTACCCCTCTCTACAATGCAAGT
ATAAGCCAGCAAGAACTCATCACTGGCAAATAGCAGGCCTAAATTCAAGTAGCAAAACCCCCCCCCCCCA
AAACACTACCTCACCTTAACTGTTAACCTAACACTAGAGCATTCCAAGAAAGATTAAAAGGGGGAGAAGG
AATTCCGCAAATATTAGTTCCGCCTGTTTACCAAAAACATCGCCTCTTGTGAATCAATAAGAGGTCTAGC
CTGCCCAGTGACTCTGTTCAACGGCCGCGGTATCCTAACCGTGCAAAGGTAGCGTAATCACTTGTCCCCT
AAATAGAGACTAGTATGAAAGGCATCACGAGAACTAAACTGTCTCCTCCCCCTAATCAGTGAACCTAATA
ACCCCGTGAAGAAGCGGGGATCTCAATATAAGACGAGAAGACCCTATGGAGCTTAAAACACTACATCACC
TGCCACCCACTTATCCACCCTGGCACACTGATTATATGTTTTTGGTTGGGGTGACCGCGGAGAAAAACCT
ATCCCCCGCGATAAAGGAATCCTCCACAAACAGTAAGTCACAACTTTATGTATCAGAAAACTGACATTAT
TGACCCAATATATTTGATCAACGAACCAAGTTACCCTAGGGATAACAGCGCAATCCACTTCGAGAGCTCC
TATCGAC
>ON468280|Pristimantis_sirnigeli_MZUTI_1825
TCCACTCCAATCCCCCTAACATCACTCGACCCCTTTAACCGCACTGAGAACTTCTATAAAATTATAGAAC
CTTTTATGCTAAAACTAGTAACAAGAGGCAATCCCTCTCTACAATGTAAATTAAAGCCAGTAAGAACCCA
CCACTGGCAACTAACAGACCTAAATAAAAGTAACAACCACCCCAGAGAACCCTACTTCACCCAGCTGTTA
ACCTAATACCAGAACATTTCAAGAAAGATTAAAAGGACGAGAAGGAATTCGGCAAAAATTAGCCCCGCCT
GTTTACCAAAAACATCGCCTCTTGCCCCCTATAAGAGGTCCAGCCTGCCCAGTGACTTCTGTTCAACGGC
CGCGGTATCCTAACCGTGCAAAGGTAGCGTAATCACTTGTCTTCTAAATAGAGACCAGTATGAAAGGCAT
CACGAGGGCTAAACTGTCTCCTCCACCTAATCAGTGAACCTAATAACCCCGTGAAGAAGCGGGGATTTTT
ATATAAGACGAGAAGACCCTATGGAGCTTAAAACATCATGACACCTGCCACCCACCCTATTTACCCAGGT
CTACCTCCTTCTGTGGCACCCTGATTATATGTTTTTGGTTGGGGTGACCGCGGAGAAAAACCCATCCTCC
ACAATGAAGGGGAGTTTCCCTAAACAGTAAGCCACAACTTTATGTATCAGCAAACTGACATCATTGACCC
AATATATTTGATTAACGAACCAAGTTACCCTAGGGATAACAGCGCAATCCACTTTGAGAGCCCCTATCGA
CAAGTGGGCTTACGACCTCGATGTTGGATCGGGGTATCCTAGTGGTGCAGCCGCTACTAAAGGTTCGTTT
GTTCAACGAT
>ON468281|Pristimantis_sirnigeli_MZUTI_1827
AAAAGCGTCAAAGCTTAACTATGTCCACTCCAATCCCCCTAACATCACTCGACCCCTTTAACCGCACTGA
GAACTTCTATAAAATTATAGAACCTTTTATGCTAAAACTAGTAACAAGAGGCAATCCCTCTCTACAATGT
AAATTAAAGCCAGTAAGAACCCACCACTGGCAACTAACAGACCTAAATAAAAGTAACAACCACCCCAGAG
AACCCTACTTCACCCAGCTGTTAACCTAATACCAGAACATTTCAAGAAAGATTAAAAGGACGAGAAGGAA
TTCGGCAAAAATTAGCCCCGCCTGTTTACCAAAAACATCGCCTCTTGCCCCCTATAAGAGGTCCAGCCTG
CCCAGTGACTTCTGTTCAACGGCCGCGGTATCCTAACCGTGCAAAGGTAGCGTAATCACTTGTCTTCTAA
ATAGAGACCAGTATGAAAGGCATCACGAGGGCTAAACTGTCTCCTCCACCTAATCAGTGAACCTAATAAC
CCCGTGAAGAAGCGGGGATTTTTATATAAGACGAGAAGACCCTATGGAGCTTAAAACATCATGACACCTG
CCACCCACCCTATTTACCCAGGTCTACCTCCTTCTGTGGCACCCTGATTATATGTTTTTGGTTGGGGTGA
CCGCGGAGAAAAACCCATCCTCCACAATGAAGGGGAGTTTCCCTAAACAGTAAGCCACAACTTTATGTAT
CAGCAAACTGACATCATTGACCCAATATATTTGATTAACGAACCAAGTTACCCTAGGGATAACAGCGCAA
TCCACTTTGAGAGCCCCTATCGACAAGTGGGCTTACGACCTCGATGTTGGATCGGGGTATCCTAGTGGTG
CAGCCGCTACTAAAGGTTCGTTTGTTCAACGATTAA
>ON468282|Pristimantis_sirnigeli_MZUTI_1826
AAAAAGCGTCAAAGCTTAACTATGTCCACTCCAATCCCCCTAACATCACTCGACCCCTTTAACCGCACTG
AGAACTTCTATAAAATTATAGAACCTTTTATGCTAAAACTAGTAACAAGAGGCAATCCCTCTCTACAATG
TAAATTAAAGCCAGTAAGAACCCACCACTGGCAACTAACAGACCTAAATAAAAGTAACAACCACCCCAGA
GAACCCTACTTCACCCAGCTGTTAACCTAATACCAGAACATTTCAAGAAAGATTAAAAGGACGAGAAGGA
ATTCGGCAAAAATTAGCCCCGCCTGTTTACCAAAAACATCGCCTCTTGCCCCCTATAAGAGGTCCAGCCT
GCCCAGTGACTTCTGTTCAACGGCCGCGGTATCCTAACCGTGCAAAGGTAGCGTAATCACTTGTCTTCTA
AATAGAGACCAGTATGAAAGGCATCACGAGGGCTAAACTGTCTCCTCCACCTAATCAGTGAACCTAATAA
CCCCGTGAAGAAGCGGGGATTTTTATATAAGACGAGAAGACCCTATGGAGCTTAAAACATCATGACACCT
GCCACCCACCCTATTTACCCAGGTCTACCTCCTTCTGTGGCACCCTGATTATATGTTTTTGGTTGGGGTG
ACCGCGGAGAAAAACCCATCCTCCACAATGAAGGGGAGTTTCCCTAAACAGTAAGCCACAACTTTATGTA
TCAGCAAACTGACATCATTGACCCAATATATTTGATTAACGAACCAAGTTACCCTAGGGATAACAGCGCA
ATCCACTTTGAGAGCCCCTATCGACAAGTGGGCTTACGACCTCGATGTTGGATCGGGGTATCCTAGTGGT
GCAGCCGCTACTAAAGGTTCGTTTGTTCAACGATTAA
>ON468283|Pristimantis_pyrrhomerus_MZUTI_1943
CCCTAACATCACTCGACCCCTTTAACCGCACTGAGAACTTCTATAAAATTATAGAACCTTTTATGCTAAA
ACTAGTAACAAGAGGTAACCCCTCTCTATAATGTAAGTAAAAGCCAGCAAGAACCCACCACTGGCAACTG
ACAGACCTAAATAAAAGTAATAACCACTCCCCAGAAAACCCTACTTCACCCCCGCTGTTAACCTAATACC
AGAACATTTCAAGAAAGATTAAAAGAAAGAGAAGGAATTCGGCAAAAATTAGCCCCGCCTGTTTACCAAA
AACATCGCCTCTTGCCCATATAAGAGGTCCAGCCTGCCCAGTGACTTCTGTTCAACGGCCGCGGTATCCT
AACCGTGCAAAGGTAGCGTAATCACTTGTCTTCTAAATAGAGACCAGTATGAAAGGCATCACGAGGACTA
AACTGTCTCCTCTCCCTAATCAGTGAACCTAATAACCCCGTGAAGAAGCGGGGATTTTTATATAAGACGA
GAAGACCCTATGGAGCTTAAAACATCATAACACCTGCCATCCACTTTATTTACCCAGGTCTACCCCCCCC
CCCCATGGCACCCTGATTATATGTTTTTGGTTGGGGTGACCGCGGAGAAAAATCCATCCTCCACAATGAA
AGGGAGTTTCCCTAAGCAGTAAGCCACAACTTTATGTATCAGTAAGCTGACATCATTGACCCAATATATT
TGATTAACGAACCAAGTTACCCTAGGGATAACAGCGCAATCCACTTTGAGAGCCCCTATCGACAAGTGGG
CTTACGACCTCGATGTTGGATCGGGGTATCCTAGTGGTGCAGCCGCTACTAAAGGTTCGTT
>ON468284|Pristimantis_pyrrhomerus_MZUTI_1942
GTCCACCCCAATCCCCCTAACATCACTCGACCCCTTTAACCGCACTGAGAACTTCTATAAAATTATAGAA
CCTTTTATGCTAAAACTAGTAACAAGAGGTAACCCCTCTCTATAATGTAAGTAAAAGCCAGCAAGAACCC
ACCACTGGCAACTGACAGACCTAAATAAAAGTAATAACCACTCCCCAGAAAACCCTACTTCACCCCCGCT
GTTAACCTAATACCAGAACATTTCAAGAAAGATTAAAAGAAAGAGAAGGAATTCGGCAAAAATTAGCCCC
GCCTGTTTACCAAAAACATCGCCTCTTGCCCATATAAGAGGTCCAGCCTGCCCAGTGACTTCTGTTCAAC
GGCCGCGGTATCCTAACCGTGCAAAGGTAGCGTAATCACTTGTCTTCTAAATAGAGACCAGTATGAAAGG
CATCACGAGGACTAAACTGTCTCCTCTCCCTAATCAGTGAACCTAATAACCCCGTGAAGAAGCGGGGATT
TTTATATAAGACGAGAAGACCCTATGGAGCTTAAAACATCATAACACCTGCCATCCACTTTATTTACCCA
GGTCTACCCCCCCCCCCATGGCACCCTGATTATATGTTTTTGGTTGGGGTGACCGCGGAGAAAAATCCAT
CCTCCACAATGAAAGGGAGTTTCCCTAAGCAGTAAGCCACAACTTTATGTATCAGTAAGCTGACATCATT
GACCCAATATATTTGATTAACGAACCAAGTTACCCTAGGGATAACAGCGCAATCCACTTTGAGAGCCCCT
ATCGACAAGTGGGCTTACGACCTCGATGTTGGATCGGGGTATCCTAGTGGTGCAGCCGCTACTAAAG
>ON468285|Pristimantis_pyrrhomerus_MZUTI_1941
AAAAAGCGTCAAAGCTTAACTATGTCCACCCCAATCCCCCTAACATCACTCGACCCCTTTAACCGCACTG
AGAACTTCTATAAAATTATAGAACCTTTTATGCTAAAACTAGTAACAAGAGGTAACCCCCTCTCTATAAT
GTAAGTAAAAGCCAGCAAGAACCCACCACTGGCAACTGACAGACCTAAATAAAAGTAATAACCACTCCCC
AGAAAACCCTACTTCACCCCCGCTGTTAACCTAATACCAGAACATTTCAAGAAAGATTAAAAGAAAGAGA
AGGAATTCGGCAAAAATTAGCCCCGCCTGTTTACCAAAAACATCGCCTCTTGCCCATATAAGAGGTCCAG
CCTGCCCAGTGACTTCTGTTCAACGGCCGCGGTATCCTAACCGTGCAAAGGTAGCGTAATCACTTGTCTT
CTAAATAGAGACCAGTATGAAAGGCATCACGAGGACTAAACTGTCTCCTCTCCCTAATCAGTGAACCTAA
TAACCCCGTGAAGAAGCGGGGATTTTTATATAAGACGAGAAGACCCTATGGAGCTTAAAACATCATAACA
CCTGCCATCCACTTTATTTACCCAGGTCTACCCCCCCCATGGCACCCTGATTATATGTTTTTGGTTGGGG
TGACCGCGGAGAAAAATCCATCCTCCACAATGAAAGGGAGTTTCCCTAAGCAGTAAGCCACAACTTTATG
TATCAGTAAGCTGACATCATTGACCCAATATATTTGATTAACGAACCAAGTTACCCTAGGGATAACAGCG
CAATCCACTTTGAGAGCCCCTATCGACAAGTGGGCTTACGACCTCGATGTTGGATCGGGGTATCCTAGTG
GTGCAGCCGCTACTAAAGGTTCGTTTGTTCACGATAAA
>ON468286|Pristimantis_sp_MZUTI_1928
AAAAAGCGTCAAAGCTTAACTATGTCCACTCCAATCCCCCTAACATCACTCGACCCCTTTAACCGCACTG
AGAACTTCTATAAAATTATAGAACCTTTTATGCTAAAACTAGTAACAAGAGGCAACCCCCTCTCCACAAT
GTAAGTAAAAGCCAGCAAGAACCCACCACTGGCAACTGACAGACCTAAATAAAAGTAACAACCACTTCCC
CAGAGAACCCTACTTCACCCAACTGTTAACCTAATACCAGAACATTTCAAGAAAGATTAAAAGAAAGAGA
AGGAATTCGGCAAAAATTAGCCCCGCCTGTTTACCAAAAACATCGCCTCTTGTCCCTATAAGAGGTCCAG
CCTGCCCAGTGACTTCTGTTCAACGGCCGCGGTATCCTAACCGTGCAAAGGTAGCGTAATCACTTGTCTT
CTAAATAGAGACCAGTATGAAAGGCATCACGAGGACTAAACTGTCTCCTCTCCCTAATCAGTGAACCTAA
TAACCCCGTGAAGAAGCGGGGATTTTTATATAAGACGAGAAGACCCTATGGAGCTTAAAACATCATAACA
CCTGCCACCCATTTTACTACCCAGGTTTACCTCCCCATGGCACCCTGATTATATGTTTTTGGTTGGGGTG
ACCGCGGAGAAAAACCCATCCTCCACAATGAAAGGGAGTTTCCCTAAGCAGTAAGCCACAACTTTATGTA
TCAGCAAACTGACATCATTGACCCAATATATTTGATTAACGAACCAAGTTACCCTAGGGATAACAGCGCA
ATCCACTTTGAGAGCCCATATCGACAAGTGGGCTTACGACCTCGATGTTGGATCGGGGTATCCTAGTGGT
GCAGCCGCTACTAAAGGTTCGTTTGTTCAACGATTAA
>ON468287|Pristimantis_sp_MZUTI_1927
AAAAAGCGTCAAAGCTTAACTATGTCCACTCCAATCCCCCTAACATCACTCGACCCCTTTAACCGCACTG
AGAACTTCTATAAAATTATAGAACCTTTTATGCTAAAACTAGTAACAAGAGGCAACCCCCTCTCCACAAT
GTAAGTAAAAGCCAGCAAGAACCCACCACTGGCAACTGACAGACCTAAATAAAAGTAACAACCACTTCCC
CAGAGAACCCTACTTCACCCAACTGTTAACCTAATACCAGAACATTTCAAGAAAGATTAAAAGAAAGAGA
AGGAATTCGGCAAAAATTAGCCCCGCCTGTTTACCAAAAACATCGCCTCTTGTCCCTATAAGAGGTCCAG
CCTGCCCAGTGACTTCTGTTCAACGGCCGCGGTATCCTAACCGTGCAAAGGTAGCGTAATCACTTGTCTT
CTAAATAGAGACCAGTATGAAAGGCATCACGAGGACTAAACTGTCTCCTCTCCCTAATCAGTGAACCTAA
TAACCCCGTGAAGAAGCGGGGATTTTTATATAAGACGAGAAGACCCTATGGAGCTTAAAACATCATAACA
CCTGCCACCCATTTTACTACCCAGGTTTACCTCCCCATGGCACCCTGATTATATGTTTTTGGTTGGGGTG
ACCGCGGAGAAAAACCCATCCTCCACAATGAAAGGGAGTTTCCCTAAGCAGTAAGCCACAACTTTATGTA
TCAGCAAACTGACATCATTGACCCAATATATTTGATTAACGAACCAAGTTACCCTAGGGATAACAGCGCA
ATCCACTTTGAGAGCCCATATCGACAAGTGGGCTTACGACCTCGATGTTGGATCGGGGTATCCTAGTGGT
GCAGCCGCTACTAAAGGTTCGTTTGTTCAACGATTAA
>ON468288|Pristimantis_sp_MZUTI_1926
AAAAAGCGTCAAAGCTTAACTATGTCCACTCCAATCCCCCTAACATCACTCGACCCCTTTAACCGCACTG
AGAACTTCTATAAAATTATAGAACCTTTTATGCTAAAACTAGTAACAAGAGGCAACCCCCTCTCCACAAT
GTAAGTAAAAGCCAGCAAGAACCCACCACTGGCAACTGACAGACCTAAATAAAAGTAACAACCACTTCCC
CAGAGAACCCTACTTCACCCAACTGTTAACCTAATACCAGAACATTTCAAGAAAGATTAAAAGAAAGAGA
AGGAATTCGGCAAAAATTAGCCCCGCCTGTTTACCAAAAACATCGCCTCTTGTCCCTATAAGAGGTCCAG
CCTGCCCAGTGACTTCTGTTCAACGGCCGCGGTATCCTAACCGTGCAAAGGTAGCGTAATCACTTGTCTT
CTAAATAGAGACCAGTATGAAAGGCATCACGAGGACTAAACTGTCTCCTCTCCCTAATCAGTGAACCTAA
TAACCCCGTGAAGAAGCGGGGATTTTTATATAAGACGAGAAGACCCTATGGAGCTTAAAACATCATAACA
CCTGCCACCCATTTTACTACCCAGGTTTACCTCCCCATGGCACCCTGATTATATGTTTTTGGTTGGGGTG
ACCGCGGAGAAAAACCCATCCTCCACAATGAAAGGGAGTTTCCCTAAGCAGTAAGCCACAACTTTATGTA
TCAGCAAACTGACATCATTGACCCAATATATTTGATTAACGAACCAAGTTACCCTAGGGATAACAGCGCA
ATCCACTTTGAGAGCCCATATCGACAAGTGGGCTTACGACCTCGATGTTGGATCGGGGTATCCTAGTGGT
GCAGCCGCTACTAAAGGTTCGTTTGTTCAACGATTAA
>ON468289|Pristimantis_sp_MZUTI_1925
AAAAAGCGTCAAAGCTTAACTATGTCCACTCCAATCCCCCTAACATCACTCGACCCCTTTAACCGCACTG
AGAACTTCTATAAAATTATAGAACCTTTTATGCTAAAACTAGTAACAAGAGGCAACCCCCTCTCCACAAT
GTAAGTAAAAGCCAGCAAGAACCCACCACTGGCAACTGACAGACCTAAATAAAAGTAACAACCACTTCCC
CAGAGAACCCTACTTCACCCAACTGTTAACCTAATACCAGAACATTTCAAGAAAGATTAAAAGAAAGAGA
AGGAATTCGGCAAAAATTAGCCCCGCCTGTTTACCAAAAACATCGCCTCTTGTCCCTATAAGAGGTCCAG
CCTGCCCAGTGACTTCTGTTCAACGGCCGCGGTATCCTAACCGTGCAAAGGTAGCGTAATCACTTGTCTT
CTAAATAGAGACCAGTATGAAAGGCATCACGAGGACTAAACTGTCTCCTCTCCCTAATCAGTGAACCTAA
TAACCCCGTGAAGAAGCGGGGATTTTTATATAAGACGAGAAGACCCTATGGAGCTTAAAACATCATAACA
CCTGCCACCCATTTTACTACCCAGGTTTACCTCCCCATGGCACCCTGATTATATGTTTTTGGTTGGGGTG
ACCGCGGAGAAAAACCCATCCTCCACAATGAAAGGGAGTTTCCCTAAGCAGTAAGCCACAACTTTATGTA
TCAGCAAACTGACATCATTGACCCAATATATTTGATTAACGAACCAAGTTACCCTAGGGATAACAGCGCA
ATCCACTTTGAGAGCCCATATCGACAAGTGGGCTTACGACCTCGATGTTGGATCGGGGTATCCTAGTGGT
GCAGCCGCTACTAAAGGTTCGTTTGTTCAACGATTAA
>ON468290|Pristimantis_sp_DHMECN_13354
ACTATGTTTATCCCAATCTCTTAACCCCACTCGACCCCTTTAACCCCACTGAGAACTTCTATAAAATTAT
AGAGCCTTTTATGCTAAAACTAGTAACAAGAGGTAACCCCTCTCTACAATGTAGGTATACGCCAGCAAGA
ACCCACCACTGGCAACTAACAAATCTAAATAAAAGTAGCAACCTCCCCCAAGAAAACCCTACTCCACTCA
ACTGTTAACCTAATACCAGAACATTTCAAGAAAGATTAAAAGAAAGAGAAGGAATTCGGCAAACATTAGC
CCCGCCTGTTTACCAAAAACACCGCCTCTTGTCCCTATAAGAGGTCTAGCCTGCCCAGTGACTTCTGTTC
AACGGCCGCGGTATCCTAACCGTGCAAAGGTAGCGTAATCACTTGTCTTCTAAATAGAGACCAGTATGAA
AGGCATCACGAGGACTAAACTGTCTCCTCTCCCTAATCAGTGAACCTAATAACCCCGTGAAGAAGCGGGG
GTTTTTATATAAGACGAGAAGACCCTATGGAGCTTAAAACATCATAACACCTGCCACCCCACCCTATTTA
CCCAGGTTTTTCCCACTGTGGCACCCTGATTATATGTTTTTGGTTGGGGTGACCGCGGAGAAAAACCCAT
CCTCCACAATGAAGGGAGCTTCCCTAAACAGTAAGCCACAACTTTATGTATCAGCAAACTGACATCCATT
GACCCAATATATTTGATTAACGAACCAAGTTACCCTAGGGATAACAGCGCAATCCACTTTGAGAGCCCCT
ATCGACAAGTGGGCTTACGACCTCGATGTTGGATCGGGGTATCC
>ON468291|Pristimantis_sp_DHMECN_13347
GCTTACTATGTTTATCCCAATCTCTTAACCCCACTCGACCCCTTTAACCCCACTGAGAACTTCTATAAAA
TTATAGAGCCTTTTATGCTAAAACTAGTAACAAGAGGTAACCCCTCTCTACAATGTAGGTATACGCCAGC
AAGAACCCACCACTGGCAACTAACAAATCTAAATAAAAGTAGCAACCTCCCCCAAGAAAACCCTACTCCA
CTCAACTGTTAACCTAATACCAGAACATTTCAAGAAAGATTAAAAGAAAGAGAAGGAATTCGGCAAACAT
TAGCCCCGCCTGTTTACCAAAAACACCGCCTCTTGTCCCTATAAGAGGTCTAGCCTGCCCAGTGACTTCT
GTTCAACGGCCGCGGTATCCTAACCGTGCAAAGGTAGCGTAATCACTTGTCTTCTAAATAGAGACCAGTA
TGAAAGGCATCACGAGGACTAAACTGTCTCCTCTCCCTAATCAGTGAACCTAATAACCCCGTGAAGAAGC
GGGGGTTTTTATATAAGACGAGAAGACCCTATGGAGCTTAAAACATCATAACACCTGCCACCCCACCCTA
TTTACCCAGGTTTTTCCCACTGTGGCACTCTGATTATATGTTTTTGGTTGGGGTGACCGCGGAGAAAAAC
CCATCCTCCACAATGAAGGGAGCTTCCCTAAACAGTAAGCCACAACTTTATGTATCAGCAAACTGACATC
CATTGACCCAATATATTTGATTAACGAACCAAGTTACCCTAGGGATAACAGCGCAATCCACTTTGAGAGC
CCCTATCGACAAGTGGGCTTACGACCTCGATG
>ON468292|Pristimantis_sp_DHMECN_13649
AAAGCTTACTATGTTTATCCCAATCTCTTAACCCCACTCGACCCCTTTAACCCCACTGAGAACTTCTATA
AAATTATAGAGCCTTTTATGCTAAAACTAGTAACAAGAGGTAACCCCTCTCTACAATGTAGCTATACGCC
AGCAAGAACCCACCACTGGCAACTAACAAATCTAAATAAAAGTAGCAACCTCCCCCAAGAAAACCCTACT
CCACTCAACTGTTAACCTAATACCAGAACATTTCAAGAAAGATTAAAAGAAAGAGAAGGAATTCGGCAAA
CATTAGCCCCGCCTGTTTACCAAAAACACCGCCTCTTGTCCCTATAAGAGGTCTAGCCTGCCCAGTGACT
TCTGTTCAACGGCCGCGGTATCCTAACCGTGCAAAGGTAGCGTAATCACTTGTCTTCTAAATAGAGACCA
GTATGAAAGGCATCACGAGGACTAAACTGTCTCCTCTCCCTAATCAGTGAACCTAATAACCCCGTGAAGA
AGCGGGGGTTTTTATATAAGACGAGAAGACCCTATGGAGCTTAAAACATCATAACACCTGCCACCCCACC
CTATTTACCCAGGTTTTTCCCACTGTGGCACTCTGATTATATGTTTTTGGTTGGGGTGACCGCGGAGAAA
AACCCATCCTCCACAATGAAGGGAGCTTCCCTAAACAGTAAGCCACAACTTTATGTATCAGCAAACTGAC
ATCCATTGACCCAATATATTTGATTAACGAACCAAGTTACCCTAGGGATAACAGCGCAATCCACTTTGAG
AGCCCCTATCGACAAGTGGGCTTACGACCTCGATGTTGGATCGGGGTATCCTAGTGGTGCAGCCGCTACT
>ON468293|Pristimantis_sp_DHMECN_13648
TCTCTTAACCCCACTCGACCCCTTTAACCCCACTGAGAACTTCTATAAAATTATAGAGCCTTTTATGCTA
AAACTAGTAACAAGAGGTAACCCCTCTCTACAATGTAGCTATACGCCAGCAAGAACCCACCACTGGCAAC
TAACAAATCTAAATAAAAGTAGCAACCTCCCCCAAGAAAACCCTACTCCACTCAACTGTTAACCTAATAC
CAGAACATTTCAAGAAAGATTAAAAGAAAGAGAAGGAATTCGGCAAACATTAGCCCCGCCTGTTTACCAA
AAACACCGCCTCTTGTCCCTATAAGAGGTCTAGCCTGCCCAGTGACTTCTGTTCAACGGCCGCGGTATCC
TAACCGTGCAAAGGTAGCGTAATCACTTGTCTTCTAAATAGAGACCAGTATGAAAGGCATCACGAGGACT
AAACTGTCTCCTCTCCCTAATCAGTGAACCTAATAACCCCGTGAAGAAGCGGGGGTTTTTATATAAGACG
AGAAGACCCTATGGAGCTTAAAACATCATAACACCTGCCACCCCACCCTATTTACCCAGGTTTTTCCCAC
TGTGGCACTCTGATTATATGTTTTTGGTTGGGGTGACCGCGGAGAAAAACCCATCCTCCACAATGAAGGG
AGCTTCCCTAAACAGTAAGCCACAACTTTATGTATCAGCAAACTGACATCCATTGACCCAATATATTTGA
TTAACGAACCAAGTTACCCTAGGGATAACAGCGCAATCCACTTTGAGAGCCCCTATCGACAAGTGGGCTT
ACGACCTCGATG
>ON468294|Pristimantis_sp_DHMECN_13339
TGAGAACTTCTATAAAATTATAGAACCTTTTATGCTAAAACTAGTAACAAGAGGTAACCCCTCTCTACAA
TGTAGGTATACGCCAGCAAGAACCCACCACTGGCAACTAACAGATCTAAATAAAAGTAGCAACCTCCCCC
AAGAAAACCCTACTCCACTCAACTGTTAACCTAATACCAGAACATTTCAAGAAAGATTAAAAGAAAGAGA
AGGAATTCGGCAAACATTAGCCCCGCCTGTTTACCAAAAACACCGCCTCTTGTCCCTATAAGAGGTCTAG
CCTGCCCAGTGACTTCTGTTCAACGGCCGCGGTATCCTAACCGTGCAAAGGTAGCGTAATCACTTGTCTT
CTAAATAGAGACCAGTATGAAAGGCATCACGAGGACTAAACTGTCTCCTCTCCCTAATCAGTGAACCTAA
TAACCCCGTGAAGAAGCGGGGGTTTTTATATAAGACGAGAAGACCCTATGGAGCTTAAAACATCATAACA
CCTGCCACCACACCATATCTACCCAGGTTTTTCCCCCCGTGGCACTCTGATTATATGTTTTTGGTTGGGG
TGACCGCGGAGAAAAACCCATCCTCCACAATGAAGGGAACTTCCCTAAACAGTAAGCCACAACTTTATGT
ATCAGCAAACTGACATCCATTGACCCAATATATTTGACTAACGAACCAAGTTACCCTAGGGATAACAGCG
CAATCCACTTTGAGAGCCCCTATCGACAAGTGGGCTTACGACCTCGATGTTGGATCGGGGTATCCTAGTG
GTGCAGCCGCT
>ON468295|Pristimantis_sp_ZSFQ_4448
TTAACCCCACTGAGAACTTCTATAAAATTATAGAACCTTTTATGCTAAAACTAGTAACAAGAGGTAACCC
CTCTCTACAATGTAGGTATACGCCAGCAAGAACCCACCACTGGCAACTAACAGATCTAAATAAAAGTAGC
AACCTCCCCCAAGAAAACCCTACTCCACTCAACTGTTAACCTAATACCAGAACATTTCAAGAAAGATTAA
AAGAAAGAGAAGGAATTCGGCAAACATTAGCCCCGCCTGTTTACCAAAAACACCGCCTCTTGTCCCTATA
AGAGGTCTAGCCTGCCCAGTGACTTCTGTTCAACGGCCGCGGTATCCTAACCGTGCAAAGGTAGCGTAAT
CACTTGTCTTCTAAATAGAGACCAGTATGAAAGGCATCACGAGGACTAAACTGTCTCCTCTCCCTAATCA
GTGAACCTAATAACCCCGTGAAGAAGCGGGGATTTTTATATAAGACGAGAAGACCCTATGGAGCTTAAAA
CATCATAACACCTGCCACCACACCATATCTACCCAGGTTTTTCCCGCCCCGTGGCACTCTGATTATATGT
TTTTGGTTGGGGTGACCGCGGAGAAAAACCCATCCTCCACAATGAAGGGAACTTCCCTAAACAGTAAGCC
ACAACTTTATGTATCAGCAAACTGACATCCATTGATCCAATATATTTGACTAACGAACCAAGTTACCCTA
GGGATAACAGCGCAATCCACTTTGAGAGCCCCTATCGACAAGTGGGCTTACGACCTCGATGTTGGATCGG
GGTATCCTAGTGGTGC
>ON468296|Pristimantis_sp_ZSFQ_4453
ACTGAGAACTTCTATAAAATTATAGAACCTTTTATGCTAAAACTAGTAACAAGAGGTAACCCCTCTCTAC
AATGTAGGTATACGCCAGCAAGAACCCACCACTGGCAACTAACAGATCTAAATAAAAGTAGCAACCTCCC
CCAAGAAAACCCTACTCCACTCAACTGTTAACCTAATACCAGAACATTTCAAGAAAGATTAAAAGAAAGA
GAAGGAATTCGGCAAACATTAGCCCCGCCTGTTTACCAAAAACACCGCCTCTTGTCCCTATAAGAGGTCT
AGCCTGCCCAGTGACTTCTGTTCAACGGCCGCGGTATCCTAACCGTGCAAAGGTAGCGTAATCACTTGTC
TTCTAAATAGAGACCAGTATGAAAGGCATCACGAGGACTAAACTGTCTCCTCTCCCTAATCAGTGAACCT
AATAACCCCGTGAAGAAGCGGGGATTTTTATATAAGACGAGAAGACCCTATGGAGCTTAAAACATCATAA
CACCTGCCACCACACCATATCTACCCAGGTTTTTCCCGCCCCGTGGCACTCTGATTATATGTTTTTGGTT
GGGGTGACCGCGGAGAAAAACCCATCCTCCACAATGAAGGGAACTTCCCTAAACAGTAAGCCACAACTTT
ATGTATCAGCAAACTGACATCCATTGACCCAATATATTTGACTAACGAACCAAGTTACCCTAGGGATAAC
AGCGCAATCCACTTTGAGAGCCCCTATCGACAAGTGGGCTTACGACCTCGATGTTGGATCGGGGTATCCT
AGTGGTGCAGCCGCTACT
>ON468297|Pristimantis_sp_ZSFQ_4450
ACTGAGAACTTCTATAAAATTATAGAACCTTTTATGCTAAAACTAGTAACAAGAGGTAACCCCTCTCTAC
AATGTAGGTATACGCCAGCAAGAACCCACCACTGGCAACTAACAGATCTAAATAAAAGTAGCAACCTCCC
CCAAGAAAACCCTACTCCACTCAACTGTTAACCTAATACCAGAACATTTCAAGAAAGATTAAAAGAAAGA
GAAGGAATTCGGCAAACATTAGCCCCGCCTGTTTACCAAAAACACCGCCTCTTGTCCCTATAAGAGGTCT
AGCCTGCCCAGTGACTTCTGTTCAACGGCCGCGGTATCCTAACCGTGCAAAGGTAGCGTAATCACTTGTC
TTCTAAATAGAGACCAGTATGAAAGGCATCACGAGGACTAAACTGTCTCCTCTCCCTAATCAGTGAACCT
AATAACCCCGTGAAGAAGCGGGGATTTTTATATAAGACGAGAAGACCCTATGGAGCTTAAAACATCATAA
CACCTGCCACCACACCATATCTACCCAGGTTTTTCCCGCCCCGTGGCACTCTGATTATATGTTTTTGGTT
GGGGTGACCGCGGAGAAAAACCCATCCTCCACAATGAAGGGAACTTCCCTAAACAGTAAGCCACAACTTT
ATGTATCAGCAAACTGACATCCATTGACCCAATATATTTGACTAACGAACCAAGTTACCCTAGGGATAAC
AGCGCAATCCACTTTGAGAGCCCCTATCGACAAGTGGGCTTACGACCTCGATGTTGGATCGGGGTATCCT
AGTGGTGCAGCCGCTACT
>ON468298|Pristimantis_sp_ZSFQ_4447
GTAACAAGAGGTAACCCCTCTCTACAATGTAGGTATACGCCAGCAAGAACCCACCACTGGCAACTAACAG
ATCTAAATAAAAGTAGCAACCTCCCCCAAGAAAACCCTACTCCACTCAACTGGTTACCTAATACCAGAAC
ATTTCAAGAAAGATTAAAAGAAAGAGAAGGAATTCGGCAAACATTAGCCCCGCCTGTTTACCAAAAACAC
CGCCTCTTGTCCCTATAAGAGGTCTAGCCTGCCCAGTGACTTCTGTTCAACGGCCGCGGTATCCTAACCG
TGCAAAGGTAGCGTAATCACTTGTCTTCTAAATAGAGACCAGTATGAAAGGCATCACGAGGACTAAACTG
TCTCCTCTCCCTAATCAGTGAACCTAATAACCCCGTGAAGAAGCGGGGATTTTTATATAAGACGAGAAGA
CCCTATGGAGCTTAAAACATCATAACACCTGCCACCACACCATATCTACCCAGGTTTTTCCCGCCCCGTG
GCACTCTGATTATATGTTTTTGGTTGGGGTGACCGCGGAGAAAAACCCATCCTCCACAATGAAGGGAACT
TCCCTAAACAGTAAGCCACAACTTTATGTATCAGCAAACTGACATCCATTGACCCAATATATTTGACTAA
CGAACCAAGTTACCCTAGGGATAACAGCGCAATCCACTTTGAGAGCCCCTATCGACAAGTGGGCTTACGA
CCTCGATGTTGGATCGGGGTATCCTAGTGGTGCA
>ON468299|Pristimantis_sp_ZSFQ_4541
ACTGAGAACTTCTATAAAATTATAGAACCTTTTATGCTAAAACTAGTAACAAGAGGTAACCCCTCTCTAC
AATGTAGGTATACGCCAGCAAGAACCCATCACTGGCAACTAACAGATCTAAATAAAAGTAGCAACCTCCC
CCAAGAAAACCCTACTCCACTCAACTGTTAACCTAATACCAGAACATTTCAAGAAAGATTAAAAGAAAGA
GAAGGAATTCGGCAAACATTAGCCCCGCCTGTTTACCAAAAACACCGCCTCTTGTCCCTATAAGAGGTCT
AGCCTGCCCAGTGACTTCTGTTCAACGGCCGCGGTATCCTAACCGTGCAAAGGTAGCGTAATCACTTGTC
TTCTAAATAGAGACCAGTATGAAAGGCATCACGAGGACTAAACTGTCTCCTCTCCCTAATCAGTGAACCT
AATAACCCCGTGAAGAAGCGGGGATTTTTATATAAGACGAGAAGACCCTATGGAGCTTAAAACATCATAA
CACCTGCCACCACACCATATCTACCCAGGTTTTTCCCGCCCCATGGCACTCTGATTATATGTTTTTGGTT
GGGGTGACCGCGGAGAAAAACCCATCCTCCACAATGAAGGGAACTTCCCTAAACAGTAAGCCACAACTTT
ATGTATCAGCAAACTGACATCCATTGACCCAATATATTT
>ON468300|Pristimantis_sp_QCAZ_13771
CGTCAAAGCTTACTATGTTTATCCCAATCTCTTAACCCCACTCGACCCCTTTAACCATACTGAGAACTTC
TATAAAATTATAGAACCTTTTATGCTAAAACTAGTAACAAGAGGTAATCCCTCTCTACAATGTAAGTATA
CGCCAGCAAGAACCCCCCACTGGCAACTGACAGTCCTAAATAAAAGTAGCAACCTCCCAAGAAAACCCTA
CTCCACCTCACTGTTAACCTAATACCAGAACATTTCAAGAAAGATTAAAAGAAATAGAAGGAATTCGGCA
AACATTAGCCCCGCCTGTTTACCAAAAACACCGCCTCTTGTCCCTATAAGAGGTCTAGCCTGCCCAGTGA
CTTCTGTTCAACGGCCGCGGTATCCTAACCGTGCAAAGGTAGCGTAATCACTTGTCTTCTAAATAGAGAC
CAGTATGAAAGGCATCACGAGGACTAAACTGTCTCCTCTCTCTAATCAGTGAACCTAATAACCCCGTGAA
GAAGCGGGGATTTTTATATAAGACGAGAAGACCCTATGGAGCTTAAAACATCACACACCTGCCACCCCAT
TTTATTTACCCCGGTTCCTCCCCCCGTGGCACCCTGATAGTGTGTTTTTGGTTGGGGTGACCGCGGAGAA
AAACCCATCCTCCACAATGAAGGGACTTCCCTAAACAGTAAGCCACAACTTTATGTATCAGCAAACTGAC
ATCCATTGACCCAATATATTTGATTAACGAACCAAGTTACCCTAGGGATAACAGCGCAATCCACTTTGAG
AGCCCCTATCGACAAGTGGGCTTACGACCTCGATGTTGGATCGGGGTATCCTAGTGGTGCAGCCGCTACT
AAAGGTTCGTTTGTTCAACGATAAA
>ON468301|Pristimantis_sp_QCAZ_13769
AAAAGCGTCAAAGCTTACTATGTTTATCCCAATCTCTTAACCCCACTCGACCCCTTTAACCATACTGAGA
ACTTCTATAAAATTATAGAACCTTTTATGCTAAAACTAGTAACAAGAGGTAATCCCTCTCTACAATGTAA
GTATACGCCAGCAAGAACCCCCCACTGGCAACTGACAGTCCTAAATAAAAGTAGCAACCTCCCAAGAAAA
CCCTACTCCACCTCACTGTTAACCTAATACCAGAACATTTCAAGAAAGATTAAAAGAAATAGAAGGAATT
CGGCAAACATTAGCCCCGCCTGTTTACCAAAAACACCGCCTCTTGTCCCTATAAGAGGTCTAGCCTGCCC
AGTGACTTCTGTTCAACGGCCGCGGTATCCTAACCGTGCAAAGGTAGCGTAATCACTTGTCTTCTAAATA
GAGACCAGTATGAAAGGCATCACGAGGACTAAACTGTCTCCTCTCTCTAATCAGTGAACCTAATAACCCC
GTGAAGAAGCGGGGATTTTTATATAAGACGAGAAGACCCTATGGAGCTTAAAACATCACACACCTGCCAC
CCCATTTTATTTACCCCGGTTCCTCCCCCCGTGGCACCCTGATAGTGTGTTTTTGGTTGGGGTGACCGCG
GAGAAAAACCCATCCTCCACAATGAAGGGACTTCCCTAAACAGTAAGCCACAACTTTATGTATCAGCAAA
CTGACATCCATTGACCCAATATATTTGATTAACGAACCAAGTTACCCTAGGGATAACAGCGCAATCCACT
TTGAGAGCCCCTATCGACAAGTGGGCTTACGACCTCGATGTTGGATCGGGGTATCCTAGTGGTGCAGCCG
CTACTAAAGGTTCGTTTGTTCAACGATAAA
>ON468302|Pristimantis_leoni_QCAZ_42125
AAAAGCGTCAAAGCTTACTATGTTTATCCCAATCTCTTAACCCCACTCGACCCCTTTAACCATACTGAGA
ACTTCTATAAAATTATAGAACCTTTTATGCTAAAACTAGTAACAAGAGGTAACCCCTCTCTACAATGTAG
GTATACGCCAGCAAGAACCCCCCACTGGCAACTGACAGTCCTAAATAGAAGTAGCAACCTCCCAAGAAAA
CCCTACTCCACCTCACTGTTAACCTAATACCAGAACATTTCAAGAAAGATTAAAAGAAAGAGAAGGAACT
CGGCAAACATTAGCCCCGCCTGTTTACCAAAAACACCGCCTCTTGTTCCTATAAGAGGTCTAGCCTGCCC
AGTGACTTCTGTTTAACGGCCGCGGTATCCTAACCGTGCAAAGGTAGCGTAATCACTTGTCTTCTAAATA
AAGACCAGTATGAAAGGCATCACGAGGACTAAACTGTCTCCTCTCCCTAATCAGTGAACCTAATAACCCC
GTGAAGAAGCGGGGATTTTTATATAAGACGAGAAGACCCTATGGAGCTTAAAACATCACACACCTGCCAC
CCCATTTTATTTACCCCGGTTCCTCCCCCGTGGCACCCTGATAGTATGTTTTTGGTTGGGGTGACCGCGG
AGAAAAACCCATCCTCCACAATGAAGGGGACTTCCCTAAACAGTAAGCCACAACTTTATGTATCAGCAAA
CTGACATCCATTGACCCAATATATTTGATTAACGAACCAAGTTACCCTAGGGATAACAGCGCAATCCACT
TTGAGAGCCCCTATCGACAAGTGGGCTTACGACCTCGATGTTGGATCGGGGTATCCTGGTGGTGCAGCCG
CTACTAAAGG
>ON468303|Pristimantis_leoni_MZUTI_1811
GTCAAAGCTTACTATGTTTATCCCAATCTCTTAACCCCACTCGACCCCTTTAACCATACTGAGAACTTCT
ATAAAATTATAGAACCTTTTATGCTAAAACTAGTAACAAGAGGTAACCCCTCTCTACAATGTAGGTATAC
GCCAGCAAGAACCCCCCACTGGCAACTGACAGTCCTAAATAGAAGTAGCAACCTCCCAAGAAAACCCTAC
TCCACCTCACTGTTAACCTAATACCAGAACATTTCAAGAAAGATTAAAAGAAAGAGAAGGAACTCGGCAA
ACATTAGCCCCGCCTGTTTACCAAAAACACCGCCTCTTGTTCCTATAAGAGGTCTAGCCTGCCCAGTGAC
TTCTGTTTAACGGCCGCGGTATCCTAACCGTGCAAAGGTAGCGTAATCACTTGTCTTCTAAATAAAGACC
AGTATGAAAGGCATCACGAGGACTAAACTGTCTCCTCTCCCTAATCAGTGAACCTAATAACCCCGTGAAG
AAGCGGGGATTTTTATATAAGACGAGAAGACCCTATGGAGCTTAAAACATCACACACCTGCCACCCCATT
TTATTTACCCCGGTTCCTCCCCCGTGGCACCCTGATAGTATGTTTTTGGTTGGGGTGACCGCGGAGAAAA
ACCCATCCTCCACAATGAAGGGGACTTCCCTAAACAGTAAGCCACAACTTTATGTATCAGCAAACTGACA
TCCATTGACCCAATATATTTGATTAACGAACCAAGTTACCCTAGGGATAACAGCGCAATCCACTTTGAGA
GCCCCTATCGACAAGTGGGCTTACGACCTCGATGTTGGATCGGGGTATCCTGGTGGTGCAGCCGCTACTA
AAGGTTCGTTTGTTCAACGATAAA
>ON468304|Pristimantis_leoni_MZUTI_1809
TCAAAGCTTACTATGTTTATCCCAATCTCTTAACCCCACTCGACCCCTTTAACCATACTGAGAACTTCTA
TAAAATTATAGAACCTTTTATGCTAAAACTAGTAACAAGAGGTAACCCCTCTCTACAATGTAGGTATACG
CCAGCAAGAACCCCCCACTGGCAACTGACAGTCCTAAATAGAAGTAGCAACCTCCCAAGAAAACCCTACT
CCACCTCACTGTTAACCTAATACCAGAACATTTCAAGAAAGATTAAAAGAAAGAGAAGGAACTCGGCAAA
CATTAGCCCCGCCTGTTTACCAAAAACACCGCCTCTTGTTCCTATAAGAGGTCTAGCCTGCCCAGTGACT
TCTGTTTAACGGCCGCGGTATCCTAACCGTGCAAAGGTAGCGTAATCACTTGTCTTCTAAATAAAGACCA
GTATGAAAGGCATCACGAGGACTAAACTGTCTCCTCTCCCTAATCAGTGAACCTAATAACCCCGTGAAGA
AGCGGGGATTTTTATATAAGACGAGAAGACCCTATGGAGCTTAAAACATCACACACCTGCCACCCCATTT
TATTTACCCCGGTTCCTCCCCCGTGGCACCCTGATAGTATGTTTTTGGTTGGGGTGACCGCGGAGAAAAA
CCCATCCTCCACAATGAAGGGGACTTCCCTAAACAGTAAGCCACAACTTTATGTATCAGCAAACTGACAT
CCATTGACCCAATATATTTGATTAACGAACCAAGTTACCCTAGGGATAACAGCGCAATCCACTTTGAGAG
CCCCTATCGACAAGTGGGCTTACGACCTCGATGTTGGATCGGGGTATCCTGGTGGTGCAGCCGCTACTAA
AGGTTCGTTTGTTCAACGATAAA
>ON468305|Pristimantis_leoni_DHMECN_7287
AAAAGCGTCAAAGCTTACTATGTTTATCCCAATCTCTTAACCCCCCTCGACCCCTTTAACCATACTGAGA
ACTTCTATAAAATTATAGAACCTTTTATGCTAAAACTAGTAACAAGAGGTAACCCCTCTCTACAATGTAG
GTATACGCCAGCAAGAACCCCCCACTGGCAACTGACAGTCCTAAATAGAAGTAGCAACCCCCCAAGAAAA
CCCTACTCCACCTCACTGTTAACCTAATACCAGGACATTTCAAGAAAGATTAAAAGAAAGAGAAGGAACT
CGGCAAACATTAGCCCCGCCTGTTTACCAAAAACACCGCCTCTTGTTCCTATAAGAGGTCTAGCCTGCCC
AGTGACTTCTGTTTAACGGCCGCGGTATCCTAACCGTGCAAAGGTAGCGTAATCACTTGTCTTCTAAATA
AAGACCAGTATGAAAGGCATCACGAGGACTAAACTGTCTCCTCTCCCTAATCAGTGAACCTAATAACCCC
GTGAAGAAGCGGGGATTTTTATATAAGACGAGAAGACCCTATGGAGCTTAAAACATCACACACCTGCCAC
CCCATTTTATTTACCCAGGTTCCTCCCCCGTGGCACCCTGATAGTATGTTTTTGGTTGGGGTGACCGCGG
AGAAAAACCCATCCTCCACAATGAAGGGGACTTCCCTAAACAGTAAGCCACAACTTTATGTATCAGCAAA
CTGACATCCATTGACCCAATATATTTGATTAACGAACCAAGTTACCCTAGGGATAACAGCGCAATCCACT
TTGAGAGCCCCTATCGACAAGTGGGCTTACGACCTCGATGTTGGATCGGG
>ON468306|Pristimantis_leoni_MZUTI_1799
AAAAAGCGTCAAAGCTTACTATGTTTATCCCAATCTCTTAACCCCCCTCGACCCCTTTAACCATACTGAG
AACTTCTATAAAATTATAGAACCTTTTATGCTAAAACTAGTAACAAGAGGTAACCCCTCTCTACAATGTA
GGTATACGCCAGCAAGAACCCCCCACTGGCAACTGACAGTCCTAAATAGAAGTAGCAACCCCCCAAGAAA
ACCCTACTCCACCTCACTGTTAACCTAATACCAGGACATTTCAAGAAAGATTAAAAGAAAGAGAAGGAAC
TCGGCAAACATTAGCCCCGCCTGTTTACCAAAAACACCGCCTCTTGTTCCTATAAGAGGTCTAGCCTGCC
CAGTGACTTCTGTTTAACGGCCGCGGTATCCTAACCGTGCAAAGGTAGCGTAATCACTTGTCTTCTAAAT
AAAGACCAGTATGAAAGGCATCACGAGGACTAAACTGTCTCCTCTCCCTAATCAGTGAACCTAATAACCC
CGTGAAGAAGCGGGGATTTTTATATAAGACGAGAAGACCCTATGGAGCTTAAAACATCACACACCTGCCA
CCCCATTTTATTTACCCAGGTTCCTCCCCCGTGGCACCCTGATAGTATGTTTTTGGTTGGGGTGACCGCG
GAGAAAAACCCATCCTCCACAATGAAGGGGACTTCCCTAAACAGTAAGCCACAACTTTATGTATCAGCAA
ACTGACATCCATTGACCCAATATATTTGATTAACGAACCAAGTTACCCTAGGGATAACAGCGCAATCCAC
TTTGAGAGCCCCTATCGACAAGTGGGCTTACGACCTCGATGTTGGATCGGGGTATCCTGGTGGTGCAGCC
GCTACTAAAGGTC
>ON468307|Pristimantis_leoni_DHMECN_7285
TCGACCCCTTTAACCATACTGAGAACTTCTATAAAATTATAGAACCTTTTATGCTAAAACTAGTAACAAG
AGGTAACCCCTCTCTACAATGTAGGTATACGCCAGCAAGAACCCCCCACTGGCAACTGACAGTCCTAAAT
AGAAGTAGCAACCCCCCAAGAAAACCCTACTCCACCTCACTGTTAACCTAATACCAGGACATTTCAAGAA
AGATTAAAAGAAAGAGAAGGAACTCGGCAAACATTAGCCCCGCCTGTTTACCAAAAACACCGCCTCTTGT
TCCTATAAGAGGTCTAGCCTGCCCAGTGACTTCTGTTTAACGGCCGCGGTATCCTAACCGTGCAAAGGTA
GCGTAATCACTTGTCTTCTAAATAAAGACCAGTATGAAAGGCATCACGAGGACTAAACTGTCTCCTCTCC
CTAATCAGTGAACCTAATAACCCCGTGAAGAAGCGGGGATTTTTATATAAGACGAGAAGACCCTATGGAG
CTTAAAACATCACACACCTGCCACCCCATTTTATTTACCCAGGTTCCTCCCCCGTGGCACCCTGATAGTA
TGTTTTTGGTTGGGGTGACCGCGGAGAAAAACCCATCCTCCACAATGAAGGGGACTTCCCTAAACAGTAA
GCCACAACTTTATGTATCAGCAAACTGACATCCATTGACCCAATATATTTGATTAACGAACCAAGTTACC
CTAGGGATAACAGCGCAATCCACTTTGAGAGCCCCTATCGACAAGTGGGCTTACGACCTCGATGTTGGAT
CGGGGTATCCTGGTGGTGCAGCCGCTACT
>ON468308|Pristimantis_leoni_MZUTI_1818
TCGACCCCTTTAACCATACTGAGAACTTCTATAAAATTATAGAACCTTTTATGCTAAAACTAGTAACAAG
AGGTAACCCCTCTCTACAATGTAGGTATACGCCAGCAAGAACCCCCCACTGGCAACTGACAGTCCTAAAT
AGAAGTAGCAACCCCCCAAGAAAACCCTACTCCACCTCACTGTTAACCTAATACCAGGACATTTCAAGAA
AGATTAAAAGAAAGAGAAGGAACTCGGCAAACATTAGCCCCGCCTGTTTACCAAAAACACCGCCTCTTGT
TCCTATAAGAGGTCTAGCCTGCCCAGTGACTTCTGTTTAACGGCCGCGGTATCCTAACCGTGCAAAGGTA
GCGTAATCACTTGTCTTCTAAATAAAGACCAGTATGAAAGGCATCACGAGGACTAAACTGTCTCCTCTCC
CTAATCAGTGAACCTAATAACCCCGTGAAGAAGCGGGGATTTTTATATAAGACGAGAAGACCCTATGGAG
CTTAAAACATCACACACCTGCCACCCCATTTTATTTACCCAGGTTCCTCCCCCGTGGCACCCTGATAGTA
TGTTTTTGGTTGGGGTGACCGCGGAGAAAAACCCATCCTCCACAATGAAGGGGACTTCCCTAAACAGTAA
GCCACAACTTTATGTATCAGCAAACTGACATCCATTGACCCAATATATTTGATTAACGAACCAAGTTACC
CTAGGGATAACAGCGCAATCCACTTTGAGAGCCCCTATCGACAAGTGGGCTTACGACCTCGATGTTGGAT
CGGGGTATCCTGGTGGTGCAGCCGCTACTAAAGGTTCGTTTGTTCAACGA
>ON468309|Pristimantis_leoni_DHMECN_8762
AAAAGCGTCAAAGCTTACTATGTTTATCCCAATCTCTTAACCCCCCTCGACCCCTTTAACCATACTGAGA
ACTTCTATAAAATTATAGAACCTTTTATGCTAAAACTAGTAACAAGAGGTAACCCCTCTCTACAATGTAG
GTATACGCCAGCAAGAACCCCCCACTGGCAACTGACAGTCCTAAATAGAAGTAGCAACCCCCCAAGAAAA
CCCTACTCCACCTCACTGTTAACCTAATACCAGGACATTTCAAGAAAGATTAAAAGAAAGAGAAGGAACT
CGGCAAACATTAGCCCCGCCTGTTTACCAAAAACACCGCCTCTTGTTCCTATAAGAGGTCTAGCCTGCCC
AGTGACTTCTGTTTAACGGCCGCGGTATCCTAACCGTGCAAAGGTAGCGTAATCACTTGTCTTCTAAATA
AAGACCAGTATGAAAGGCATCACGAGGACTAAACTGTCTCCTCTCCCTAATCAGTGAACCTAATAACCCC
GTGAAGAAGCGGGGATTTTTATATAAGACGAGAAGACCCTATGGAGCTTAAAACATCACACACCTGCCAC
CCCATTTTATTTACCCAGGTTCCTCCCCCGTGGCACCCTGATAGTATGTTTTTGGTTGGGGTGACCGCGG
AGAAAAACCCATCCTCCACAATGAAGGGGACTTCCCTAAACAGTAAGCCACAACTTTATGTATCAGCAAA
CTGACATCCATTGACCCAATATATTTGATTAACGAACCAAGTTACCCTAGGGATAACAGCGCAATCCACT
TTGAGAGCCCCTATCGACAAGTGGGCTTACGACCTCGATGTTGGATCGGGGTATCCTGGTGGTGCAGCCG
CTACTAAAGGTTCGTTTGTTCAACGATTAA
>ON468310|Pristimantis_leoni_MZUTI_1819
AAAAGCGTCAAAGCTTACTATGTTTATCCCAATCTCTTAACCCCCCTCGACCCCTTTAACCATACTGAGA
ACTTCTATAAAATTATAGAACCTTTTATGCTAAAACTAGTAACAAGAGGTAACCCCTCTCTACAATGTAG
GTATACGCCAGCAAGAACCCCCCACTGGCAACTGACAGTCCTAAATAGAAGTAGCAACCCCCCAAGAAAA
CCCTACTCCACCTCACTGTTAACCTAATACCAGGACATTTCAAGAAAGATTAAAAGAAAGAGAAGGAACT
CGGCAAACATTAGCCCCGCCTGTTTACCAAAAACACCGCCTCTTGTTCCTATAAGAGGTCTAGCCTGCCC
AGTGACTTCTGTTTAACGGCCGCGGTATCCTAACCGTGCAAAGGTAGCGTAATCACTTGTCTTCTAAATA
AAGACCAGTATGAAAGGCATCACGAGGACTAAACTGTCTCCTCTCCCTAATCAGTGAACCTAATAACCCC
GTGAAGAAGCGGGGATTTTTATATAAGACGAGAAGACCCTATGGAGCTTAAAACATCACACACCTGCCAC
CCCATTTTATTTACCCAGGTTCCTCCCCCGTGGCACCCTGATAGTATGTTTTTGGTTGGGGTGACCGCGG
AGAAAAACCCATCCTCCACAATGAAGGGGACTTCCCTAAACAGTAAGCCACAACTTTATGTATCAGCAAA
CTGACATCCATTGACCCAATATATTTGATTAACGAACCAAGTTACCCTAGGGATAACAGCGCAATCCACT
TTGAGAGCCCCTATCGACAAGTGGGCTTACGACCTCGATGTTGGATCGGGGTATCCTGGTGGTGCAGCCG
CTACTAAAGGTTCGTTTGTTCAACGATTAA
>ON468311|Pristimantis_leoni_DHMECN_8756
AAAAAGCGTCAAAGCTTACTATGTTTATCCCAATCTTTTAACCCCCCTCGACCCCTTTAACCATACTGAG
AACTTCTATAAAATTATAGAACCTTTTATGCTAAAACTAGTAACAAGAGGTAACCCCTCTCTACAATGTA
GGTATACGCCAGCAAGAACCCCCCACTGGCAACTGACAGTCCTAAATAGAAGTAGCAACCCCCCAAGAAA
ACCCTACTCCACCTCACTGTTAACCTAATACCAGGACATTTCAAGAAAGATTAAAAGAAAGAGAAGGAAC
TCGGCAAACATTAGCCCCGCCTGTTTACCAAAAACACCGCCTCTTGTTCCTATAAGAGGTCTAGCCTGCC
CAGTGACTTCTGTTTAACGGCCGCGGTATCCTAACCGTGCAAAGGTAGCGTAATCACTTGTCTTCTAAAT
AAAGACCAGTATGAAAGGCATCACGAGGACTAAACTGTCTCCTCTCCCTAATCAGTGAACCTAATAACCC
CGTGAAGAAGCGGGGATTTTTATATAAGACGAGAAGACCCTATGGAGCTTAAAACATCACACACCTGCCA
CCCCATTTTATTTACCCAGGTTCCTCCCCCGTGGCACCCTGATAGTATGTTTTTGGTTGGGGTGACCGCG
GAGAAAAACCCATCCTCCACAATGAAGGGGACTTCCCTAAACAGTAAGCCACAACTTTATGTATCAGCAA
ACTGACATCCATTGACCCAATATATTTGATTAACGAACCAAGTTACCCTAGGGATAACAGCGCAATCCAC
TTTGAGAGCCCCTATCGACAAGTGGGCTTACGACCTCGATGTTGGATCGGGGTATCCTAGTGGTGCAGCC
GCTACTAAAGGTTCGTTTGTTCAACGATTAA
>ON468312|Pristimantis_leoni_DHMECN_8759
AAAAAGCGTCAAAGCTTACTATGTTTATCCTAATCTCTTAACCCCCCTCGACCCCTTTAACCATACTGAG
AACTTCTATAAAATTATAGAACCTTTTATGCTAAAACTAGTAACAAGAGGTAACCCCTCTCTACAATGTA
GGTATACGCCAGCAAGAACCCCCCACTGGCAACTGACAATCCTAAATAGAAGTAGCAACCCCCCAAGAAA
ACCCTACTCCACCTCACTGTTAACCTAATACCAGGACATTTCAAGAAAGATTAAAAGAAAGAGAAGGAAC
TCGGCAAACATTAGCCCCGCCTGTTTACCAAAAACACCGCCTCTTGTTCCTATAAGAGGTCTAGCCTGCC
CAGTGACTTCTGTTTAACGGCCGCGGTATCCTAACCGTGCAAAGGTAGCGTAATCACTTGTCTTCTAAAT
AAAGACCAGTATGAAAGGCATCACGAGGACTAAACTGTCTCCTCTCCCTAATCAGTGAACCTAATAACCC
CGTGAAGAAGCGGGGATTTTTATATAAGACGAGAAGACCCTATGGAGCTTAAAACATCACACACCTGCCA
CCCCATTTTATTTACCCAGGTTCCTCCCCCGTGGCACCCTGATAGTATGTTTTTGGTTGGGGTGACCGCG
GAGAAAAACCCATCCTCCACAATGAAGGGGACTTCCCTAAACAGTAAGCCACAACTTTATGTATCAGCAA
ACTGACATCCATTGACCCAATATATTTGATTAACGAACCAAGTTACCCTAGGGATAACAGCGCAATCCAC
TTTGAGAGCCCCTATCGACAAGTGGGCTTACGACCTCGATGTTGGATCGGGGTATCCTGGTGGTGCAGCC
GCTACTAAAGGTTCGTTTGTTCAACGATAAA
>ON468313|Pristimantis_leoni_DHMECN_8757
AAAAGCGTCAAAGCTTACTATGTTTATCCTAATCTCTTAACCCCCCTCGACCCCTTTAACCATACTGAGA
ACTTCTATAAAATTATAGAACCTTTTATGCTAAAACTAGTAACAAGAGGTAACCCCTCTCTACAATGTAG
GTATACGCCAGCAAGAACCCCCCACTGGCAACTGACAATCCTAAATAGAAGTAGCAACCCCCCAAGAAAA
CCCTACTCCACCTCACTGTTAACCTAATACCAGGACATTTCAAGAAAGATTAAAAGAAAGAGAAGGAACT
CGGCAAACATTAGCCCCGCCTGTTTACCAAAAACACCGCCTCTTGTTCCTATAAGAGGTCTAGCCTGCCC
AGTGACTTCTGTTTAACGGCCGCGGTATCCTAACCGTGCAAAGGTAGCGTAATCACTTGTCTTCTAAATA
AAGACCAGTATGAAAGGCATCACGAGGACTAAACTGTCTCCTCTCCCTAATCAGTGAACCTAATAACCCC
GTGAAGAAGCGGGGATTTTTATATAAGACGAGAAGACCCTATGGAGCTTAAAACATCACACACCTGCCAC
CCCATTTTATTTACCCAGGTTCCTCCCCCGTGGCACCCTGATAGTATGTTTTTGGTTGGGGTGACCGCGG
AGAAAAACCCATCCTCCACAATGAAGGGGACTTCCCTAAACAGTAAGCCACAACTTTATGTATCAGCAAA
CTGACATCCATTGACCCAATATATTTGATTAACGAACCAAGTTACCCTAGGGATAACAGCGCAATCCACT
TTGAGAGCCCCTATCGACAAGTGGGCTTACGACCTCGATGTTGGATCGGGGTATCCTGGTGGTGCAGCCG
CTACTAAAGGTTCGTTTGTTCAACGATTAA
>ON468314|Pristimantis_leoni_DHMECN_8760
AAAAGCGTCAAAGCTTACTATGTTTATCCTAATCTCTTAACCCCCCTCGACCCCTTTAACCATACTGAGA
ACTTCTATAAAATTATAGAACCTTTTATGCTAAAACTAGTAACAAGAGGTAACCCCTCTCTACAATGTAG
GTATACGCCAGCAAGAACCCCCCACTGGCAACTGACAATCCTAAATAGAAGTAGCAACCCCCCAAGAAAA
CCCTACTCCACCTCACTGTTAACCTAATACCAGGACATTTCAAGAAAGATTAAAAGAAAGAGAAGGAACT
CGGCAAACATTAGCCCCGCCTGTTTACCAAAAACACCGCCTCTTGTTCCTATAAGAGGTCTAGCCTGCCC
AGTGACTTCTGTTTAACGGCCGCGGTATCCTAACCGTGCAAAGGTAGCGTAATCACTTGTCTTCTAAATA
AAGACCAGTATGAAAGGCATCACGAGGACTAAACTGTCTCCTCTCCCTAATCAGTGAACCTAATAACCCC
GTGAAGAAGCGGGGATTTTTATATAAGACGAGAAGACCCTATGGAGCTTAAAACATCACACACCTGCCAC
CCCATTTTATTTACCCAGGTTCCTCCCCCGTGGCACCCTGATAGTATGTTTTTGGTTGGGGTGACCGCGG
AGAAAAACCCATCCTCCACAATGAAGGGGACTTCCCTAAACAGTAAGCCACAACTTTATGTATCAGCAAA
CTGACATCCATTGACCCAATATATTTGATTAACGAACCAAGTTACCCTAGGGATAACAGCGCAATCCACT
TTGAGAGCCCCTATCGACAAGTGGGCTTACGACCTCGATGTTGGATCGGGGTATCCTGGTGGTGCAGCCG
CTACTAAAGGTTCGTTTGTTCAACGATTAA
>ON468315|Pristimantis_munozi_DHMECN_4938
AAAAAGCGTCAAAGCTTACTATGTTCATCCTAATTCCTTAATCCCACTTGACCCCTTTAATAGTACTGAG
AATTTCTATAAAATTATAGAACCTTTTATGCTAAAACTAGTAACAAGAGGTAACCCCCTCTCTACAATGT
AAGTATACATCAGCAAGAACCCACCACTGACAATTAACAGATCTAAATAAAAGTAGCAACCCCCCAAGAA
AACCCTACTCACTTAACTGTTAACCTAATACCAGAACATTTCAAGAAAGATTAAAAGAAAGAGAAGGAAT
TCGGCAAATATCAGCCCCGCCTGTTTACCAAAAACACCGCCTCTTGCCCCCCATAAGAGGTCTAGCCTGC
CCAGTGACTTCTGTTCAACGGCCGCGGTATCCTAACCGTGCAAAGGTAGCGTAATCACTTGTCTTCTAAA
TAGAGACCAGTATGAAAGGCATCACGAGGGCTAAACTGTCTCCTCCCCCTAATCAGTGAACCTAATAACC
CTGTGAAGAAGCAGGGATTTTTATATAAGACGAGAAGACCCTATGGAGCTTAAAACATCATAACACTTGC
CACCCCATCATATCTACCCCGGTTTCCCTTCCCATGGCACTCTGATTATATGTTTTTGGTTGGGGTGACC
GCGGAGAAAAACCTATCCTCCACAATGAAGGGGATTTCCCTAAACAGCAAGCCACAACTTTATGTATCAG
CAAACTGACATTCATTGACCCAATATATTTGATTAACGAACCAAGTTACCCTAGGGATAACAGCGCAATC
CACTTTGAGAGCCCCTATCGACAAGTGGGCTT
>ON468316|Pristimantis_munozi_MZUTI_1783
CCTAATTCCTTAATCCCCCTTGACCCCTTTAATAGTACTGAGAATTTCTTTAAAATTATAGAACCTTTTA
TGCTAAAACTAGTAACAAGAGGTAACCCCTCTCTACAATGTAAGTATACTTCAGCAAGAACCCACCACTG
ACAATTAACAGATCTAAATAAAAGTAGCAACCCCCAAGAAAACCCTACTCACTTAACTGTTAACCTAATA
CCAGAACATTTCAAGAAAGATTAAAAGAAAGAGAAGGAATTCGGCAAATATCAGCCCCGCCTGTTTACCA
AAAACACCGCCTCTTGCCCCCCCCCCATAAGAGGTCTAGCCTGCCCAGTGACTTCTGTTCAACGGCCGCG
GTATCCTAACCGTGCAAAGGTAGCGTAATCACTTGTCTTCTAAATAGAGACCAGTATGAAAGGCATCACG
AGGGCTAAACTGTCTCCTCCCCCTAATCAGTGAACCTAATAACCCTGTGAAGAAGCAGGGATTTTTATAT
AAGACGAGAAGACCCTATGGAGCTTAAAACATCATAACACTTGCCACCCCACCATATCTACCCCGGTTTC
CCTTCCCCTGGCACTCTGATTATATGTTTTTGGTTGGGGTGACCGCGGAGAAAAACCTATCCTCCACAAT
GAAGGGGATTTCCCTAAACAGCAAGCCACAACTTTATGTATCAGCAAACTGACATTCATTGACCCAATAT
ATTTGATTAACGAACCAAGTTACCCTAGGGATAACAGCGCAATCCACTTTGAGAGCCCCTATCGACAAGT
GGGCTTACGACCTCGATGTTGGATCGGGGTATCCTAGTGGTGTAGCCGCTA
>ON468317|Pristimantis_munozi_MZUTI_1782
AAAAGCGTCAAAGCTTACTATGTTCATCCTAATTCCTTAATCCCACTTGACCCCTTTAATAGTACTGAGA
ATTTCTATAAAATTATAGAACCTTTTATGCTAAAACTAGTAACAAGAGGTAACCCCTCTCTACAATGTAA
GTATACATCAGCAAGAACCCACCACTGACAATTAACAGATCTAAATAAAAGTAGCAACCCCCAAGAAAAC
CCTACTCACTTAACTGTTAACCTAATACCAGAACATTTCAAGAAAGATTAAAAGAAAGAGAAGGAATTCG
GCAAATATCAGCCCCGCCTGTTTACCAAAAACACCGCCTCTTGCCCCCCCCCCATAAGAGGTCTAGCCTG
CCCAGTGACTTCTGTTCAACGGCCGCGGTATCCTAACCGTGCAAAGGTAGCGTAATCACTTGTCTTCTAA
ATAGAGACCAGTATGAAAGGCATCACGAGGGCTAAACTGTCTCCTCCCCCTAATCAGTGAACCTAATAAC
CCTGTGAAGAAGCAGGGATTTTTATATAAGACGAGAAGACCCTATGGAGCTTAAAACATCATAACACTTG
CCACCCCACCATATCTACCCCGGTTTCCCTTCCCCTGGCACTCTGATTATATGTTTTTGGTTGGGGTGAC
CGCGGAGAAAAACCTATCCTCCACAATGAAGGGGATTTCCCTAAACAGCAAGCCACAACTTTATGTATCA
GCAAACTGACATTCATTGACCCAATATATTTGATTAACGAACCAAGTTACCCTAGGGATAACAGCGCAAT
CCACTTTGAGAGCCCCTATCGACAAGTGGGCTTACGACCTCGATGTTGGATCGGGGTATCCTAGTGGTGT
AGCCGCTACCA
>ON468318|Pristimantis_munozi_MZUTI_1784
AAAAGCGTCAAAGCTTACTATGTTCATCCTAATTCCTTAATCCCACTTGACCCCTTTAATAGTACTGAGA
ATTTCTATAAAATTATAGAACCTTTTATGCTAAAACTAGTAACAAGAGGTAACCCCTCTCTACAATGTAA
GTATACATCAGCAAGAACCCACCACTGACAATTAACAGATCTAAATAAAAGTAGCAACCCCCAAGAAAAC
CCTACTCACTTAACTGTTAACCTAATACCAGAACATTTCAAGAAAGATTAAAAGAAAGAGAAGGAATTCG
GCAAATATCAGCCCCGCCTGTTTACCAAAAACACCGCCTCTTGCCCCCCCCCCATAAGAGGTCTAGCCTG
CCCAGTGACTTCTGTTCAACGGCCGCGGTATCCTAACCGTGCAAAGGTAGCGTAATCACTTGTCTTCTAA
ATAGAGACCAGTATGAAAGGCATCACGAGGGCTAAACTGTCTCCTCCCCCTAATCAGTGAACCTAATAAC
CCTGTGAAGAAGCAGGGATTTTTATATAAGACGAGAAGACCCTATGGAGCTTAAAACATCATAACACTTG
CCACCCCACCATATCTACCCCGGTTTCCCTTCCCCTGGCACTCTGATTATATGTTTTTGGTTGGGGTGAC
CGCGGAGAAAAACCTATCCTCCACAATGAAGGGGATTTCCCTAAACAGCAAGCCACAACTTTATGTATCA
GCAAACTGACATTCATTGACCCAATATATTTGATTAACGAACCAAGTTACCCTAGGGATAACAGCGCAAT
CCACTTTGAGAGCCCCTATCGACAAGTGGGCTTACGACCTCGATGTTGGATCGGGGTATCCTAGTGGTGT
AGCCGCTACCAAGGGTTCGTTTGTTCACGATTAA
>ON468319|Pristimantis_munozi_MZUTI_1779
AAAAGCGTCAAAGCTTACTATGTTCATCCTAATTCCTTAATCCCACTTGACCCCTTTAATAGTACTGAGA
ATTTCTATAAAATTATAGAACCTTTTATGCTAAAACTAGTAACAAGAGGTAACCCCTCTCTACAATGTAA
GTATACATCAGCAAGAACCCACCACTGACAATTAACAGATCTAAATAAAAGTAGCAACCCCCAAGAAAAC
CCTACTCACTTAACTGTTAACCTAATACCAGAACATTTCAAGAAAGATTAAAAGAAAGAGAAGGAATTCG
GCAAATATCAGCCCCGCCTGTTTACCAAAAACACCGCCTCTTGCCCCCCCCCCATAAGAGGTCTAGCCTG
CCCAGTGACTTCTGTTCAACGGCCGCGGTATCCTAACCGTGCAAAGGTAGCGTAATCACTTGTCTTCTAA
ATAGAGACCAGTATGAAAGGCATCACGAGGGCTAAACTGTCTCCTCCCCCTAATCAGTGAACCTAATAAC
CCTGTGAAGAAGCAGGGATTTTTATATAAGACGAGAAGACCCTATGGAGCTTAAAACATCATAACACTTG
CCACCCCACCATATCTACCCCGGTTTCCCTTCCCCTGGCACTCTGATTATATGTTTTTGGTTGGGGTGAC
CGCGGAGAAAAACCTATCCTCCACAATGAAGGGGATTTCCCTAAACAGCAAGCCACAACTTTATGTATCA
GCAAACTGACATTCATTGACCCAATATATTTGATTAACGAACCAAGTTACCCTAGGGATAACAGCGCAAT
CCACTTTGAGAGCCCCTATCGACAAGTGGGCTTACGACCTCGATGTTGGATCGGGGTATCCTAGTGGTGT
AGCCGCTACCAAGGGTT
>ON468320|Pristimantis_sp_DHMECN_13329
TAATCCTACTCGACCCCTTTAATCATACTGAGAACTTCTATAAAATTATAGAACCTTTTATGCTAAAACT
AGTAACAAGAGGTAACCCCCTCTCTACAATGTAGGTATACGCCAGCAAGAACCCACCACTGACAACTAAC
AGATCTAAATAAAAGTAGCAACCTCCCAAGAAAATACCACTCCACCCAACTGTTAACCTAACACCAGAAC
ATTTCAAGAAAGATTAAAAGAAAGAGAAGGAATTCGGCAAATATTAGTCCCGCCTGTTTACCAAAAACAC
CGCCTCTTGCCCCCATAAGAGGTCTAGCCTGCCCAGTGACTTCTGTTCAACGGCCGCGGTATCCTAACCG
TGCAAAGGTAGCGTAATCACTTGTCTTCTAAATAAAGACTAGTATGAAAGGCATCACGAGAACTAAGCTG
TCTCCTCTCCCTAATCAGTGAACCTAATAACCCCGTGAAGAAGCGGGGATTTTTATATAAGACGAGAAGA
CCCTATGGAGCTTAAAACATCATAACACCTGCTACACTACCTACTTACCCCGGTTCTCCTCCCCGTAGCA
CCCTGATTATATGTTTTTGGTTGGGGTGACCGCGGAGAAAAACCCATCCTCCACAATGAAAGGGACTTCC
CTAAACAGTAAGCCACAGCTTTATGTATCAGCAAACTGACATCATTGACCCAATATATTTGACTAACGAA
CCAAGTTACCCTAGGGATAACAGCGCAATCCACTTTGAGAGCCCCTATCGACAAGTGGGCTTACGACCTC
GATG
>ON468321|Pristimanits_sp_DHMECN_13356
CTTACTGTGTTTATCCTAATTCCTTAATCCTACTCGACCCCTTTAATCATACTGAGAACTTCTATAAAAT
TATAGAACCTTTTATGCTAAAACTAGTAACAAGAGGTAACCCCCTCTCTACAATGTAGGTATACGCCAGC
AAGAACCCACCACTGACAACTAACAGATCTAAATAAAAGTAGCAACCTCCCAAGAAAATACCACTCCACC
CAACTGTTAACCTAACACCAGAACATTTCAAGAAAGATTAAAAGAAAGAGAAGGAATTCGGCAAATATTA
GTCCCGCCTGTTTACCAAAAACACCGCCTCTTGCCCCCCATAAGAGGTCTAGCCTGCCCAGTGACTTCTG
TTCAACGGCCGCGGTATCCTAACCGTGCAAAGGTAGCGTAATCACTTGTCTTCTAAATAAAGACTAGTAT
GAAAGGCATCACGAGAACTAAGCTGTCTCCTCTCCCTAATCAGTGAACCTAATAACCCCGTGAAGAAGCG
GGGATTTTTATATAAGACGAGAAGACCCTATGGAGCTTAAAACATCATAACACCTGCTACACTACCTACT
TACCCCGGTTCTCCTCCCCATAGCACCCTGATTATATGTTTTTGGTTGGGGTGACCGCGGAGAAAAACCC
ATCCTCCACAATGAAAGGGACTTCCCTAAACAGTAAGCCACAGCTTTATGTATCAGCAAACTGACATCAT
TGACCCAATATATTTGACTAACGAACCAAGTTACCCTAGGGATAACAGCGCAATCCACTTTGAGAGCCCC
TATCGACAAGTGGGCTTACGACCTCGATGTTGGATCGGGGTATCCTAGT
>ON468322|Pristimantis_sp_DHMECN_13355
ACTGTGTTTATCCTAATTCCTTAATCCTACTCGACCCCTTTAATCATACTGAGAACTTCTATAAAATTAT
AGAACCTTTTATGCTAAAACTAGTAACAAGAGGTAACCCCCTCTCTACAATGTAGGTATACGCCAGCAAG
AACCCACCACTGACAACTAACAGATCTAAATAAAAGTAGCAACCTCCCAAGAAAATACCACTCCACCCAA
CTGTTAACCTAACACCAGAACATTTCAAGAAAGATTAAAAGAAAGAGAAGGAATTCGGCAAATATTAGTC
CCGCCTGTTTACCAAAAACACCGCCTCTTGCCCCCCATAAGAGGTCTAGCCTGCCCAGTGACTTCTGTTC
AACGGCCGCGGTATCCTAACCGTGCAAAGGTAGCGTAATCACTTGTCTTCTAAATAAAGACTAGTATGAA
AGGCATCACGAGAACTAAGCTGTCTCCTCTCCCTAATCAGTGAACCTAATAACCCCGTGAAGAAGCGGGG
ATTTTTATATAAGACGAGAAGACCCTATGGAGCTTAAAACATCATAACACCTGCTACACTACCTACTTAC
CCCGGTTCTCCTCCCCATAGCACCCTGATTATATGTTTTTGGTTGGGGTGACCGCGGAGAAAAACCCATC
CTCCACAATGAAAGGGACTTCCCTAAACAGTAAGCCACAGCTTTATGTATCAGCAAACTGACATCATTGA
CCCAATATATTTGACTAACGAACCAAGTTACCCTAGGGATAACAGCGCAATCCACTTTGAGAGCCCCTAT
CGACAAGTGGGCTTACGACCTCGATGTTGGAT
>ON468323|Pristimantis_sp_DHMECN_13645
CTATGTTTATCCTAATTCCTTAATCCCACTCGACCCCTTTAATTATACTGAGAACTTCTATAAAATTATA
GAACTTTTTATGCTAACACTAGTAACAAGAGGTAATCCCTCTCTACAATGTAGGTATACGCCAGCAAGAA
CCCACCACTGACAACTAACAGACCTAAATAAAAGTAGTAACCTCCCAAGAAAATCCTACTCCACCCAACT
GTTAACCTAATACCAGAACACTTCAAGAAAGATTAAAAGAAAGAGAAGGAATTCGGCAAATATTAGTCCC
GCCTGTTTACCAAAAACACCGCCTCTTGGCCCCCCATAAGAGGTCTAGCCTGCCCAGTGACTTCTGTTCA
ACGGCCGCGGTATCCTAACCGTGCAAAGGTAGCGTAATCACTTGTCTTCTAAATAAAGACCAGTATGAAA
GGCATCACGAGGACTAAACTGTCTCCTCTCCCTAATCAGTGAACCTAATAACCCCGTGAAGAAGCGGGGA
TTTTTATATAAGACGAGAAGACCCTATGGAGCTTAAAACATCATAACACCTGCCACACACCTATTTACCC
CGGTTCTCCTCCCCGTGACACCCTGATTATATGTTTTTGGTTGGGGTGACCGCGGAGAAAAACCCATCCT
CCACAATGAAAGGGACTTCCCTAAACAGTAGGCCACAGCTTTATGTATCAGCAAACTGACATCCATTGAC
CCAATATATTTGATTAACGAACCAAGTTACCCTAGGGATAACAGCGCAATCCACTTTGAGAGCCCCTATC
GACAAGTGGGCTTACGACCTCGATGTTGGATCGGGGTATCCTAGTGGTGCAGCCGCTACT
>ON468324|Pristimantis_sp_DHMECN_13327
CTGTTAACCTAATACCAGAACACTTCAAGAAAGATTAAAAGAAAGAGAAGGAATTCGGCAAATATTAGTC
CCGCCTGTTTACCAAAAACACCGCCTCTTGGCCCCCCATAAGAGGTCTAGCCTGCCCAGTGACTTCTGTT
CAACGGCCGCGGTATCCTAACCGTGCAAAGGTAGCGTAATCACTTGTCTTCTAAATAAAGACCAGTATGA
AAGGCATCACGAGGACTAAACTGTCTCCTCTCCCTAATCAGTGAACCTAATAACCCCGTGAAGAAGCGGG
GATTTTTATATAAGACGAGAAGACCCTATGGAGCTTAAAACATCATAACACCTGCCACACACCTATTTAC
CCCGGTTCTCCTCCCCGTGACACCCTGATTATATGTTTTTGGTTGGGGTGACCGCGGAGAAAAACCCATC
CTCCACAATGAAAGGGACTTCCCTAAACAGTAGGCCACAGCTTTATGTATCAGCAAACTGACATCCATTG
ACCCAATATATTTGATTAACGAACCAAGTTACCCTAGGGATAACAGCGCAATCCACTTTGAGAGCCCCTA
TCGACAAGTGGGCTTACGACCTCGATGTTGGATCGGGGTATCCTAGTGGTGCAGCCGCTA
>ON468325|Pristimantis_sp_DHMECN_13644
ACTATGTTTATCCTAATTCCTTAATCCCACTCGACCCCTTTAATTATACTGAGAACTTCTATAAAAATTA
TAGAACTTTTTATGCTAAAACTAGTAACAAGAGGTAATCCCTCTCTACAATGTAGGTATACGCCAGCAAG
AACCCACCACTGACAACTAACAGACCTAAATAAAAGTAGTAACCTCCCAAGAAAATCCTACTCCACCCAA
CTGTTAACCTAATACCAGAACACTTCAAGAAAGATTAAAAGAAAGAGAAGGAATTCGGCAAATATTAGTC
CCGCCTGTTTACCAAAAACACCGCCTCTTGGCCCCCCATAAGAGGTCTAGCCTGCCCAGTGACTTCTGTT
CAACGGCCGCGGTATCCTAACCGTGCAAAGGTAGCGTAATCACTTGTCTTCTAAATAAAGACCAGTATGA
AAGGCATCACGAGGACTAAACTGTCTCCTCTCCCTAATCAGTGAACCTAATAACCCCGTGAAGAAGCGGG
GATTTTTATATAAGACGAGAAGACCCTATGGAGCTTAAAACATCATAACACCTGCCACACACCTATTTAC
CCCGGTTCTCCTCCCCGTGACACCCTGATTATATGTTTTTGGTTGGGGTGACCGCGGAGAAAAACCCATC
CTCCACAATGAAAGGGACTTCCCTAAACAGTAGGCCACAGCTTTATGTATCAGCAAACTGACATCCATTG
ACCCAATATATTTGATTAACGAACCAAGTTACCCTAGGGATAACAGCGCAATCCACTTTGAGAGCCCCTA
TCGACAAGTGGGCTTACGACCTCGATGTTGGATCGGGGTATCCTAGTGGTGCAGCCGC
>ON468326|Pristimantis_sp_DHMECN_13642
TTCCTTAATCCCACTCGACCCCTTTAATTATACTGAGAACTTCTATAAAAATTATAGAACTTTTTATGCT
AAAACTAGTAACAAGAGGTAATCCCTCTCTACAATGTAGGTATACGCCAGCAAGAACCCACCACTGACAA
CTAACAGACCTAAATAAAAGTAGTAACCTCCCAAGAAAATCCTACTCCACCCAACTGTTAACCTAATACC
AGAACACTTCAAGAAAGATTAAAAGAAAGAGAAGGAATTCGGCAAATATTAGTCCCGCCTGTTTACCAAA
AACACCGCCTCTTGGCCCCCCATAAGAGGTCTAGCCTGCCCAGTGACTTCTGTTCAACGGCCGCGGTATC
CTAACCGTGCAAAGGTAGCGTAATCACTTGTCTTCTAAATAAAGACCAGTATGAAAGGCATCACGAGGAC
TAAACTGTCTCCTCTCCCTAATCAGTGAACCTAATAACCCCGTGAAGAAGCGGGGATTTTTATATAAGAC
GAGAAGACCCTATGGAGCTTAAAACATCATAACACCTGCCACACACCTATTTACCCCGGTTCTCCTCCCC
GTGACACCCTGATTATATGTTTTTGGTTGGGGTGACCGCGGAGAAAAACCCATCCTCCACAATGAAAGGG
ACTTCCCTAAACAGTAGGCCACAGCTTTATGTATCAGCAAACTGACATCCATTGACCCAATATATTTGAT
TAACGAACCAAGTTACCCTAGGGATAACAGCGCAATCCACTTTGAGAGCCCCTATCGACAAGTGGGCTTA
CGACCTCGATGTTGGATCGGGGTATCCTAGTGGTGCAGCCGCTACT
>ON468327|Pristimantis_sp_ZSFQ_4511
TACTGAGAACTTCTATAAAAATTATAGAACTTTTTATGCTAAAACTAGTAACAAGAGGTAATCCCTCTCT
ACAATGTAGGTATACGCCAGCAAGAACCCACCACTGACAACTAACAGACCTAAATAAAAGTAGTAACCTC
CCAAGAAAATCCTACTCCACCCAACTGTTAACCTAATACCAGAACACTTCAAGAAAGATTAAAAGAAAGA
GAAGGAATTCGGCAAATATTAGTCCCGCCTGTTTACCAAAAACACCGCCTCTTGGCCCCCCATAAGAGGT
CTAGCCTGCCCAGTGACTTCTGTTCAACGGCCGCGGTATCCTAACCGTGCAAAGGTAGCGTAATCACTTG
TCTTCTAAATAAAGACCAGTATGAAAGGCATCACGAGGACTAAACTGTCTCCTCTCCCTAATCAGTGAAC
CTAATAACCCCGTGAAGAAGCGGGGATTTTTATATATGACGAGAAGACCCTATGGAGCTTAAAACATCAT
AACACCTGCCACACACCTATTTACCCCGGTTCTCCTCCCCGTGACACCCTGATTATATGTTTTTGGTTGG
GGTGACCGCGGAGAAAAACCCATCCTCCACAATGAAAGGGACTTCCCTAAACAGTAGGCCACAGCTTTAT
GTATCAGCAAACTGACATCCA
>ON468328|Pristimantis_sp_ZSFQ_4513
AATTATACTGAGAACTTCTATAAAAATTATAGAACTTTTTATGCTAAAACTAGTAACAAGAGGTAATCCC
TCTCTACAATGTAGGTATACGCCAGCAAGAACCCACCACTGACAACTAACAGACCTAAATAAAAGTAGTA
ACCTCCCAAGAAAATCCTACTCCACCCAACTGTTAACCTAATACCAGAACACTTCAAGAAAGATTAAAAG
AAAGAGAAGGAATTCGGCAAATATTAGTCCCGCCTGTTTACCAAAAACACCGCCTCTTGGCCCCCCATAA
GAGGTCTAGCCTGCCCAGTGACTTCTGTTCAACGGCCGCGGTATCCTAACCGTGCAAAGGTAGCGTAATC
ACTTGTCTTCTAAATAAAGACCAGTATGAAAGGCATCACGAGGACTAAACTGTCTCCTCTCCCTAATCAG
TGAACCTAATAACCCCGTGAAGAAGCGGGGATTTTTATATAAGACGAGAAGACCCTATGGAGCTTAAAAC
ATCATAACACCTGCCACACACCTATTTACCCCGGTTCTCCTCCCCGTGACACCCTGATTATATGTTTTTG
GTTGGGGTGACCGCGGAGAAAAACCCATCCTCCACAATGAAAGGGACTTCCCTAAACAGTAGGCCACAG
>ON468329|Pristimantis_sp_ZSFQ_4431
AATCATACTGAGAATTTCTATAAAACTATAGAACCTTTCATGCTAAAACTAGTAACAAGAGGTAACCCCT
CTCTACAATACAGGTATACGCCAGCAAGAACCCATCACTGGCAACTAACAGGTCTAAATAAAAGTAGCAA
CTTCCCAAGAAAACCCTACCCCACCCAACTGTTAACCTTATACCAGAACATTTCAAGAAGGATTAAAAGG
GAAAGAAGGAATTCGGCAAACATTAGTCCCGCCTGTTTACCAAAAACATCGCCTCTTGCCCCCATAAGAG
GTCTAGCCTGCCCAGTGACTTCTGTTCAACGGCCGCGGTATCCTAACCGTGCAAAGGTAGCGTAATCACT
TGTCCCCTAAATAGAGACCAGTATGAAAGGCATCACGAGGATTAAACTGTCTCCTCTCCCTAATCAGTGA
ACCTAATAGCCCCGTGAAGAAGCGGGGATTTTTATATAAGACGAGAAGACCCTATGGAGCTTAAAACATC
ATACACCTGCCACACATCTTACTTACCCCGGTTCCCCACCCCGTGGCACCCTGATTATATGTTTTTGGTT
GGGGTGACCGCGGA
>ON468330|Pristimantis_sp_DHMECN_13633
TCTCTACAATACAGGTATACGCCAGCAAGAACCCATCACTGGCAACTAACAGGTCTAAATAAAAGTAGCA
ACTTCCCAAGAAAACCCTACCCCACCCAACTGTTAACCTTATACCAGAACATTTCAAGAAGGATTAAAAG
GGAAAGAAGGAATTCGGCAAACATTAGTCCCGCCTGTTTACCAAAAACATCGCCTCTTGCCCCCATAAGA
GGTCTAGCCTGCCCAGTGACTTCTGTTCAACGGCCGCGGTATCCTAACCGTGCAAAGGTAGCGTAATCAC
TTGTCCCCTAAATAGAGACCAGTATGAAAGGCATCACGAGGATTAAACTGTCTCCTCTCCCTAATCAGTG
AACCTAATAGCCCCGTGAAGAAGCGGGGATTTTTATATAAGACGAGAAGACCCTATGGAGCTTAAAACAT
CATACACCTGCCACACATCTTACTTACCCCGGTTCCCCACCCCGTGGCACCCTGATTATATGTTTTTGGT
TGGGGTGACCGCGGAGAAAAATCTATCCTCCACAATGAAGGGGACTTCCCTAAGCAATAAGCCACAACTT
TATGTATCAGTAAACTGACATCCATTGACCCAATATACTTGATTAACGAACCAAGTTACCCTAGGGATAA
CAGCGCAATCCACTTTGAGAGCCCCTATCGACAAGT
>ON468331|Pristimantis_sp_DHMECN_13635
TCGACCCCTTTAATCATACTGAGAATTTCTATAAAACTATAGAACCTTTCATGCTAAAACTAGTAACAAG
AGGTAACCCCTCTCTACAATACAGGTATACGCCAGCAAGAACCCATCACTGGCAACTAACAGGTCTAAAT
AAAAGTAGCAACTTCCCAAGAAAACCCTACCCCACCCAACTGTTAACCTTATACCAGAACATTTCAAGAA
GGATTAAAAGGGAAAGAAGGAATTCGGCAAACATTAGTCCCGCCTGTTTACCAAAAACATCGCCTCTTGC
CCCCATATGAGATCTAGCCTGCCCAGTGACTTCTGTTCAACGGCCGCGGTATCCTAACCGTGCAAAGGTA
GCGTAATCACTTGTCCCCTAAATAGAGACCAGTATGAAAGGCATCACGAGGATTAAACTGGCTCCTCTCC
CTAATCAGTGAACCTAATAGCCCCGTGAAGAAGCGGGGATTTTTATATAAGACGAGAAGACCCTATGGAG
CTTAAAACATCATACACCTGCCACACATCTTACTTACCCCGGTTCCCCACCCCGTGGCACCCTGATTATA
TGTTTTTGGTTGGGGTGACCGCGGAGAAAAATCTATCCTCCACAATGAAGGGGACTTCCCTAAGCAATAA
GCCACAACTTTATGTATCAGTAAACTGACATCCATTGACCCAATATACTTGATTAACGAACCAAGTTACC
CTAGGGATAACAGCGCAATCCACTTTGAGAGCCCCTATCGACAAGTGGGCTTACGACCTCGATGTTGGAT
CGGGGTATCCTAGTGGTGTAGCCGCT
>ON468332|Pristimantis_sp_DHMECN_13634
TCGACCCCTTTAATCATACTGAGAATTTCTATAAAACTATAGAACCTTTCATGCTAAAACTAGTAACAAG
AGGTAACCCCTCTCTACAATACAGGTATACGCCAGCAAGAACCCATCACTGGCAACTAACAGGTCTAAAT
AAAAGTAGCAACTTCCCAAGAAAACCCTACCCCACCCAACTGTTAACCTTATACCAGAACATTTCAAGAA
GGATTAAAAGGGAAAGAAGGAATTCGGCAAACATTAGTCCCGCCTGTTTACCAAAAACATCGCCTCTTGC
CCCCATAAGAGGTCTAGCCTGCCCAGTGACTTCTGTTCAACGGCCGCGGTATCCTAACCGTGCAAAGGTA
GCGTAATCACTTGTCCCCTAAATAGAGACCAGTATGAAAGGCATCACGAGGATTAAACTGTCTCCTCTCC
CTAATCAGTGAACCTAATAGCCCCGTGAAGAAGCGGGGATTTTTATATAAGACGAGAAGACCCTATGGAG
CTTAAAACATCATACACCTGCCACACATCTTACTTACCCCGGTTCCCCACCCCGTGGCACCCTGATTATA
TGTTTTTGGTTGGGGTGACCGCGGAGAAAAATCTATCCTCCACAATGAAGGGGACTTCCCTAAGCAATAA
GCCACAACTTTATGTATCAGTAAACTGACATCCATTGACCCAATATACTTGATTAACGAACCAAGTTACC
CTAGGGATAACAGCGCAATCCACTTTGAGAGCCCCTATCGACAAGTGGGCTTACGACCTCGATG
>ON468333|Pristimantis_ocreatus_ZSFQ_4546
AATTATACTGAGAACTTCTATAAGATTATAGAACCTTTTATGCTAAAACTAGTAACAAGAGGCAACCCCC
TCTCTAAAATGTAGGTATACGCCAGCAAGAACCCACCACTGACAACTAACAGGCCTAAATAAAAGTAGCA
ACCTCCCAAGAAAATCCTACCCCACCCACTGTTAACCTAATACCAGAACATTTCAAGAAAGATTAAAAGA
AAGAGAAGGAATTCGGCAAACATTAGTCCCGCCTGTTTACCAAAAACACCGCCTCTTGCTTATATAAGAG
GTCTAGCCTGCCCAGTGACTTCTGTTCAACGGCCGCGGTATCCTAACCGTGCAAAGGTAGCGTAATCACT
TGTCTTTTAAATAAAGACCAGTATGAAAGGCATCACGAGGACTAAACTGTCTCCTCTCCCTAATCAGTGA
ACCTAATAACCCCGTGAAGAAGCGGGGGTTTTTATATAAGACGAGAAGACCCTATGGAGCTTAAAACATC
ATAACACCTGCCACACCACTTACTTACCCCGGTTCTCTCCCCCGTGACACCCTGATTATATGTTTTTGGT
TGGGGTGACCGCGGAGAAAAACCCATCCTCCACAATGAAGGGGACTTCCCTAAGCAGTAAGCCACAACTT
TATGCATCAGTAAACTGACATCA
>ON468334|Pristimantis_ocreatus_QCAZ_43161
AAAAAGCGTCAAAGCTTACTATGTTTATCCCAATTCCTTAATCCCACTCGACCCCTTTAATTATACTGAG
AACTTCTATAAGATTATAGAACCTTTTATGCTAAAACTAGTAACAAGAGGCAACCCCTCTCTAAAATGTA
GGTATACGCCAGCAAGAACCCACCACTGACAACTAACAGGCCTAAATAAAAGTAGCAACCTCCCAAGAAA
ACCCTACCCCACCCACTGTTAACCTAATACCAGAACATTTCAAGAAAGATTAAAAGAAAGAGAAGGAATT
CGGCAAACATTAGTCCCGCCTGTTTACCAAAAACACCGCCTCTTGCTTATATAAGAGGTCTAGCCTGCCC
AGTGACTTCTGTTCAACGGCCGCGGTATCCTAACCGTGCAAAGGTAGCGTAATCACTTGTCTTCTAAATA
AAGACCAGTATGAAAGGCATCACGAGGACTAAACTGTCTCCTCTCCCTAATCAGTGAACCTAATAACCCC
GTGAAGAAGCGGGGATTTTTATATAAGACGAGAAGACCCTATGGAGCTTAAAACATCATAACACCTGCCA
CACCACTTACTTACCCCGGTTCTCTCCCCCGTGACACCCTGATTATATGTTTTTGGTTGGGGTGACCGCG
GAGAAAAACCTATCCTCCACAATGAAGGGGACTTCCCCAAGCAGTAAGCCACAACTTTATGCATCAGTAA
ACTGACATCATTGACCCAATATATTTGATTAACGAACCAAGTTACCCTAGGGATAACAGCGCAATCCACT
TTGAGAGCCCCTATCGACAAGTGGGCTTACGACCTCGATGTTGGATCGGGGTATCCTAGTGGTGCAGCCG
CTACTAAAGGTTCGTTTGTTCAACGATTAA
>ON468335|Pristimantis_ocreatus_DHMECN_13650
ACTATGTTTATCCCAATTCCTTAATCCCACTCGACCCCTTTAATTATACTGAGAACTTCTATAAGATTAT
AGAACCTTTTATGCTAAAACTAGTAACAAGAGGCAACCCCTCTCTAAAATGTAGATATACGCCAGCAAGA
ACCCACCACTGACAACTAACAGGCCTAAATAAAAGTAGCAACCTCCCAAGAAAACCCTACCCCACCCACT
GTTAACCTAATACCAGAACATTTCAAGAAAGATTAAAAGAAAGAGAAGGAATTCGGCAAACATTAGTCCC
GCCTGTTTACCAAAAACACCGCCTCTTGCTTATATAAGAGGTCTAGCCTGCCCAGTGACTTCTGTTCAAC
GGCCGCGGTATCCTAACCGTGCAAAGGTAGCGTAATCACTTGTCTTCTAAATAAAGACCAGTATGAAAGG
CATCACGAGGACTAAACTGTCTCCTCTCCCTAATCAGTGAACCTAATAACCCCGTGAAGAAGCGGGGATT
TTTATATAAGACGAGAAGACCCTATGGAGCTTAAAACATCATAACACCTGCCACACCACTTACTTACCCC
GGTTCTCTCCCCCGTGACACCCTGATTATATGTTTTTGGTTGGGGTGACCGCGGAGAAAAACCTATCCTC
CACAATGAAGGGGGGCTTCCCCAAGCAGTAAGCCACAACTTTATGCATCAGTAAACTGACATCATTGACC
CAATATATTTGATTAACGAACCAAGTTACCCTAGGGATAACAGCGCAATCCACTTTGAGAGCCCCTATCG
ACAAGTGGGCTTACGACCTCGATGTTGGATCGGGGTATCCTAGTGGTGCAGCCGCTACT
>ON468336|Pristimantis_ocreatus_QCAZ_42111
TCAAAGCTTACTATGTTTATCCCAATTCCTTAATCCCACTCGACCCCTTTAATTATACTGAGAACTTCTA
TAAGATTATAGAACCTTTTATGCTAAAACTAGTAACAAGAGGCAACCCCTCTCTAAAATGTAGGTATACG
CCAGCAAGAACCCACCACTGACAACTAACAGGCCTAAATAAAAGTAGCAACCTCCCAAGAAAACCCTACC
CCACCCACTGTTAACCTAATACCAGAACATTTCAAGAAAGATTAAAAGAAAGAGAAGGAATTCGGCAAAC
ATTAGTCCCGCCTGTTTACCAAAAACACCGCCTCTTGCTTATATAAGAGGTCTAGCCTGCCCAGTGACTT
CTGTTCAACGGCCGCGGTATCCTAACCGTGCAAAGGTAGCGTAATCACTTGTCTTCTAAATAAAGACCAG
TATGAAAGGCATCACGAGGACTAAACTGTCTCCTCTCCCTAATCAGTGAACCTAATAACCCCGTGAAGAA
GCGGGGATTTTTATATAAGACGAGAAGACCCTATGGAGCTTAAAACATCATAACACCTGCCACACCACTT
ACTTACCCCGGTTCTCTCCCCCGTGACACCCTGATTATATGTTTTTGGTTGGGGTGACCGCGGAGAAAAA
CCTATCCTCCACAATGAAGGGGGACTTCCCCAAGCAGTAAGCCACAACTTTATGCATCAGTAAACTGACA
TCATTGACCCAATATATTTGATTAACGAACCAAGTTACCCTAGGGATAACAGCGCAATCCACTTTGAGAG
CCCCTATCGACAAGTGGGCTTACGACCTCGATGTTGGATCGGGGTATCCTAGTGGTGCAGCCGCTACTAA
>ON468337|Pristimantis_ocreatus_DHMECN_13669
ATCCCAATTCCTTAATCCCACTCGACCCCTTTAATTATACTGAGAACTTCTATAAGATTATAGAACCTTT
TATGCTAAAACTAGTAACAAGAGGCAACCCCTCTCTAAAATGTAGGTATACGCCAGCAAGAACCCACCAC
TGACAACTAACAGGCCTAAATAAAAGTAGCAACCTCCCAAGAAAACCCTACCCCACCCACTGTTAACCTA
ATACCAGAACATTTCAAGAAAGATTAAAAGAAAGAGAAGGAATTCGGCAAACATTAGTCCCGCCTGTTTA
CCAAAAACACCGCCTCTTGCTTATATAAGAGGTCTAGCCTGCCCAGTGACTTCTGTTCAACGGCCGCGGT
ATCCTAACCGTGCAAAGGTAGCGTAATCACTTGTCTTCTAAATAAAGACCAGTATGAAAGGCATCACGAG
GACTAAACTGTCTCCTCTCCCTAATCAGTGAACCTAATAACCCCGTGAAGAAGCGGGGATTTTTATATAA
GACGAGAAGACCCTATGGAGCTTAAAACATCATAACACCTGCCACACCACTTACTTACCCCGGTTCTCTC
CCCCGTGACACCCTGATTATATGTTTTTGGTTGGGGTGACCGCGGAGAAAAACCTATCCTCCACAATGAA
GGGGGACTTCCCCAAGCAGTAAGCCACAACTTTATGCATCAGTAAACTGACATCATTGACCCAATATATT
TGATTAACGAACCAAGTTACCCTAGGGATAACAGCGCAATCCACTTTGAGAGCCCCTATCGACAAGTGGG
CTTACGACCTCGATGTTGGAT
>ON468338|Pristimantis_ocreatus_QCAZ_43162
AAAAAGCGTCAAAGCTTACTATGTTTATCCCAATTCCTTAATCCCACTCGACCCCTTTAATTATACTGAG
AACTTCTATAAGATTATAGAACCTTTTATGCTAAAACTAGTAACAAGAGGCAACCCCTCTCTAAAATGTA
GGTATACGCCAGCAAGAACCCACCACTGACAACTAACAGGCCTAAATAAAAGTAGCAACCTCCCAAGAAA
ACCCTACCCCACCCACTGTTAACCTAATACCAGAACATTTCAAGAAAGATTAAAAGAAAGAGAAGGAATT
CGGCAAACATTAGTCCCGCCTGTTTACCAAAAACACCGCCTCTTGCTTATATAAGAGGTCTAGCCTGCCC
AGTGACTTCTGTTCAACGGCCGCGGTATCCTAACCGTGCAAAGGTAGCGTAATCACTTGTCTTCTAAATA
AAGACCAGTATGAAAGGCATCACGAGGACTAAACTGTCTCCTCTCCCTAATCAGTGAACCTAATAACCCC
GTGAAGAAGCGGGGATTTTTATATAAGACGAGAAGACCCTATGGAGCTTAAAACATCATAACACCTGCCA
CACCACTTACTTACCCCGGTTCTCTCCCCCGTGACACCCTGATTATATGTTTTTGGTTGGGGTGACCGCG
GAGAAAAACCTATCCTCCACAATGAAGGGGGACTTCCCCAAGCAGTAAGCCACAACTTTATGCATCAGTA
AACTGACATCATTGACCCAATATATTTGATTAACGAACCAAGTTACCCTAGGGATAACAGCGCAATCCAC
TTTGAGAGCCCCTATCGACAAGTGGGCTTACGACCTCGATGTTGGATCGGGGTATCCTAGTGGTGCAGCC
GCTACTAAAGTCGTTGTCAACATA
>ON468339|Pristimantis_ocreatus_ZSFQ_4456
CTCGACCCCTTTAATTATACTGAGAACTTCTATAAGATTATAGAACCTTTTATGCTAAAACTAGTAACAA
GAGGCAACCCCCTCTCTAAAATGTAGGTATATGCCAGCAAGAACCCACCACTGACAACTAACAGGCCTAA
ATAAAAGTAGCAACCTCCCAAGAAAACCCTACCCCACCCACTGTTAACCTAATACCAGAACATTTCAAGA
AAGATTAAAAGAAAGAGAAGGAATTCGGCAAACATTAGTCCCGCCTGTTTACCAAAAACACCGCCTCTTG
CTTATATAAGAGGTCTAGCCTGCCCAGTGACTTCTGTTCAACGGCCGCGGTATCCTAACCGTGCAAAGGT
AGCGTAATCACTTGTCTTCTAAATAAAGACCAGTATGAAAGGCATCACGAGGACTAAACTGTCTCCTCTC
CCTAATCAGTGAACCTAATAACCCCGTGAAGAAGCGGGGATTTTTATATAAGACGAGAAGACCCTATGGA
GCTTAAAACATCATAACACCTGCCACACCACTTACTTACCCCGGTTCTCTCCCCCGTGACACCCTGATTA
TATGTTTTTGGTTGGGGTGACCGCGGAGAAAAACCTATCCTCCACAATGAAGGGGGACTTCCCCAAGCAG
TAAGCCACAACTTTATGCATCAGTAAACTGACATCATTGACCCAATATATTTGATTAACGAACCAAGTTA
CCCTAGGGATAACAGCGCAATCCACTTTGAGAGCCCCTATCGACAAGTGGGCTTACGACCTCGATGTTGG
ATCGGGGTATCCTAGTGGTGCAGCCGCTACT
>ON468340|Pristimantis_ocreatus_ZSFQ_4454
CTCGACCCCTTTAATTATACTGAGAACTTCTATAAGATTATAGAACCTTTTATGCTAAAACTAGTAACAA
GAGGCAACCCCCTCTCTAAAATGTAGGTATATGCCAGCAAGAACCCACCACTGACAACTAACAGGCCTAA
ATAAAAGTAGCAACCTCCCAAGAAAACCCTACCCCACCCACTGTTAACCTAATACCAGAACATTTCAAGA
AAGATTAAAAGAAAGAGAAGGAATTCGGCAAACATTAGTCCCGCCTGTTTACCAAAAACACCGCCTCTTG
CTTATATAAGAGGTCTAGCCTGCCCAGTGACTTCTGTTCAACGGCCGCGGTATCCTAACCGTGCAAAGGT
AGCGTAATCACTTGTCTTCTAAATAAAGACCAGTATGAAAGGCATCACGAGGACTAAACTGTCTCCTCTC
CCTAATCAGTGAACCTAATAACCCCGTGAAGAAGCGGGGATTTTTATATAAGACGAGAAGACCCTATGGA
GCTTAAAACATCATAACACCTGCCACACCACTTACTTACCCCGGTTCTCTCCCCCGTGACACCCTGATTA
TATGTTTTTGGTTGGGGTGACCGCGAAGAAAAACCTATCCTCCACAATGAAGGGGGACTTCCCCAAGCAG
TAAGCCACAACTTTATGCATCAGTAAACTGACATCATTGACCCAATATATTTGATTAACGAACCAAGTTA
CCCTAGGGATAACAGCGCAATCCACTTTGAGAGCCCCTATCGACAAGTGGGCTTACGACCTCGATGTTGG
ATCGGGGTATCCTAGTGGTGCAGCCGCTACT
>ON468341|Pristimantis_ocreatus_ZSFQ_4457
ATACTGAGAACTTCTATAAGATTATAGAACCTTTTATGCTAAAACTAGTAACAAGAGGCAACCCCCTCTC
TAAAATGTAGGTATATGCCAGCAAGAACCCACCACTGACAACTAACAGGCCTAAATAAAAGTAGCAACCT
CCCAAGAAAACCCTACCCCACCCACTGTTAACCTAATACCAGAACATTTCAAGAAAGATTAAAAGAAAGA
GAAGGAATTCGGCAAACATTAGTCCCGCCTGTTTACCAAAAACACCGCCTCTTGCTTATATAAGAGGTCT
AGCCTGCCCAGTGACTTCTGTTCAACGGCCGCGGTATCCTAACCGTGCAAAGGTAGCGTAATCACTTGTC
TTCTAAATAAAGACCAGTATGAAAGGCATCACGAGGACTAAACTGTCTCCTCTCCCTAATCAGTGAACCT
ACTAACCCCGTGAAGAAGCGGGGATTTTTATATAAGACGAGAAGACCCTATGGAGCTTAAAACATCATAA
CACCTGCCACACCACTTACTTACCCCGGTTCTCTCCCCCGTGACACCCTGATTATATGTTTTTGGTTGGG
GTGACCGCGAAGAAAAACCTATCCTCCACAATGAAGGGGGACTTCCCCAAGCAGTAAGCCACAACTTTAT
GCATCAGTAAACTGACATCATTGACCCAATATATTTGATTAACGAACCAAGTTACCCTAGGGATAACAGC
GCAATCCACTTTGAGAGCCCCTATCGACAAGTGGGCTTACGACCTCGATGTTGGATCGGGGTATCCTAGT
GGT
>ON468342|Pristimantis_ocreatus_ZSFQ_4455
ATACTGAGAACTTCTATAAGACTATAGAACCTTTTATGCTAAAACTAGTAACAAGAGGCAACCCCCTCTC
TAAAATGTAGGTATATGCCAGCAAGAACCCACCACTGACAACTAACAGGCCTAAATAAAAGTAGCAACCT
CCCAAGAAAACCCTACCCCACCCACTGTTAACCTAATACCAGAACATTTCAAGAAAGATTAAAAGAAAGA
GAAGGAATTCGGCAAACATTAGTCCCGCCTGTTTACCAAAAACACCGCCTCTTGCTTATATAAGAGGTCT
AGCCTGCCCAGTGACTTCTGTTCAACGGCCGCGGTATCCTAACCGTGCAAAGGTAGCGTAATCACTTGTC
TTCTAAATAAAGACCAGTATGAAAGGCATCACGAGGACTAAACTGTCTCCTCTCCCTAATCAGTGAACCT
AATAACCCCGTGAAGAAGCGGGGATTTTTATATAAGACGAGAAGACCCTATGGAGCTTAAAACATCATAA
CACCTGCCACACCACTTACTTACCCCGGTTCTCTCCCCCGTGACACCCTGATTATATGTTTTTGGTTGGG
GTGACCGCGAAGAAAAACCTATCCTCCACAATGAAGGGGAACTTCCCCAAGCAGTAAGCCACAACTTTAT
GCATCAGTAAACTGACATCATTGACCCAATATATTTGATTAACGAACCAAGTTACCCTAGGGATAACAGC
GCAATCCACTTTGAGAGCCCCTATCGACAAGTGGGCTTACGACCTCGATGTTGGATCGGGGTATCCTAGT
GGTGCAGCCGCTACT
>ON468343|Pristimantis_gladiator_MZUTI_1131
AAAAGCGTCAAAGCTTACTATGTTTATCCTAATTTCTTAATCCCACTCGACCCCTTTAATCATACTGAGA
ACTTCTATAAAATTATAGAACCTTTTATGCTAAAACTAGTAACAAGAGGTAACCCCTCTCTACAGTGTAG
GTATACGCCAACAAGAACCCACCATTGGCAATCAACAGATTTAAATAAAAGTGGCAACTTCCCCAGAAAA
CCCCACTCCCTCAGCTGTTAACCTAATACCAGAACACTTCAAGAAAGATTAAAAGAAAGAGAAGGAACTC
GGCAAACATTAGCCCCGCCTGTTTACCAAAAACACCGCCTCTTGCTCCCATAAGAGGTCTAGCCTGCCCA
GTGACTTCTGTTCAACGGCCGCGGTATCCTAACCGTGCAAAGGTAGCGTAATCACTTGTCTCCTAAATAG
AGACTAGTATGAATGGCATCACGAGGACTAAGCTGTCTCCTCTCCCTAATCAGTGAACCTAATAACCCCG
TGAAGAAGCGGGGATTTTTATATAAGACGAGAAGACCCTGTGGAGCTTAAATCATTATAACACCTGCCAC
CTCACTCTATCTACCCAGGTTTTTCCCCCCCGTGGCACCATGATTATATGTTTTTGGTTGGGGTGACCGC
GGAGAAAAACCTATCCTCCACAATGAAGGGGACTTCCCTAAACAGTAAGCTACAACTTTATGTATCAGCA
AACTGACATCCATTGACCCAATATATTTGATTAACGAACCAAGTTACCCCAGGGATAACAGCGCAATCCA
CTTCGAGAGCCCCTATCGACAAGTGGGCTTACGACCTCGATGTTGGATCGTGGTATCCTAGTGGTGCAGC
CGCTACTAAAGGTTCGTTTGTTCAACGATTAA
>ON468344|Pristimantis_gladiator_MZUTI_1117
AAAAAGCGTCAAAGCTTACTATGTTTATCCTAATTTCTTAATCCCACTCGACCCCTTTAATCATACTGAG
AACTTCTATAAAATTATAGAACCTTTTATGCTAAAACTAGTAACAAGAGGTAACCCCTCTCTACAGTGTA
GGTATACGCCAACAAGAACCCACCATTGGCAATCAACAGATTTAAATAAAAGTGGCAACTTCCCCAGAAA
ACCCCACTCCCTCAGCTGTTAACCTAATACCAGAACACTTCAAGAAAGATTAAAAGAAAGAGAAGGAACT
CGGCAAACATTAGCCCCGCCTGTTTACCAAAAACACCGCCTCTTGCTCCCATAAGAGGTCTAGCCTGCCC
AGTGACTTCTGTTCAACGGCCGCGGTATCCTAACCGTGCAAAGGTAGCGTAATCACTTGTCTCCTAAATA
GAGACTAGTATGAATGGCATCACGAGGACTAAGCTGTCTCCTCTCCCTAATCAGTGAACCTAATAACCCC
GTGAAGAAGCGGGGATTTTTATATAAGACGAGAAGACCCTGTGGAGCTTAAATCATTATAACACCTGCCA
CCTCACTCTATCTACCCAGGTTTTTCCCCCCCGTGGCACCATGATTATATGTTTTTGGTTGGGGTGACCG
CGGAGAAAAACCTATCCTCCACAATGAAAGGGACTTCCCTAAACAGTAAGCTACAACTTTATGTATCAGC
AAACTGACATCCATTGACCCAATATATTTGATTAACGAACCAAGTTACCCCAGGGATAACAGCGCAATCC
ACTTCGAGAGCCCCTATCGACAAGTGGGCTTACGACCTCGATGTTGGATCGTGGTATCCTAGTGGTGCAG
CCGCTACTAAAGGTTCGTTTGTTCACGATTAA
>ON468345|Pristimantis_gladiator_QCAZ_18875
TAGTAACAAGAGGTAACCCCTCTCTACAGTGTAGGTATACACCAACAAGAACCCACCATTGGCAATCAAC
AGATTTAAATAAAAGTGGCAACTTCCCCAGAAAACCCCACTCCCTCAGCTGTTAACCTAATACCAGAACA
CTTCAAGAAAGATTAAAAGAAAGAGAAGGAACTCGGCAAACATTAGCCCCGCCTGTTTACCAAAAACACC
GCCTCTTGCTCCCATAAGAGGTCTAGCCTGCCCAGTGACTTCTGTTCAACGGCCGCGGTATCCTAACCGT
GCAAAGGTAGCGTAATCACTTGTCTCCTAAATAGAGACTAGTATGAATGGCATCACGAGGACTAAGCTGT
CTCCTCTCCCTAATCAGTGAACCTAATAACCCCGTGAAGAAGCGGGGATTTTTATATAAGACGAGAAGAC
CCTGTGGAGCTTAAATCATTATAACACCTGCCACCTCACTCTATCTACCCAGGTTTTCCCCCCCCCCCGT
GGCACCATGATTATATGTTTTTGGTTGGGGTGACCGCGGAGAAAAACCTATCCTCCACAATGAAAGGGAC
TTCCCTAAACAGTAAGCTACAACTTTATGTATCAGCAAACTGACATCCATTGACCCAATATATTTGATTA
ACGAACCAAGTTACCCCAGGGATAACAGCGCAATCCACTTCGAGAGCCCCTATCGACAAGTGGGCTTACG
ACCTCGATGTTGGATCGTGGTATCCTAGTGGTG
>ON468346|Pristimantis_gladiator_MZUTI_1123
AAAAGCGTCAAAGCTTACTATGTTTATCCTAATTTCTTAATCCCACTCGACCCCTTTAATCATACTGAGA
ACTTCTATAAAATTATAGAACCTTTTATGCTAAAACTAGTAACAAGAGGTAACCCCTCTCTACAGTGTAG
GTATACGCCAACAAGAACCCACCATTGGCAATCAACAGATTTAAATAAAAGTGGCAACTTCCCCAGAAAA
CCCCACTCCCTCAGCTGTTAACCTAATACCAGAACACTTCAAGAAAGATTAAAAGAAAGAGAAGGAACTC
GGCAAACATTAGCCCCGCCTGTTTACCAAAAACACCGCCTCTTGCTCCCATAAGAGGTCTAGCCTGCCCA
GTGACTTCTGTTCAACGGCCGCGGTATCCTAACCGTGCAAAGGTAGCGTAATCACTTGTCTCCTAAATAG
AGACTAGTATGAATGGCATCACGAGGACTAAGCTGTCTCCTCTCCCTAATCAGTGAACCTAATAACCCCG
TGAAGAAGCGGGGATTTTTATATAAGACGAGAAGACCCTGTGGAGCTTAAATCATTATAACACCTGCCAC
CTCACTCTATCTACCCAGGTTTTCCCCCCCCCGTGGCACCATGATTATATGTTTTTGGTTGGGGTGACCG
CGGAGAAAAACCCATCCTCCACAATGAAAGGGACTTCCCTAAACAGTAAGCTACAACTTTATGTATCAGC
AAACTGACATCCATTGACCCAATATATTTGATTAACGAACCAAGTTACCCCAGGGATAACAGCGCAATCC
ACTTCGAGAGCCCCTATCGACAAGTGGGCTTACGACCTCGATGTTGGATCGTGGTATCCTAGTGGTGCAG
CCGCTACTAAAGGTTCGTTTGTTCAACGATTAA
>ON468347|Pristimantis_gladiator_QCAZ_18874
TTACTATGTTTATCCTAATTTCTTAATCCCACTCGACCCCTTTAATCATACTGAGAACTTCTATAAAATT
ATAGAACCTTTTATGCTAAAACTAGTAACAAGAGGTAACCCCTCTCTACAGTGTAGGTATACGCCAACAA
GAACCCACCATTGGCAATCAACAGATTTAAATAAAAGTGGCAACTTCCCCAGAAAACCCCACTCCCTCAG
CTGTTAACCTAATACCAGAACACTTCAAGAAAGATTAAAAGAAAGAGAAGGAACTCGGCAAACATTAGCC
CCGCCTGTTTACCAAAAACACCGCCTCTTGCTCCCATAAGAGGTCTAGCCTGCCCAGTGACTTCTGTTCA
ACGGCCGCGGTATCCTAACCGTGCAAAGGTAGCGTAATCACTTGTCTCCTAAATAGAGACTAGTATGAAT
GGCATCACGAGGACTAAGCTGTCTCCTCTCCCTAATCAGTGAACCTAATAACCCCGTGAAGAAGCGGGGA
TTTTTATATAAGACGAGAAGACCCTGTGGAGCTTAAATCATTATAACACCTGCCACCTCACTCTATCTAC
CCAGGTTTTTCCCCCCGTGGCACCATGATTATATGTTTTTGGTTGGGGTGACCGCGGAGAAAAACCTATC
CTCCACAATGAAAGGGACTTCCCTAAACAGTAAGCTACAACTTTATGTATCAGCAAACTGACATCCATTG
ACCCAATATATTTGATTAACGAACCAAGTTACCCCAGGGATAACAGCGCAATCCACTTCGAGAGCCCCTA
TCGACAAGTGGGCTTACGACCTCGATGTTGGATCGTGGTATCCTAGTGGTGCAGCCGCTACTAAAGGTTC
GTTTGTTCAACGATAAA
>ON468348|Pristimantis_gladiator_MZUTI_1122
AAAAGCGTCAAAGCTTACTATGTTTATCCTAATTTCTTAATCCCACTCGACCCCTTTAATCATACTGAGA
ACTTCTATAAAATTATAGAACCTTTTATGCTAAAACTAGTAACAAGAGGTAACCCCTCTCTACAGTGTAG
GTATACGCCAACAAGAACCCACCATTGGCAATCAACAGATTTAAATAAAAGTGGCAACTTCCCCAGAAAA
CCCCACTCCCTCAGCTGTTAACCTAATACCAGAACACTTCAAGAAAGATTAAAAGAAAGAGAAGGAACTC
GGCAAACATTAGCCCCGCCTGTTTACCAAAAACACCGCCTCTTGCTCCCATAAGAGGTCTAGCCTGCCCA
GTGACTTCTGTTCAACGGCCGCGGTATCCTAACCGTGCAAAGGTAGCGTAATCACTTGTCTCCTAAATAG
AGACTAGTATGAATGGCATCACGAGGACTAAGCTGTCTCCTCTCCCTAATCAGTGAACCTAATAACCCCG
TGAAGAAGCGGGGATTTTTATATAAGACGAGAAGACCCTGTGGAGCTTAAATCATTATAACACCTGCCAC
CTCACTCTATCTACCCAGGTTTTTCCCCCCCCGTGGCACCATGATTATATGTTTTTGGTTGGGGTGACCG
CGGAGAAAAACCTATCCTCCACAATGAAAGGGACTTCCCTAAACAGTAAGCTACAACTTTATGTATCAGC
AAACTGACATCCATTGACCCAATATATTTGATTAACGAACCAAGTTACCCCAGGGATAACAGCGCAATCC
ACTTCGAGAGCCCCTATCGACAAGTGGGCTTACGACCTCGATGTTGGATCGTGGTATCCTAGTGGTGCAG
CCGCTACTAAAGGTTCGTTTGTTCAACGATTAA
>ON468349|Pristimantis_gladiator_MZUTI_1214
AAAAAGCGTCAAAGCTTACTATGTTTATCCTAATTTCTTAATCCCACTCGACCCCTTTAATCATACTGAG
AACTTCTATAAAATTATAGAACCTTTTATGCTAAAACTAGTAACAAGAGGTAACCCCTCTCTACAGTGTA
GGTATACGCCAACAAGAACCCACCATTGGCAATCAACAGATTTAAATAAAAGTGGCAACTTCCCCAGAAA
ACCCCACTCCCTCAGCTGTTAACCTAATACCAGAACACTTCAAGAAAGATTAAAAGAAAGAGAAGGAACT
CGGCAAACATTAGCCCCGCCTGTTTACCAAAAACACCGCCTCTTGCTCCCATAAGAGGTCTAGCCTGCCC
AGTGACTTCTGTTCAACGGCCGCGGTATCCTAACCGTGCAAAGGTAGCGTAATCACTTGTCTCCTAAATA
GAGACTAGTATGAATGGCATCACGAGGACTAAGCTGTCTCCTCTCCCTAATCAGTGAACCTAATAACCCC
GTGAAGAAGCGGGGATTTTTATATAAGACGAGAAGACCCTGTGGAGCTTAAATCATTATAACACCTGCCA
CCTCACTCTATCTACCCAGGTTTTTCCCCCCCCGTGGCACCATGATTATATGTTTTTGGTTGGGGTGACC
GCGGAGAAAAACCTATCCTCCACAATGAAAGGGACTTCCCTAAACAGTAAGCTACAACTTTATGTATCAG
CAAACTGACATCCATTGACCCAATATATTTGATTAACGAACCAAGTTACCCCAGGGATAACAGCGCAATC
CACTTCGAGAGCCCCTATCGACAAGTGGGCTTACGACCTCGATGTTGGATCGTGGTATCCTAGTGGTGCA
GCCGCTACTAAAGGTTCGTTTGTTCACGATTAA
>ON468350|Pristimantis_gladiator_MZUTI_1118
AAAAAGCGTCAAAGCTTACTATGTTTATCCTAATTTCTTAATCCCACTCGACCCCTTTAATCATACTGAG
AACTTCTATAAAATTATAGAACCTTTTATGCTAAAACTAGTAACAAGAGGTAACCCCTCTCTACAGTGTA
GGTATACGCCAACAAGAACCCACCATTGGCAATCAACAGATTTAAATAAAAGTGGCAACTTCCCCAGAAA
ACCCCACTCCCTCAGCTGTTAACCTAATACCAGAACACTTCAAGAAAGATTAAAAGAAAGAGAAGGAACT
CGGCAAACATTAGCCCCGCCTGTTTACCAAAAACACCGCCTCTTGCTCCCATAAGAGGTCTAGCCTGCCC
AGTGACTTCTGTTCAACGGCCGCGGTATCCTAACCGTGCAAAGGTAGCGTAATCACTTGTCTCCTAAATA
GAGACTAGTATGAATGGCATCACGAGGACTAAGCTGTCTCCTCTCCCTAATCAGTGAACCTAATAACCCC
GTGAAGAAGCGGGGATTTTTATATAAGACGAGAAGACCCTGTGGAGCTTAAATCATTATAACACCTGCCA
CCTCACTCTATCTACCCAGGTTTTTCCCCCCCCGTGGCACCATGATTATATGTTTTTGGTTGGGGTGACC
GCGGAGAAAAACCTATCCTCCACAATGAAAGGGACTTCCCTAAACAGTAAGCTACAACTTTATGTATCAG
CAAACTGACATCCATTGACCCAATATATTTGATTAACGAACCAAGTTACCCCAGGGATAACAGCGCAATC
CACTTCGAGAGCCCCTATCGACAAGTGGGCTTACGACCTCGATGTTGGATCGTGGTATCCTAGTGGTGCA
GCCGCTACTAAAGGTTCGTTTGTTCACGATTAA
>ON468351|Pristimantis_sp_DHMECN_15824
CTTCTATAAAATTATAGAACCTTTTATGCTAAAACTAGTAACAAGAGGTAACCCCCTCTCTACAATGTAA
GTATACGCCAACAAGAACCCACCATTGGCAATCAACAGATTTAAGTAAAAGTGGCAACTTCCACCCAGAA
AACCCCACCCCCACTCAACTGTTAACCTAATACCAGAACATTTCAAGAAAGATTAAAAGAAAGAGAAGGA
ACTCGGCAAACATTAGCCCCGCCTGTTTACCAAAAACACCGCCTCTTGTCCCTATAAGAGGTCTAGCCTG
CCCAGTGACTTCTGTTCAACGGCCGCGGTATCCTAACCGTGCAAAGGTAGCGTAATCACTTGTCCCCTAA
ATAGAGACTAGTATGAATGGCATCACGAGGACTAAGCTGTCTCCTCTCCCTAATCAGTGAACCTAATAAC
CCCGTGAAGAAGCGGGGATTTTTATATAAGACGAGAAGACCCTGTGGAGCTTAAATCATTATAACACCTG
CCGCCTCACTCTATCTACCCAGGTTTTTCCCCCCGTGGCACCATGATTATATGTTTTTGGTTGGGGTGAC
CGCGGAGAAAAACCTATCCTCCACAATGAAGGGGACTTCCCTAAACAGTAAGCTACAACTTTATGTATCA
GCAAACTGACATCCATTGACCCAATATATTTGATTAACGAACCAAGTTACCCCAGGGATAACAGCGCAAT
CCACTTCGAGAGCCCCTATCGACAAGTGGGCTTACGACCTCGATGTTGGATCGTGGTATCCTAGTGGTGC
AGCCGCTACT
>ON468352|Pristimantis_sp_DHMECN_14702
CTTAATCTCACTCGACCCCTTTAATCATACTGAGAACTTCTATAAAATTATAGAACCTTTTATGCTAAAA
CTAGTAACAAGAGGTAACCCCTCTCTACAATGTAGGTATACGCCACAAGGATCCACCACTGGCAATCAAC
AGATTTAAGTAAAAGTGGCAACTTCCCCCAGAAAACCCCACCCCACTCAACTGTTAACCTAATACCAGAA
CATTTCAAGAAAGATTAAAAGAAAGAGAAGGAACTCGGCAAACATTAGCCCCGCCTGTTTACCAAAAACA
CCGCCTCTTGTCCCTATAAGAGGTCTAGCCTGCCCAGTGACTTCTGTTCAACGGCCGCGGTATCCTAACC
GTGCAAAGGTAGCGTAATCACTTGTCCCCTAAATAGAGACTAGTATGAATGGCATCACGAGGACTAAGCT
GTCTCCTCTCCCTAATCAGTGAACCTAATAACCCCGTGAAGAAGCGGGGATTTTTATATAAGACGAGAAG
ACCCTGTGGAGCTTAAATCATTATAACACCTGCCACCTCACTCTATCTACCCAGGTTTTTCCCCCCGTGG
CACCATGATTATATGTTTTTGGTTGGGGTGACCGCGGAGAAAAACCTATCCTCCACAATGAAGGGGACTT
CCCTAAACAGTAAGCTACAACTTTATGTATCAGCAAACTGACATCCATTGACCCAATATATTTGATTAAC
GAACCAAGTTACCCCAGGGATAACAGCGCAATCCACTTCGAGAGCCCCTATCGACAAGTGGGCTTACGAC
CTCGATG
>ON468353|Pristimantis_sp_DHMECN_14701
GTCAAAGCTTACTATGTTTATCCTAATTTCTTAATCTCACTCGACCCCTTTAATCATACTGAGAACTTCT
ATAAAATTATAGAACCTTTTATGCTAAAACTAGTAACAAGAGGTAACCCCTCTCTACAATGTAGGTATAC
GCCACAAGGATCCACCACTGGCAATCAACAGATTTAAGTAAAAGTGGCAACTTCCCCCAGAAAACCCCAC
CCCACTCAACTGTTAACCTAATACCAGAACATTTCAAGAAAGATTAAAAGAAAGAGAAGGAACTCGGCAA
ACATTAGCCCCGCCTGTTTACCAAAAACACCGCCTCTTGTCCCTATAAGAGGTCTAGCCTGCCCAGTGAC
TTCTGTTCAACGGCCGCGGTATCCTAACCGTGCAAAGGTAGCGTAATCACTTGTCCCCTAAATAGAGACT
AGTATGAATGGCATCACGAGGACTAAGCTGTCTCCTCTCCCTAATCAGTGAACCTAATAACCCCGTGAAG
AAGCGGGGATTTTTATATAAGACGAGAAGACCCTGTGGAGCTTAAATCATTATAACACCTGCCACCTCAC
TCTATCTACCCAGGTTTTTCCCCCCGTGGCACCATGATTATATGTTTTTGGTTGGGGTGACCGCGGAGAA
AAACCTATCCTCCACAATGAAGGGGACTTCCCTAAACAGTAAGCTACAACTTTATGTATCAGCAAACTGA
CATCCATTGACCCAATATATTTGATTAACGAACCAAGTTACCCCAGGGATAACAGCGCAATCCACTTCGA
GAGCCCCTATCGACAAGTGGGCTTACGACCTCGATGTTGGATCGTGGTATCCTAGTGGTGCAGCCGCTAC
T
>ON468354|Pristimantis_sp_DHMECN_14450
CTATGTTTATCCTAATTTCTTAATCTCACTCGACCCCTTTAATCATACTGAGAACTTCTATAAAACTATA
GAACCTTTTATGCTAAAACTAGTAACAAGAGGTAACCCCTCTCTACAATGTAGGTATACGCCAACAAGAA
CCCACCATTGGCAATCAACAGATTTAAATAAAAGTGGCAACTTCCCTAGAAAACCCCACCCTACTCAATT
GTTAACCTAACACCAGAACATTTCAAGAAAGATTAAAAGAAAGAGAAGGAACTCGGCAAACATTAGCCCC
GCCTGTTTACCAAAAACACCGCCTCTTGCCCCCATAAGAGGTCTAGCCTGCCCAGTGACTTCTGTTCAAC
GGCCGCGGTATCCTAACCGTGCAAAGGTAGCGTAATCACTTGTCCCCTAAATAGAGACTAGTATGAATGG
CATCACGAGGACTAAGCTGTCTCCTCTCCCTAATCAGTGAACCTAATAACCCCGTGAAGAAGCGGGGATT
TTTATATAAGACGAGAAGACCCTGTGGAGCTTAAATCACTATAACACCTGCCACCTCACTTTATCTACCC
AGGTTTCCCCCCCCGTGGCACCATGATTATATGTTTTTGGTTGGGGTGACCGCGGAGAAAAACCTATCCT
CCACAATGAAGGGGACTTCCCTAAGCAGTAAGCCACAACTTTATGTATCAGCAAACTGACATCCATTGAC
CCAATATATTTGATTAACGAACCAAGTTACCCCAGGGATAACAGCGCAATCCACTTCGAGAGCCCCTATC
GACAAGTGGGCTTACGACCTCGATGTTGGATCGTGGTATCCTAGTGGTGCAGCCGCTACT
>ON468355|Pristimantis_sp_DHMECN_14446
GCTTACTATGTTTATCCTAATTTCTTAATCTCACTCGACCCCTTTAATCATACTGAGAACTTCTATAAAA
CTATAGAACCTTTTATGCTAAAACTAGTAACAAGAGGTAACCCCTCTCTACAATGTAGGTATACGCCAAC
AAGAACCCACCATTGGCAATCAACAGATTTAAATAAAAGTGGCAACTTCCCTAGAAAACCCCACCCTACT
CAATTGTTAACCTAACACCAGAACATTTCAAGAAAGATTAAAAGAAAGAGAAGGAACTCGGCAAACATTA
GCCCCGCCTGTTTACCAAAAACACCGCCTCTTGCCCCCATAAGAGGTCTAGCCTGCCCAGTGACTTCTGT
TCAACGGCCGCGGTATCCTAACCGTGCAAAGGTAGCGTAATCACTTGTCCCCTAAATAGAGACTAGTATG
AATGGCATCACGAGGACTAAGCTGTCTCCTCTCCCTAATCAGTGAACCTAATAACCCCGTGAAGAAGCGG
GGATTTTTATATAAGACGAGAAGACCCTGTGGAGCTTAAATCACTATAACACCTGCCACCTCACTTTATC
TACCCAGGTTTCCCCCCCCGTGGCACCATGATTATATGTTTTTGGTTGGGGTGACCGCGGAGAAAAACCT
ATCCTCCACAATGAAGGGGACTTCCCTAAGCAGTAAGCCACAACTTTATGTATCAGCAAACTGACATCCA
TTGACCCAATATATTTGATTAACGAACCAAGTTACCCCAGGGATAACAGCGCAATCCACTTCGAGAGCCC
CTATCGACAAGTGGGCTTACGACCTCGATGTTGGATCGTGGTATCCTAGTGGTGCAGCCGCTACT
>ON468356|Pristimantis_sp_QCAZ_40808
TCAAAGCTTACTATGTTTATCCTAATTTTTAATCTCACTCGACCCCTTTAATCATACTGAGAACTTCTAT
AAAACTATAGAACCTTTTATGCTAAAACTAGTAACAAGAGGTAACCCCTCTCTACAATGTAGGTATACGC
CAACAAGAACCCACCATTGGCAATCAACAGATTTAAATAAAAGTGGCAACTTCCCTAGAAAACCCCACCC
TACTCAATTGTTAACCTAACACCAGAACATTTCAAGAAAGATTAAAAGAAAGAGAAGGAACTCGGCAAAC
ATTAGCCCCGCCTGTTTACCAAAAACACCGCCTCTTGCCCCCATAAGAGGTCTAGCCTGCCCAGTGACTT
CTGTTCAACGGCCGCGGTATCCTAACCGTGCAAAGGTAGCGTAATCACTTGTCCCCTAAATAGAGACTAG
TATGAATGGCATCACGAGGACTAAGCTGTCTCCTCTCCCTAATCAGTGAACCTAATAACCCCGTGAAGAA
GCGGGGATTTTTATATAAGACGAGAAGACCCTGTGGAGCTTAAATCACTATAACACCTGCCACCTCACTT
TATCTACCCAGGTTTTTCCCCCCGTGGCACCCTGATTATATGTTTTTGGTTGGGGTGACCGCGGAGAAAA
ACCTATCCTCCACAATGAAGGGGACTTCCCTAAGCAGTAAGCCACAACTTTATGTATCAGCAAACTGACA
TCCATTGACCCAATATATTTGATTAACGAACCAAGTTACCCCAGGGATAACAGCGCAATCCACTTCGAGA
GCCCCTATCGACAAGTGGGCTTACGACCTCGATGTTGGATCGTGGTATCCTAGTGGTGCAGCCGCTACTA
AAGGTTCGTTTGTTCAACGATTAA
>ON468357|Pristimantis_sp_QCAZ_41305
AAAAAGCGTCAAAGCTTACTATGTTTATCCTAATTTCTTAATCTCACTCGACCCCTTTAATCATACTGAG
AACTTCTATAAAACTATAGAACCTTTTATGCTAAAACTAGTAACAAGAGGTAACCCCTCTCTACAATGTA
GGTATACGCCAACAAGAACCCATCATTGGCAATTAACAGATTTAAATAAAAGTGGCAACTTCCCTAGAAA
ACCCCACCCTACTCAATTGTTAACCTAACACCAGAACATTTCAAGAAAGATTAAAAGAAAGAGAAGGAAC
TCGGCAAACATTAGCCCCGCCTGTTTACCAAAAACACCGCCTCTTGCCCCCATAAGAGGTCTAGCCTGCC
CAGTGACTTCTGTTCAACGGCCGCGGTATCCTAACCGTGCAAAGGTAGCGTAATCACTTGTCCCCTAAAT
AGAGACTAGTATGAATGGCATCACGAGGACTAAGCTGTCTCCTCTCCCTAATCAGTGAACCTAATAACCC
CGTGAAGAAGCGGGGATTTTTATATAAGACGAGAAGACCCTGTGGAGCTTAAATCACTATAACACCTGCC
ACCTCACTTTATCTGCCCAGGTTTTTCCCCCCGTGGCACCATGATTATATGTTTTTGGTTGGGGTGACCG
CGGAGAAAAACCTATCCTCCACAATGAAGGGGACTTCCCTAAGCAGTAAGCCACAACTTTATGTATCAGC
AAACTGACATCCATTGACCCAATATATTTGATTAACGAACCAAGTTACCCCAGGGATAACAGCGCAATCC
ACTTCGAGAGCCCCTATCGACAAGTGGGCTTACGACCTCGATGTTGGATCGTGGTATCCTAGTGGTGCAG
CCGCTACTAAAGGTTCGTTTGTTCAACGATTAA
>ON468358|Pristimantis_sp_QCAZ_41260
AAAAAGCGTCAAAGCTTACTATGTTTATCCTAATTTCTTAATCTCACTCGACCCCTTTAATCATACTGAG
AACTTCTATAAAACTATAGAACCTTTTATGCTAAAACTAGTAACAAGAGGTAACCCCTCTCTACAATGTA
GGTATACGCCAACAAGAACCCATCATTGGCAATTAACAGATTTAAATAAAAGTGGCAACTTCCCTAGAAA
ACCCCACCCTACTCAATTGTTAACCTAACACCAGAACATTTCAAGAAAGATTAAAAGAAAGAGAAGGAAC
TCGGCAAACATTAGCCCCGCCTGTTTACCAAAAACACCGCCTCTTGCCCCCATAAGAGGTCTAGCCTGCC
CAGTGACTTCTGTTCAACGGCCGCGGTATCCTAACCGTGCAAAGGTAGCGTAATCACTTGTCCCCTAAAT
AGAGACTAGTATGAATGGCATCACGAGGACTAAGCTGTCTCCTCTCCCTAATCAGTGAACCTAATAACCC
CGTGAAGAAGCGGGGATTTTTATATAAGACGAGAAGACCCTGTGGAGCTTAAATCACTATAACACCTGCC
ACCTCACTTTATCTACCCAGGTTTTTCCCCCCGTGGCACCATGATTATATGTTTTTGGTTGGGGTGACCG
CGGAGAAAAACCTATCCTCCGCAATGAAGGGGACTTCCCTAAGCAGTAAGCCACAACTTTATGTATCAGC
AAACTGACATCCATTGACCCAATATATTTGATTAACGAACCAAGTTACCCCAGGGATAACAGCGCAATCC
ACTTCGAGAGCCCCTATCGACAAGTGGGCTTACGACCTCGATGTTGGATCGTGGTATCCTAGTGGTGCAG
CCGCTACTAAAGGTTCGTTTGTTCAACGATTAA
>ON468359|Pristimantis_festae_QCAZ_11677
AAAAAGCGTCAAAGCTTACTATGTTTATCCTAATTTCTTAATCTCACTCGACCCCTTTAATCATACTGAG
AACTTCTATAAGATTATAGAACCTTTTATGCTAAAACTAGTAACAAGAGGTAACCCCTCTCTACAATGTG
AGTATACGCCAACAAGAACCCACCATTGGCAATCAACAGATTTAAATAAAAGTGGCAACTTCCCCCAGAA
AACCCCACCCTACTCAACTGTTAACCTAATACCAGAACATTTCAAGAAAGATTAAAAGAAAGAGAAGGAA
CTCGGCAAACATTAGCCCCGCCTGTTTACCAAAAACACCGCCTCTTGTCCCCCTATAAGAGGTCTAGCCT
GCCCAGTGACTTCTGTTCAACGGCCGCGGTATCCTAACCGTGCAAAGGTAGCGTAATCACTTGTCCCCTA
AATAGAGACTAGTATGAATGGCACCACGAGGACTAAGCTGTCTCCTCTCCCTAATCAGTGAACCTAATAA
CCCCGTGAAGAAGCGGGGATTTTTATATAAGACGAGAAGACCCTGTGGAGCTTAAATCACTATAACATCT
GCCACCTCACTCTATCTACCCAGGTTTTTCCCCCCGTGGCACTATGATTATATGTTTTTGGTTGGGGTGA
CCGCGGAGAAAAACCTATCCTCCACAATGAAAGGGACTTCCCTAAACAGTAAGCTACAACTTTATGTATC
AGCAAACTGACATCCATTGACCCAATATACTTGATTAACGAACCAAGTTACCCCAGGGATAACAGCGCAA
TCCACTTCGAGAGCCCCTATCGACAAGTGGGCTTACGACCTCGATGTTGGATCGTGGTATCCTAGTGGTG
CAGCCGCTACTAAAGGTTCGTTTGTTCAACGATTAA
>ON468360|Pristimantis_festae_QCAZ_52629
AAAAAGCGTCAAAGCTTACTGTGTTTATCCTAATTTCTTAATCTCACTCGACCCCTTTAATCATACTGAG
AACTTCTATAAGATTATAGAACCTTTTATGCTAAAACTAGTAACAAGAGGTAACCCCTCTCTACAATGTG
GGTATACGCCAACAAGAACCCATCATTGGCAATCAACAGATTTAAATAAAAGTGGCAACTTCCCCCAGAA
AACCCCACCCCACCCAACTGTTAACCTAATACCAGAACATTTCAAGAAAGATTAAAAGAAAGAGAAGGAA
CTCGGCAAACATTAGCCCCGCCTGTTTACCAAAAACACCGCCTCTTGTCCCCCTATAAGAGGTCTAGCCT
GCCCAGTGACTTCTGTTCAACGGCCGCGGTATCCTAACCGTGCAAAGGTAGCGTAATCACTTGTCCCCTA
AATAGAGACTAGTATGAATGGCATCACGAGGACTAAGCTGTCTCCTCTCCCTAATCAGTGAACCTAATAA
CCCCGTGAAGAAGCGGGGATTTTTATATAAGACGAGAAGACCCTGTGGAGCTTAAATCACTATAACACCT
GCCACCTCACTCTATCTACCCAGGTTTTTCCCCCCGTGGCACTATGATTATATGTTTTTGGTTGGGGTGA
CCGCGGAGAAAAACCTATCCTCCACAATGAAAGGGACTTCCCTAAACAGTAAGCTACAACTTTATGTATC
AGCAAACTGACATCCATTGACCCAATATACTTGATTAACGAACCAAGTTACCCCAGGGATAACAGCGCAA
TCCACTTCGAGAGCCCCTATCGACAGGTGGGCTTACGACCTCGATGTTGGATCGTGGTATCCTAGTGGTG
CAGCCGCTACTAAAGGTTCGTTTGTTCAACGATTAA
>ON468361|Pristimantis_festae_QCAZ_52628
AAAAAGCGTCAAAGCTTACTATGTTTATCCTAATTTCTTAATCTCACTCGACCCCTTTAATCATACTGAG
AACTTCTATAAGATTATAGAACCTTTTATGCTAAAACTAGTAACAAGAGGTAACCCCTCTCTACAATGTG
GGTATACGCCAACAAGAACCCATCATTGGCAATCAACAGATTTAAATAAAAGTGGCAACTTCCCCCAGAA
AACCCCACCCCACCCAACTGTTAACCTAATACCAGAACATTTCAAGAAAGATTAAAAGAAAGAGAAGGAA
CTCGGCAAACATTAGCCCCGCCTGTTTACCAAAAACACCGCCTCTTGTCCCCCTATAAGAGGTCTAGCCT
GCCCAGTGACTTCTGTTCAACGGCCGCGGTATCCTAACCGTGCAAAGGTAGCGTAATCACTTGTCCCCTA
AATAGAGACTAGTATGAATGGCATCACGAGGACTAAGCTGTCTCCTCTCCCTAATCAGTGAACCTAATAA
CCCTGTGAAGAAGCGGGGATTTTTATATAAGACGAGAAGACCCTGTGGAGCTTAAATCACTATAACACCT
GCCACCTCACTCTATCTACCCAGGTTTTTCCCCCCGTGGCACTATGATTATATGTTTTTGGTTGGGGTGA
CCGCGGAGAAAAACCTATCCTCCACAATGAAAGGGACTTCCCTAAACAGTAAGCTACAACTTTATGTATC
AGCAAACTGACATCCATTGACCCAATATACTTGATTAACGAACCAAGTTACCCCAGGGATAACAGCGCAA
TCCACTTCGAGAGCCCCTATCGACAGGTGGGCTTACGACCTCGATGTTGGATCGTGGTATCCTAGTGGTG
CAGCCGCTACTAAAGGTTCGTTTGTTCAACGATTAA
>ON468362|Pristimantis_festae_QCAZ_49755
AAAAGCGTCAAAGCTTACTATGTTTATCCTAATTTTTAATCTCACTCGACCCCTTTAATCATACTGAGAA
CTTCTATAAGATTATAGAACCTTTTATGCTAAAACTAGTAACAAGAGGTAACCCCTCTCTACAATGTAGG
TGTACGCCAACAAGAACCCACCATTGGCAATCAACAGATTTAAATAAAAGTGGCAACTTCCCCCAGAAAA
CCCCACCCCACTCAACTGTTAACCTAATACCAGAACATTTCAAGAAAGATTAAAAGAAAGAGAAGGAACT
CGGCAAACATTAGCCCCGCCTGTTTACCAAAAACACCGCCTCTTGTTCCCCTATAAGAGGTCTAGCCTGC
CCAGTGACTTCTGTTCAACGGCCGCGGTATCCTAACCGTGCAAAGGTAGCGTAATCACTTGTCTCCTAAA
TAGAGACTAGTATGAATGGCATCACGAGGACTAAGCTGTCTCCTCTCCCTAATCAGTGAACCTAATAACC
CCGTGAAGAAGCGGGGATTTTTATATAAGACGAGAAGACCCTGTGGAGCTTAAATCACTATAACACCTGC
CACCTCACTCTATCTACCCAGGTTTTTCCTCCCCGTGGCACTATGATTATATGTTTTTGGTTGGGGTGAC
CGCGGAGAAAAACCTATCCTCCACAATGAAAGGGACTTCCCTAAACAGTAAGCTACAACTTTATGTATCA
GCAAACTGACATCCATTGACCCAATATACTTGATTAACGAACCAAGTTACCCCAGGGATAACAGCGCAAT
CCACTTCGAGAGCCCCTATCGACAAGTGGGCTTACGACCTCGATGTTGGATCGTGGTATCCTAGTGGTGC
AGCCGCTACTAA
>ON468363|Pristimantis_festae_ZSFQ_4519
AACCCACCATTGGCAATCAACAGATTTAAATAAAAGTGGCAACTTCCCCCAGAAAACCCCACCCTACTCA
ACTGTTAACCTAATACCAGAACATTTCAAGAAAGATTAAAAGAAAGAGAAGGAACTCGGCAAACATTAGC
CCCGCCTGTTTACCAAAAACACCGCCTCTTGTCCCCCTATAAGAGGTCTAGCCTGCCCAGTGACTTCTGT
TCAACGGCCGCGGTATCCTAACCGTGCAAAGGTAGCGTAATCACTTGTCTCCTAAATAGAGACTAGTATG
AATGGCATCACGAGGACTAAGCTGTCTCCTCCCCCTAATCAGTGAACCTAATAACCCCGTGAAGAAGCGG
GGATTTTTATATAAGACGAGAAGACCCTGTGGAGCTTAAATCACTATAACACCTGCCACCTCACCCCATC
TACCCAGGTTTTTCCCCCCCGTGGCACTATGATTATATGTTTTTGGTTGGGGTGACCGCGGAGAAAAACC
TATCCTCCACAATGAAAGGGACTTCCCTAAACAGTAAGCTACAACTTTATGTATCAGCAAACTGACATCC
ATTGACCCAATATACTTGATTAACGAACCAAGTTACCCCAGGGATAACAGCGCAAT
>ON468364|Pristimantis_festae_ZSFQ_4425
AACAAGAACCCACCATTGGCAATCAACAGATTTAAATAAAAGTGGCAACTTCCCCCAGAAAACCCCACCC
TACTCAACTGTTAACCTAATACCAGAACATTTCAAGAAAGATTAAAAGAAAGAGAAGGAACTCGGCAAAC
ATTAGCCCCGCCTGTTTACCAAAAACACCGCCTCTTGTCCCCCTATAAGAGGTCTAGCCTGCCCAGTGAC
TTCTGTTCAACGGCCGCGGTATCCTAACCGTGCAAAGGTAGCGTAATCACTTGTCTCCTAAATAGAGACT
AGTATGAATGGCATCACGAGGACTAAGCTGTCTCCTCCCCCTAATCAGTGAACCTAATAACCCCGTGAAG
AAGCGGGGATTTTTATATAAGACGAGAAGACCCTGTGGAGCTTAAATCACTATAACACCTGCCACCTCAC
CCCATCTACCCAGGTTTTTCCCCCCGTGGCACTATGATTATATGTTTTTGGTTGGGGTGACCGCGGAGAA
AAACCTATCCTCCACAATGAAAGGGACTTCCCTAAACAGTAAGCTACAACTTTATGTATCAGCAAACTGA
CATCCATTGACCCAATATACTTGATTAA
>ON468365|Pristimantis_festae_DHMECN_13641
ACTATGTTTATCCTAATTTCTTAATTTCACTCGACCCCTTTAATCATACTGAGAACTTCTATAAGATTAT
AGAACCTTTTATGCTAAAACTAGTAACAAGAGGTAACCCCTCTCTACAATGTAGGTATACGCCAACAAGA
ACCCACCATTGGCAATCAACAGATTTAAATAAAAGTGGCAACTTCCCCCAGAAAACCCCACCCTACTCAA
CTGTTAACCTAATACCAGAACATTTCAAGAAAGATTAAAAGAAAGAGAAGGAACTCGGCAAACATTAGCC
CCGCCTGTTTACCAAAAACACCGCCTCTTGTCCCCCTATAAGAGGTCTAGCCTGCCCAGTGACTTCTGTT
CAACGGCCGCGGTATCCTAACCGTGCAAAGGTAGCGTAATCACTTGTCTCCTAAATAGAGACTAGTATGA
ATGGCATCACGAGGACTAAGCTGTCTCCTCCCCCTAATCAGTGAACCTAATAACCCCGTGAAGAAGCGGG
GATTTTTATATAAGACGAGAAGACCCTGTGGAGCTTAAATCACTATAACACCTGCCACCTCACCCCATCT
ACCCAGGTTTTTCCCCCCGTGGCACTATGATTATATGTTTTTGGTTGGGGTGACCGCGGAGAAAAACCTA
TCCTCCACAATGAAAGGGACTTCCCTAAACAGTAAGCTACAACTTTATGTATCAGCAAACTGACATCCAT
TGACCCAATATACTTGATTAACGAACCAAGTTACCCCAGGGATAACAGCGCAATCCACTTCGAGAGCCCC
TATCGACAAGTGGGCTTACGACCTCGATGTTGGATCGTGGTATCCTAGTGGTGCAGCCGCT
>ON468366|Pristimantis_festae_DHMECN_13640
GTCAAAGCTTACTATGTTTATCCTAATTTCTTAATTTCACTCGACCCCTTTAATCATACTGAGAACTTCT
ATAAGATTATAGAACCTTTTATGCTAAAACTAGTAACAAGAGGTAACCCCTCTCTACAATGTAGGTATAC
GCCAACAAGAACCCACCATTGGCAATCAACAGATTTAAATAAAAGTGGCAACTTCCCCCAGAAAACCCCA
CCCTACTCAACTGTTAACCTAATACCAGAACATTACAAGAAAGATTAAAAGAAAGAGAAGGAACTCGGCA
AACATTAGCCCCGCCTGTTTACCAAAAACACCGCCTCTTGTCCCCCTATAAGAGGTCTAGCCTGCCCAGT
GACTTCTGTTCAACGGCCGCGGTATCCTAACCGTGCAAAGGTAGCGTAATCACTTGTCTCCTAAATAGAG
ACTAGTATGAATGGCATCACGAGGACTAAGCTGTCTCCTCCCCCTAATCAGTGAACCTAATAACCCCGTG
AAGAAGCGGGGATTTTTATATAAGACGAGAAGACCCTGTGGAGCTTAAATCACTATAACACCTGCCACCT
CACCCCATCTACCCAGGTTTTTCCCCCCGTGGCACTATGATTATATGTTTTTGGTTGGGGTGACCGCGGA
GAAAAACCTATCCTCCACAATGAAAGGGACTTCCCTAAACAGTAAGCTACAACTTTATGTATCAGCAAAC
TGACATCCATTGACCCAATATACTTGATTAACGAACCAAGTTACCCCAGGGATAACAGCGCAATCCACTT
CGAGAGCCCCTATCGACAAGTGGGCTTACGACCTCGATG
>ON468367|Pristimantis_festae_MZUTI_4813
TACTGAGAACTTCTATAAGATTATAGAACCTTTTATGCTAAAACTAGTAACAAGAGGTAACCCCTCTCTA
CAATGCAAGTATACGCCAACAAGAACCCACCATTGGCAATCAACAGATTTAAATAAAAGTGGCAACTTCC
CCAGAAAACCCCACCCCACTCAACTGTTAACCTAATACCAGAACATTTCAAGAAAGATTAAAAGAAAGAG
AAGGAACTCGGCAAACATTAGCCCCGCCTGTTTACCAAAAACACCGCCTCTTGTCCCCCATAAGAGGTCT
AGCCTGCCCAGTGACTTCTGTTCAACGGCCGCGGTATCCTAACCGTGCAAAGGTAGCGTAATCACTTGTC
CCCTAAATAGAGACTAGTATGAATGGCATCACGAGGACTAAGCTGTCTCCTCCCCCTAATCAGTGAACCT
AATAACCCCGTGAAGAAGCGGGAATTTTTATATAAGACGAGAAGACCCTGTGGAGCTTAAATCACTATAA
CACCTGCCACCTCACTCTATCTACCCAGGTTTTTCCCCCCGTGGCACTATGATTATATGTTTTTGGTTGG
GGTGACCGCGGAGAAAAACCTATCCTCCACAATGAAAGGGACTTCCCTAAACAGTAAGCTACAACTTTAT
GTATCAGCAAACTGACATCCATTGACCCAATATATTTGATTAACGAACCAAGTTACCCCAGGGATAACAG
CGCAATCCACTTCGAGAGCCCCTATCGACAAGTGGGCTTACGACCTCGATGTTGGATCGTGGTATCCTAG
TGGTGCAGCCGCTACT
>ON468368|Pristimantis_festae_QCAZ_17950
TTTATCCTAATTTCTTAATCTCACTCGACCCCTTTAATTATACTGAGAACTTCTATAAGATTATAGAACC
TTTTATGCTAAAACTAGTAACAAGAGGTAACCCCTCTCTACAATGTAAGTATACGCCAACAAGAACCCAC
CATTGGCAATCAACAGATTTAAATAAAAGTGGCAATTTCCCCAGAAAACCCCCCCCTACTCAACTGTTAA
CCTAATACCAGAACATTTCAAGAAAGATTAAAAGAAAGAGAAGGAACTCGGCAAACATTAGCCCCGCCTG
TTTACCAAAAACACCGCCTCTTGTCCCCCTATAAGAGGTCTAGCCTGCCCAGTGACTTCTGTTCAACGGC
CGCGGTATCCTAACCGTGCAAAGGTAGCGTAATCACTTGTCCCCTAAATAGAGACTAGTATGAATGGCAT
CACGAGGACTAAGCTGTCTCCTCCCCCTAATCAGTGAACCTAATAACCCCGTGAAGAAGCGGGAATTTTT
ATATAAGACGAGAAGACCCTGTGGAGCTTAAATCACTATAACACCTGCCACCTCACTCTATCTACCCAGG
TCTTTCCCCCCCCCCCGTGGCACTATGATTATATGTTTTTGGTTGGGGTGACCGCGGAGAAAAACCTATC
CTCCACAATGAAAGGGACTTCCCTAAACAGTAAGCTACAACTTTATGTATCAGCAAACTGACATCCATTG
ACCCAATATATTTGATTAACGAACCAAGTTACCCCAGGGATAACAGCGCAATCCACTTCGAGAGCCCCTA
TCGACAAGTGGGCTTACGACCTCGATGTTGGATCGTGGTATCCTAGTGGTGCAGCCGCTA
>ON468369|Pristimantis_festae_QCAZ_49680
AAAAAGCGTCAAAGCTTACTATGTTTATCCTAATTTCTTAATCTCACTCGACCCCTTTAATTATACTGAG
AACTTCTATAAGATTATAGAACCTTTTATGCTAAAACTAGTAACAAGAGGTAACCCCTCTCTACAATGTA
AGTATACGCCAACAAGAACCCACCATTGGCAATCGACAGATTTAAATAAAAGTGGCAACTTCCCCAGAAA
ACCCCACCCTACTCAACTGTTAACCTAATACCAGAACATTTCAAGAAAGATTAAAAGAAAGAGAAGGAAC
TCGGCAAACATTAGCCCCGCCTGTTTACCAAAAACACCGCCTCTTGTCCCCCTATAAGAGGTCTAGCCTG
CCCAGTGACTTCTGTTCAACGGCCGCGGTATCCTAACCGTGCAAAGGTAGCGTAATCACTTGTCCCCTAA
ATAGAGACTAGTATGAATGGCATCACGAGGACTAAGCTGTCTCCTCCCCCTAATCAGTGAACCTAATAAC
CCCGTGAAGAAGCGGGAATTTTTATATAAGACGAGAAGACCCTGTGGAGCTTAAATCACTATAACACCTG
CCACCTCACTCTATCTACCCAGGTCTTTCCCCCCCCGTGGCACTATGATTATATGTTTTTGGTTGGGGTG
ACCGCGGAGAAAAACCTATCCTCCACAATGAAAGGGACTTCCCTAAACAGTAAGCTACAACTTTATGTAT
CAGCAAACTGACATCCATTGACCCAATATATTTGATTAACGAACCAAGTTACCCCAGGGATAACAGCGCA
ATCCACTTCGAGAGCCCCTATCGACAAGTGGGCTTACGACCTCGATGTTGGATCGTGGTATCCTAGTGGT
GCAGCCGCTACTAAAGGTTCGTTTGTTCAACGATTAA
>ON468370|Pristimantis_festae_QCAZ_16405
AAAAGCGTCAAAGCTTACTATGTTTATCCTAATTTCTTAATCTCACTCGACCCCTTTAATTATACTGAGA
ACTTCTATAAGATTATAGAACCTTTTATGCTAAAACTAGTAACAAGAGGTAACCCCTCTCTACAATGTAA
GTATACGCCAACAAGAACCCACCATTGGCAATCAACAGATTTAAATAAAAGTGGCAACTTCCCCAGAAAA
CCCCACCCTACTCAACTGTTAACCTAATACCAGAACATTTCAAGAAAGATTAAAAGAAAGAGAAGGAACT
CGGCAAACATTAGCCCCGCCTGTTTACCAAAAACACCGCCTCTTGTCCCCCTATAAGAGGTCTAGCCTGC
CCAGTGACTTCTGTTCAACGGCCGCGGTATCCTAACCGTGCAAAGGTAGCGTAATCACTTGTCCCCTAAA
TAGAGACTAGTATGAATGGCATCACGAGGACTAAGCTGTCTCCTCCCCCTAATCAGTGAACCTAATAACC
CCGTGAAGAAGCGGGAATTTTTATATAAGACGAGAAGACCCTGTGGAGCTTAAATCACTATAACACCTGC
CACCTCACTCTATCTACCCAGGTCTTTCCCCCCCCGTGGCACTATGATTATATGTTTTTGGTTGGGGTGA
CCGCGGAGAAAAACCTATCCTCCACAATGAAAGGGACTTCCCTAAACAGTAAGCTACAACTTTATGTATC
AGCAAACTGACATCCATTGACCCAATATATTTGATTAACGAACCAAGTTACCCCGGGGATAACAGCGCAA
TCCACTTCGAGAGCCCCTATCGACAAGTGGGCTTACGACCTCGATGTTGGATCGTGGTATCCTAGT
>ON468371|Pristimantis_festae_QCAZ_16404
AAAAGCGTCAAAGCTTACTATGTTTATCCTAATTTCTTAATCTCACTCGACCCCTTTAATTATACTGAGA
ACTTCTATAAGATTATAGAACCTTTTATGCTAAAACTAGTAACAAGAGGTAACCCCTCTCTACAATGTAA
GTATACGCCAACAAGAACCCACCATTGGCAATCAACAGATTTAAATAAAAGTGGCAACTTCCCCAGAAAA
CCCCACCCTACTCAACTGTTAACCTAATACCAGAACATTTCAAGAAAGATTAAAAGAAAGAGAAGGAACT
CGGCAAACATTAGCCCCGCCTGTTTACCAAAAACACCGCCTCTTGTCCCCCTATAAGAGGTCTAGCCTGC
CCAGTGACTTCTGTTCAACGGCCGCGGTATCCTAACCGTGCAAAGGTAGCGTAATCACTTGTCCCCTAAA
TAGAGACTAGTATGAATGGCATCACGAGGACTAAGCTGTCTCCTCCCCCTAATCAGTGAACCTAATAACC
CCGTGAAGAAGCGGGAATTTTTATATAAGACGAGAAGACCCTGTGGAGCTTAAATCACTATAACACCTGC
CACCTCACTCTATCTACCCAGGTCTTTCCCCCCCCGTGGCACTATGATTATATGTTTTTGGTTGGGGTGA
CCGCGGAGAAAAACCTATCCTCCACAATGAAAGGGACTTCCCTAAACAGTAAGCTACAACTTTATGTATC
AGCAAACTGACATCCATTGACCCAATATATTTGATTAACGAACCAAGTTACCCCAGGGATAACAGCGCAA
TCCACTTCGAGAGCCCCTATCGACAAGTGGGCTTACGACCTCGATGTTGGATCGTGGTATCCTAGTGGTG
CAGCCGGCTACTAA
>ON468372|Pristimantis_festae_QCAZ_13677
CCTAATTTCTTAATCTCACTCGACCCCTTTAATTATACTGAGAACTTCTATAAGATTATAGAACCTTTTA
TGCTAAAACTAGTAACAAGAGGTAACCCCTCTCTACAATGTGAGTATACGCCAACAAGAACCCACCATTG
GCAATCAACAGATTTAAATAAAAGTGGCAACTTCCCCAGAAAACCCCCCCCTACTCGACTGTTAACCTAA
TACCAGAACATTTCAAGAAAGATTAAAAGAAAGAGAAGGAACTCGGCAAACATTAGCCCCGCCTGTTTAC
CAAAAACACCGCCTCTTGTCCCCCTATAAGAGGTCTAGCCTGCCCAGTGACTTCTGTTCAACGGCCGCGG
TATCCTAACCGTGCAAAGGTAGCGTAATCACTTGTCCCCTAAATAGAGACTAGTATGAATGGCATCACGA
GGACTAAGCTGTCTCCTCCCCCTAATCAGTGAACCTAATAACCCCGTGAAGAAGCGGGAATTTTTATATA
AGACGAGAAGACCCTGTGGAGCTTAAATCACTATAACACCTGCCACCTCACTCTATCTACCCAGGTTTTC
CCCCCCCCCGTGGCACTATGATTATATGTTTTTGGTTGGGGTGACCGCGGAGAAAAACCTATCCTCCACA
ATGAAAGGGACTTCCCTAAACAGTAAGCTACAACTTTATGTATCAGCAAACTGACATCCATTGACCCAAT
ATATTTGATTAACGAACCAAGTTACCCCAGGGATAACAGCGCAATCCACTTCGAGAGCCCCTATCGACAA
GTGGGCTTACGACCTCGATGTTGGATCGTGGTATCCTAGTGGTGCAGCCGCTACTAAA
>ON468373|Pristimantis_festae_QCAZ_13667
AAAAAGCGTCAAAGCTTACTATGTTTATCCTAATTTCTTAATCTCACTCGACCCCTTTAATTATACTGAG
AACTTCTATAAGATTATAGAACCTTTTATGCTAAAACTAGTAACAAGAGGTAACCCCTCTCTACAATGTG
AGTATACGCCAACAAGAACCCACCATTGGCAATCAACAGATTTAAATAAAAGTGGCAACTTCCCCCAGAA
AACCCCCCCCTACTCGACTGTTAACCTAATACCAGAACATTTCAAGAAAGATTAAAAGAAAGAGAAGGAA
CTCGGCAAACATTAGCCCCGCCTGTTTACCAAAAACACCGCCTCTTGTCCCCCTATAAGAGGTCTAGCCT
GCCCAGTGACTTCTGTTCAACGGCCGCGGTATCCTAACCGTGCAAAGGTAGCGTAATCACTTGTCCCCTA
AATAGAGACTAGTATGAATGGCATCACGAGGACTAAGCTGTCTCCTCCCCCTAATCAGTGAACCTAATAA
CCCCGTGAAGAAGCGGGAATTTTTATATAAGACGAGAAGACCCTGTGGAGCTTAAATCACTATAACACCT
GCCACCTCACTCTATCTACCCAGGTTTTCCCCCCCCCGTGGCACTATGATTATATGTTTTTGGTTGGGGT
GACCGCGGAGAAAAACCTATCCTCCACAATGAAAGGGACTTCCCTAAACAGTAAGCTACAACTTTATGTA
TCAACAAACTGACATCCATTGACCCAATATATTTGATTAACGAACCAAGTTACCCCAGGGATAACAGCGC
AATCCACTTCGAGAGCCCCTATCGACAAGTGG
>ON468374|Pristimantis_festae_MZUTI_1807
AAAAGCGTCAAAGCTTACTATGTTTATCCTAATTTCTTAATCTCACTCGACCCCTTTAATTATACTGAGA
ACTTCTATAAGATTATAGAACCTTTTATGCTAAAACTAGTAACAAGAGGTAACCCCTCTCTACAATGTGA
GTATACGCCAACAAGAACCCACCATTGGCAATCAACAGATTTAAATAAAAGTGGCAACTTCCCCAGAAAA
CCCCACCCTACTCGACTGTTAACCTAATACCAGAACATTTCAAGAAAGATTAAAAGAAAGAGAAGGAACT
CGGCAAACATTAGCCCCGCCTGTTTACCAAAAACACCGCCTCTTGTCCCCCTATAAGAGGTCTAGCCTGC
CCAGTGACTTCTGTTCAACGGCCGCGGTATCCTAACCGTGCAAAGGTAGCGTAATCACTTGTCCCCTAAA
TAGAGACTAGTATGAATGGCATCACGAGGACTAAGCTGTCTCCTCCCCCTAATCAGTGAACCTAATAACC
CCGTGAAGAAGCGGGAATTTTTATATAAGACGAGAAGACCCTGTGGAGCTTAAATCACTATAACACCTGC
CACCTCACTCTATCTACCCAGGTTTTCCCCCCCCGTGGCACTATGATTATATGTTTTTGGTTGGGGTGAC
CGCGGAGAAAAACCTATCCTCCACAATGAAAGGGACTTCCCTAAACAGTAAGCTACAACTTTATGTATCA
GCAAACTGACATCCATTGACCCAATATATTTGATTAACGAACCAAGTTACCCCAGGGATAACAGCGCAAT
CCACTTCGAGAGCCCCTATCGACAAGTGGGCTTACGACCTCGATGTTGGATCGTGGTATCCTAGTGGTGC
AGCCGCTACTAAA
>ON468375|Pristimantis_festae_QCAZ_43164
AAAAGCGTCAAAGCTTACTATGTTTATCCTAATTTCTTAATCTCACTCGACCCCTTTAATTATACTGAGA
ACTTCTATAAGATTATAGAACCTTTTATGCTAAAACTAGTAACAAGAGGTAACCCCTCTCTACAATGTGA
GTATACGCCAACAAGAACCCACCATTGGCAATCAACAGATTTAAATAAAAGTGGCAACTTCCCCAGAAAA
CCCCACCCTACTCGACTGTTAACCTAATACCAGAACATTTCAAGAAAGATTAAAAGAAAGAGAAGGAACT
CGGCAAACATTAGCCCCGCCTGTTTACCAAAAACACCGCCTCTTGTCCCCCTATAAGAGGTCTAGCCTGC
CCAGTGACTTCTGTTCAACGGCCGCGGTATCCTAACCGTGCAAAGGTAGCGTAATCACTTGTCCCCTAAA
TAGAGACTAGTATGAATGGCATCACGAGGACTAAGCTGTCTCCTCCCCCTAATCAGTGAACCTAATAACC
CCGTGAAGAAGCGGGAATTTTTATATAAGACGAGAAGACCCTGTGGAGCTTAAATCACTATAACACCTGC
CACCTCATTCTATCTACCCAGGTTTTCCCCCCCCGTGGCACTATGATTATATGTTTTTGGTTGGGGTGAC
CGCGGAGAAAAACCTATCCTCCACAATGAAAGGGACTTCCCTAAACAGTAAGCTACAACTTTATGTATCA
GCAAACTGACATCCATTGACCCAATATATTTGATTAACGAACCAAGTTACCCCAGGGATAACAGCGCAAT
CCACTTCGAGAGCCCCTATCGACAAGTGGGCTTACGACCTCGATGTTGGATCGTGGTATCCTAGTGGTGC
AGCCGCTACTAAAGGTCGTTGTCACGATAAA
>ON468376|Pristimantis_festae_QCAZ_42116
AAAAAGCGTCAAAGCTTACTATGTTTATCCTAATTTCTTAATCTCACTCGACCCCTTTAATTATACTGAG
AACTTCTATAAGATTATAGAACCTTTTATGCTAAAACTAGTAACAAGAGGTAACCCCTCTCTACAATGTG
AGTATACGCCAACAAGAACCCACCATTGGCAATCAACAGATTTAAATAAAAGTGGCAACTTCCCCAGAAA
ACCCCACCCTACTCGACTGTTAACCTAATACCAGAACATTTCAAGAAAGATTAAAAGAAAGAGAAGGAAC
TCGGCAAACATTAGCCCCGCCTGTTTACCAAAAACACCGCCTCTTGTCCCCCTATAAGAGGTCTAGCCTG
CCCAGTGACTTCTGTTCAACGGCCGCGGTATCCTAACCGTGCAAAGGTAGCGTAATCACTTGTCCCCTAA
ATAGAGACTAGTATGAATGGCATCACGAGGACTAAGCTGTCTCCTCCCCCTAATCAGTGAACCTAATAAC
CCCGTGAAGAAGCGGGAATTTTTATATAAGACGAGAAGACCCTGTGGAGCTTAAATCACTATAACACCTG
CCACCTCACTCTATCTACCCAGGTTTCCCCCCCCGTGGCACTATGATTATATGTTTTTGGTTGGGGTGAC
CGCGGAGAAAAACCTATCCTCCACAATGAAAGGGACTTCCCTAAACAGTAAGCTACAACTTTATGTATCA
GCAAACTGACATCCATTGACCCAATATATTTGATTAACGAACCAAGTTACCCCAGGGATAACAGCGCAAT
CCACTTCGAGAGCCCCTATCGACAAGTGGGCTTACGACCTCGATGTTGGATCGTGGTATCCTAGTGGTGC
AGCCGCTACTAAAGGTCGTTTGTTCACGATAAA
>ON468377|Pristimantis_festae_QCAZ_42109
AAAAAGCGTCAAAGCTTACTATGTTTATCCTAATTTCTTAATCTCACTCGACCCCTTTAATTATACTGAG
AACTTCTATAAGATTATAGAACCTTTTATGCTAAAACTAGTAACAAGAGGTAACCCCTCTCTACAATGTG
AGTATACGCCAACAAGAACCCACCATTGGCAATCAACAGATTTAAATAAAAGTGGCAACTTCCCCAGAAA
ACCCCACCCTACTCGACTGTTAACCTAATACCAGAACATTTCAAGAAAGATTAAAAGAAAGAGAAGGAAC
TCGGCAAACATTAGCCCCGCCTGTTTACCAAAAACACCGCCTCTTGTCCCCCTATAAGAGGTCTAGCCTG
CCCAGTGACTTCTGTTCAACGGCCGCGGTATCCTAACCGTGCAAAGGTAGCGTAATCACTTGTCCCCTAA
ATAGAGACTAGTATGAATGGCATCACGAGGACTAAGCTGTCTCCTCCCCCTAATCAGTGAACCTAATAAC
CCCGTGAAGAAGCGGGAATTTTTATATAAGACGAGAAGACCCTGTGGAGCTTAAATCACTATAACACCTG
CCACCTCACTCTATCTACCCAGGTTTCCCCCCCCCGTGGCACTATGATTATATGTTTTTGGTTGGGGTGA
CCGCGGAGAAAAACCTATCCTCCACAATGAAAGGGACTTCCCTAAACAGTAAGCTACAACTTTATGTATC
AGCAAACTGACATCCATTGACCCAATATATTTGATTAACGAACCAAGTTACCCCAGGGATAACAGCGCAA
TCCACTTCGAGAGCCCCTATCGACAAGTGGGCTTACGACCTCGATGTTGGATCGTGGTATCCTAGTGGTG
CAGCCGCTACTAAAGGTTCGTTTGTTCAACGATAAA
>ON468378|Pristimantis_sp_TH_668
AACATTTCAAGAAAGATTAAAAGAAAAAGAAGGAATTCGGCAAATATTAGCTCCGCCTGTTTACCAAAAA
CACCGCCTCTTGTATATATAAGAGGTCCAGCCTGCCCAGTGACTTCTGTTCAACGGCCGCGGTATCCTAA
CCGTGCAAAGGTAGCGTAATCACTTGTCTTCTAAATAGAGACTAGTATGAAAGGCATCACGAGAGTTAAA
CTGTCTCCTCTCTCTAATCAGTGAACCTAATAACCCCGTGAAGAAGCGGGGGTATTTATATAAGACGAGA
AGACCCTATGGAGCTTAAAACATCATAACACCTGCCACCCCATTTATTTACCCCGGTTTTCATCCC
>ON468379|Pristimantis_sp_TH_639
ATCCTCTCTATTCTGACAGTATAAGCCAGCAAGGACCCACCACTGGCAACTGACAGACCTAATAAAAGTA
GCAACTTCTCCCACACACCTCTACTCCCACCAACTGTTAACCTAATACCATAACATTTCAAGAAAGATTA
AAAGAAAAAGAAGGAATTCCGCAAATATTAGCTCCCCCTGTTTACCAAAAACACCCCCTCTTGTATATAT
AATACGTCCACCCTGCCCAGTGACTTCTGTTCAACGGCCGCGGTATCCTAACCGTGCAAAGGTATCGTAA
TCACTTGTCTTCTAAATACACACTAATATGAAAGGCATCACCAGAGTTAAACTCTCTCCTCTCTCTAATC
A
>ON468380|Pristimantis_sp_DHMECN_13336
GTCAAAGCTTACATGTTTATCCTAATTCCTCAATCCCACTCGACCCCTTTAATTATACTGAGAACTTCTA
TAAGATTATAGAACCTTTTATGCTAAAACTAGTAACAAGAGGTAAATCCTCTCTACAATGCGGGTATAAG
CCAGCAAGAACCCACCACTGGCAACTGACAGACCTAATAAAAGTAGCAACTTCTCCCAGAAAACTCTACT
CCAACCAACTGTTAACCTAATACCAGAACATTTCAAGAAAGATTAAAAGAAAAAGAAGGAATTCGGCAAA
TATTAGCTCCGCCTGTTTACCAAAAACACCGCCTCTTGTATATATAAGAGGTCCAGCCTGCCCAGTGACT
TCTGTTCAACGGCCGCGGTATCCTAACCGTGCAAAGGTAGCGTAATCACTTGTCTTCTAAATAGAGACTA
GTATGAAAGGCATCACGAGAGTTAAACTGTCTCCTCTCTCTACTCAGTGAACATCCTAATACCGTGGAGA
AGCGGCGGTATTAATATAAGACGAGAAGACCCTATGGAGCAGCAAACATCATCACACCTGCCGCCCCACT
TCTTATCCCCGGTTTTCATCCCCCTGGCTTCCTGATTATGTGTTTTTGGTTGGGGCGACCGCGGAAAACA
ACCTATCCTCCACAATGAAGGGGACCTTCCCTAAACAGTAAGCTACAGCTTTATGTATCAGCAAACTGAC
ATCATTGACCCAATATATTTGATTAACGAACCAAGTTACCCTAGGGATAGCGCAGCCCTCTACTAGAGCC
CCTATCGACGACTG
>ON468381|Pristimantis_sp_DHMECN_13332
CAATCCCACTCGACCCCTTTAATTATACTGAGAACTTCTATAAGATTATAGAACCTTTTATGCTAAAACT
AGTAACAAGAGGTAAATCCTCTCTACAATGCGGGTATAAGCCAGCAAGAACCCACCACTGGCAACTGACA
GACCTAATAAAAGTAGCAACTTCTCCCAGAAAACTCTACTCCAACCAACTGTTAACCTAATACCAGAACA
TTTCAAGAAAGATTAAAAGAAAAAGAAGGAATTCGGCAAATATTAGCTCCGCCTGTTTACCAAAAACACC
GCCTCTTGTATATATAAGAGGTCCAGCCTGCCCAGTGACTTCTGTTCAACGGCCGCGGTATCCTAACCGT
GCAAAGGTAGCGTAATCACTTGTCTTCTAAATAGAGACTAGTATGAAAGGCATCACGAGAGTTAAACTGT
CTCCTCTCTCTAATCAGTGAACCTAATAACCCCGTGAAGAAGCGGGGGTATTTATATAAGACGAGAAGAC
CCTATGGAGCTTAAAACATCATAACACCTGCCACCCCACTTATTTACCCCGGTTTTCATCCCCCTGGCTT
CCTGATTATGTGTTTTTGGTTGGGGCGACCGCGGAGAAAAACCTATCCTCCACAATGAAGGGGACCTTCC
CTAAACAGTAAGCTACAGCTTTATGTATCAGCAAACTGACATCATTGACCCAATATATTTGATTAACGAA
CCAAGTTACCCTAGGGATAACAGCGCAATCCACTTTGAGAGCCCCTATCGACAAGTGGGCTTACGACCTC
GATG
>ON468382|Pristimantis_sp_DHMECN_13328
GAGAACTTCTATAAGATTATAGAACCTTTTATGCTAAAACTAGTAACAAGAGGTAAATCCTCTCTACAAT
GCGGGTATAAGCCAGCAAGAACCCACCACTGGCAACTGACAGACCTAATAAAAGTAGCAACTTCTCCCAG
AAAACTCTACTCCAACCAACTGTTAACCTAATACCAGAACATTTCAAGAAAGATTAAAAGAAAAAGAAGG
AATTCGGCAAATATTAGCTCCGCCTGTTTACCAAAAACACCGCCTCTTGTATATATAAGAGGTCCAGCCT
GCCCAGTGACTTCTGTTCAACGGCCGCGGTATCCTAACCGTGCAAAGGTAGCGTAATCACTTGTCTTCTA
AATAGAGACTAGTATGAAAGGCATCACGAGAGTTAAACTGTCTCCTCTCTCTAATCAGTGAACCTAATAA
CCCCGTGAAGAAGCGGGGGTATTTATATAAGACGAGAAGACCCTATGGAGCTTAAAACATCATAACACCT
GCCACCCCACTTATTTACCCCGGTTTTCATCCCCCTGGCTTCCTGATTATGTGTTTTTGGTTGGGGCGAC
CGCGGAGAAAAACCTATCCTCCACAATGAAGGGGACCTTCCCTAAACAGTAAGCTACAGCTTTATGTATC
AGCAAACTGACATCATTGACCCAATATATTTGATTAACGAACCAAGTTACCCTAGGGATAACAGCGCAAT
CCACTTTGAGAGCCCCTATCGACAAGTGGGCTTACGACCTCGATGTTGGATCGGGGTATCCTAGTGGTGC
AGCCGCTACT
>ON468383|Pristimantis_hectus_DHMECN_14861
CTATAAAATTATAGAACCTTTTATGCTAAAACTAGTAACAAGAGGTAAATCCTCTCTACAATGTCGATAC
AAGCCAGCAAGAACCCACCACTGGCAATTGACAGACCTATTAAGAGTAGCAACTCCTCGAGAAAACACTA
CTCCAACTAACTGTTAACCTAATACCAGAACATTTCAAGAAAGATTAAAAGAAAGAGAAGGAATTCGGCA
AACATTAGCCCCGCCTGTTTACCAAAAACACCGCCTCTTGTTCATATAAGAGGTCCAGCCTGCCCAGTGA
CTTCTGTTCAACGGCCGCGGTATCCTAACCGTGCAAAGGTAGCGTAATCACTTGTCTTCTAAATAAAGAC
TAGTATGAAAGGCATCACGAGGACTAAACTGTCTCCTCTCCCTAATCAGTGAACCTAATAACCCCGTGAA
GAAGCGGGGATATCTATATAAGACGAGAAGACCCTATGGAGCTTAAAACATCATAACACCTGCCACCCCA
CTTATTTACCCCGGTTTTCACCCCTGTGGCTCTCTGATTATATGTTTTTGGTTGGGGCGACCGCGGAGAA
AAACCTATCCTCCACAATGAAAGGGCCCCCCCTAAACAGTAAGCTACAACTTTATGTATCAGCAAACTGA
CATCCATTGACCCAATATATTTGATTAACGAACCAAGTTACCCTAGGGATAACAGCGCAATCCACTTTGA
GAGCCCATATCGACAAGTGGGCTTACGACCTCGATGTTGGATCGGGGTATCCTAGTGGTGCAGCCGCTAC
T
>ON468384|Pristimantis_hectus_DHMECN_14888
ATGCTAAAACTAGTAACAAGAGGTAAATCCTCTCTACAATGTCGATACAAGCCAGCAAGAACCCACCACT
GGCAATTGACAGACCTATTAAGAGTAGCAACTCCTCGAGAAAACACTACTCCAACTAACTGTTAACCTAA
TACCAGAACATTTCAAGAAAGATTAAAAGAAAGAGAAGGAATTCGGCAAACATTAGCCCCGCCTGTTTAC
CAAAAACACCGCCTCTTGTTCATATAAGAGGTCCAGCCTGCCCAGTGACTTCTGTTCAACGGCCGCGGTA
TCCTAACCGTGCAAAGGTAGCGTAATCACTTGTCTTCTAAATAAAGACTAGTATGAAAGGCATCACGAGG
ACTAAACTGTCTCCTCTCCCTAATCAGTGAACCTAATAACCCCGTGAAGAAGCGGGGATATCTATATAAG
ACGAGAAGACCCTATGGAGCTTAAAACATCATAACACCTGCCACCCCACTTATTTACCCCGGTTTTCACC
CCTGTGGCTCTCTGATTATATGTTTTTGGTTGGGGCGACCGCGGAGAAAAACCTATCCTCCACAATGAAA
GGGCCCCCCCCCCTAA
>ON468385|Pristimantis_hectus_DHMECN_14847
ATACTGAGAATTTCTATAAAATTATAGAACCTTTTATGCTAAAACTAGTAACAAGAGGTAAATCCTCTCT
ACAATGTCGATACAAGCCAGCAAGGACCCACCACTGGCAATTGACAGACCTATTAAGAGTAGCAACTCCT
CGAGAAAACACTACTCCAACTAACTGTTAACCTAATACCAGAACATTTCAAGAAAGATTAAAAGAAAGAG
AAGGAATTCGGCAAACATTAGCCCCGCCTGTTTACCAAAAACACCGCCTCTTGTTCATATAAGAGGTCCA
GCCTGCCCAGTGACTTCTGTTCAACGGCCGCGGTATCCTAACCGTGCAAAGGTAGCGTAATCACTTGTCT
TCTAAATAAAGACTAGTATGAAAGGCATCACGAGGACTAAACTGTCTCCTCTCCCTAATCAGTGAACCTA
ATAACCCCGTGAAGAAGCGGGGATATCTATATAAGACGAGAAGACCCTATGGAGCTTAAAACATCATAAC
ACCTGCCACCCCACTTATTTACCCCGGTTTTCACCCCTGTGGCTCTCTGATTATATGTTTTTGGTTGGGG
CGACCGCGGAGAAAAACCTATCCTCCACAATGAAAGGGCCCCCCCCC
>ON468386|Pristimantis_hectus_DHMECN_14887
ATAGAACCTTTTATGCTAAAACTAGTAACAAGAGGTAAATCCTCTCTACAATGTCGATACAAGCCAGCAA
GAACCCACCACTGGCAATTGACAGACCTATTAAGAGTAGCAACTCCTCGAGAAAACACTACTCCAACTAA
CTGTTAACCTAATACCAGAACATTTCAAGAAAGATTAAAAGAAAGAGAAGGAATTCGGCAAACATTAGCC
CCGCCTGTTTACCAAAAACACCGCCTCTTGTTCATATAAGAGGTCCAGCCTGCCCAGTGACTTCTGTTCA
ACGGCCGCGGTATCCTAACCGTGCAAAGGTAGCGTAATCACTTGTCTTCTAAATAAAGACTAGTATGAAA
GGCATCACGAGGACTAAACTGTCTCCTCTCCCTAATCAGTGAACCTAATAACCCCGTGAAGAAGCGGGGA
TATCTATATAAGACGAGAAGACCCTATGGAGCTTAAAACATCATAACACCTGCCACCCCACTTATTTACC
CCGGTTTTCACCCCTGTGGCTCTCTGATTATATGTTTTTGGTTGGGGCGACCGCGGAGAAAAACCTATCC
TCCACAATGAAAGGGCCCCCCCCCTAAACAGTAAGCTACAACTTTATGTATCAGCAAACTGACATCCATT
GACCCAATATATTTGATTAACGAACCAAGTTACCCTAGGGATAACAGCGCAATCCACTTTGAGAGCCCAT
ATCGACAAGTGGGCTTACGACCTCGATGTTGGATCGGGGTATCCTAGTGGTGCAGCCGCT
>ON468387|Pristimantis_hectus_DHMECN_15167
CAACTCCACTCGACCCCTTTAACCATACTGAGAATTTCTATAAAATTATAGAACCTTTTATGCTAAAACT
AGTAACAAGAGGTAAATCCTCTCTACAATGTCGATACAAGCCAGCAAGAACCCACCACTGGCAATTGACA
GACCTATTAAGAGTAGCAACTCCTCGAGAAAACACTACTCCAACTAACTGTTAACCTAATACCAGAACAT
TTCAAGAAAGATTAAAAGAAAGAGAAGGAATTCGGCAAACATTAGCCCCGCCTGTTTACCAAAAACACCG
CCTCTTGTTCATATAAGAGGTCCAGCCTGCCCAGTGACTTCTGTTCAACGGCCGCGGTATCCTAACCGTG
CAAAGGTAGCGTAATCACTTGTCTTCTAAATAAAGACTAGTATGAAAGGCATCACGAGGACTAAACTGTC
TCCTCTCCCTAATCAGTGAACCTAATAACCCCGTGAAGAAGCGGGGATATCTATATAAGACGAGAAGACC
CTATGGAGCTTAAAACATCATAACACCTGCCACCCCACTTATTCACCCCGGTTTTCACCCCTGTGGCTCT
CTGATTATATGTTTTTGGTTGGGGCGACCGCGGAGAAAAACCTATCCTCCACAATGAAAGGACCCCCCCC
CTAAACAGTAAGCTACAACTTTATGTATCAGCAAACTGACATCCATTGACCCAATATATTTGATTAACGA
ACCAAGTTACCCTAGGGATAACAGCGCAATCCACTTTGAGAGCCCATATCGACAAGTGGGCTTACGACCT
CGATGTTGGATCGGGGTATCCTAGTGGTGCAGCCGCTACT
>ON468388|Pristimantis_hectus_DHMECN_15169
TTTAACCATACTGAGAATTTCTATAAAATTATAGAACCTTTTATGCTAAAACTAGTAACAAGAGGTAAAT
CCTCTCTACAATGTCGATACAAGCCAGCAAGAACCCACCACTGGCAATTGACAGACCTATTAAGAGTAGC
AACTCCTCGAGAAAACACTACTCCAACTAACTGTTAACCTAATACCAGAACATTTCAAGAAAGATTAAAA
GAAAGAGAAGGAATTCGGCAAACATTAGCCCCGCCTGTTTACCAAAAACACCGCCTCTTGTTCATATAAG
AGGTCCAGCCTGCCCAGTGACTTCTGTTCAACGGCCGCGGTATCCTAACCGTGCAAAGGTAGCGTAATCA
CTTGTCTTCTAAATAAAGACTAGTATGAAAGGCATCACGAGGACTAAACTGTCTCCTCTCCCTAATCAGT
GAACCTAATAACCCCGTGAAGAAGCGGGGATATCTATATAAGACGAGAAGACCCTATGGAGCTTAAAACA
TCATAACACCTGCCACCCCACTTATTCACCCCGGTTTTCACCCCTGTGGCTCTCTGATTATATGTTTTTG
GTTGGGGCGACCGCGGAGAAAAACCTATCCTCCACAATGAAAGGAC
>ON468389|Pristimantis_hectus_DHMECN_15172
CTATAAAATTATAGAACCTTTTATGCTAAAACTAGTAACAAGAGGTAAATCCTCTCTACAATGTCGATAC
AAGCCAGCAAGAACCCACCACTGGCAATTGACAGACCTATTAAGAGTAGCAACTCCTCGAGAAAACACTA
CTCCAACTAACTGTTAACCTAATACCAGAACATTTCAAGAAAGATTAAAAGAAAGAGAAGGAATTCGGCA
AACATTAGCCCCGCCTGTTTACCAAAAACACCGCCTCTTGTTCATATAAGAGGTCCAGCCTGCCCAGTGA
CTTCTGTTCAACGGCCGCGGTATCCTAACCGTGCAAAGGTAGCGTAATCACTTGTCTTCTAAATAAAGAC
TAGTATGAAAGGCATCACGAGGACTAAACTGTCTCCTCTCCCTAATCAGTGAACCTAATAACCCCGTGAA
GAAGCGGGGATATCTATATAAGACGAGAAGACCCTATGGAGCTTAAAACATCATAACACCTGCCACCCCA
CTTATTCACCCCGGTTTTCACCCCTGTGGCTCTCTGATTATATGTTTTTGGTTGGGGCGACCGCGGAGAA
AAACCTATCCTCCACAATGAAAGGACCCCCCCCC
>ON468390|Pristimantis_hectus_DHMECN_14993
CTATAAAATTATAGAACCTTTTATGCTAAAACTAGTAACAAGAGGTAAATCCTCTCTACAATGTCGATAC
AAGCCAGCAAGAACCCACCACTGGCAATTGACAGACCTATTAAGAGTAGCAACTCCTCGAGAAAACACTA
CTCCAACTAACTGTTAACCTAATACCAGAACATTTCAAGAAAGATTAAAAGAAAGAGAAGGAATTCGGCA
AACATTAGCCCCGCCTGTTTACCAAAAACACCGCCTCTTGTTCATATAAGAGGTCCAGCCTGCCCAGTGA
CTTCTGTTCAACGGCCGCGGTATCCTAACCGTGCAAAGGTAGCGTAATCACTTGTCTTCTAAATAAAGAC
TAGTATGAAAGGCATCACGAGGACTAAACTGTCTCCTCTCCCTAATCAGTGAACCTAATAACCCCGTGAA
GAAGCGGGGATATCTATATTAGACGAGAAGACCCTATGGAGCTTAAAACATCATAACACCTGCCACCCCA
CTTATTCACCCCGGTTTTCACCCCTGTGGCTCTCTGATTATATGTTTTTGGTTGGGGCGACCGCGGAGAA
AAACCTATCCTCCACAATGAAAGGACCCCCCCCCC
>ON468391|Pristimantis_hectus_DHMECN_14991
TATGCTAAAACTAGTAACAAGAGGTAAATCCTCTCTACAATGTCGATACAAGCCAGCAAGAACCCACCAC
TGGCAATTGACAGACCTATTAAGAGTAGCAACTCCTCGAGAAAACACTACTCCAACTAACTGTTAACCTA
ATACCAGAACATTTCAAGAAAGATTAAAAGAAAGAGAAGGAATTCGGCAAACATTAGCCCCGCCTGTTTA
CCAAAAACACCGCCTCTTGTTCATATAAGAGGTCCAGCCTGCCCAGTGACTTCTGTTCAACGGCCGCGGT
ATCCTAACCGTGCAAAGGTAGCGTAATCACTTGTCTTCTAAATAAAGACTAGTATGAAAGGCATCACGAG
GACTAAACTGTCTCCTCTCCCTAATCAGTGAACCTAATAACCCCGTGAAGAAGCGGGGATATCTATATAA
GACGAGAAGACCCTATGGAGCTTAAAACATCATAACACCTGCCACCCCACTTATTCACCCCGGTTTTCAC
CCCTGTGGCTCTCTGATTATATGTTTTTGGTTGGGGCGACCGCGGAGAAAAACCTATCCTCCACAATGAA
AGGACCCCCCCCCC
>ON468392|Pristimantis_hectus_DHMECN_15165
CTATAAAATTATAGAACCTTTTATGCTAAAACTAGTAACAAGAGGTAAATCCTCTCTACAATGTCGATAC
AAGCCAGCAAGAACCCACCACTGGCAATTGACAGACCTATTAAGAGTAGCAACTCCTCGAGAAAACACTA
CTCCAACTAACTGTTAACCTAATACCAGAACATTTCAAGAAAGATTAAAAGAAAGAGAAGGAATTCGGCA
AACATTAGCCCCGCCTGTTTACCAAAAACACCGCCTCTTGTTCATATAAGAGGTCCAGCCTGCCCAGTGA
CTTCTGTTCAACGGCCGCGGTATCCTAACCGTGCAAAGGTAGCGTAATCACTTGTCTTCTAAATAAAGAC
TAGTATGAAAGGCATCACGAGGACTAAACTGTCTCCTCTCCCTAATCAGTGAACCTAATAACCCCGTGAA
GAAGCGGGGATATCTATATAAGACGAGAAGACCCTATGGAGCTTAAAACATCATAACACCTGCCACCCCA
CTTATTCACCCCGGTTTTCACCCCTGTGGCTCTCTGATTATATGTTTTTGGTTGGGGCGACCGCGGAGAA
AAACCTATCCTCCACAATGAAAGGACCCCCCCCCCC
>ON468393|Pristimantis_hectus_DHMECN_14994
CTATAAAATTATAGAACCTTTTATGCTAAAACTAGTAACAAGAGGTAAATCCTCTCTACAATGTCGATAC
AAGCCAGCAAGAACCCACCACTGGCAATTGACAGACCTATTAAGAGTAGCAACTCCTCGAGAAAACACTA
CTCCAACTAACTGTTAACCTAATACCAGAACATTTCAAGAAAGATTAAAAGAAAGAGAAGGAATTCGGCA
AACATTAGCCCCGCCTGTTTACCAAAAACACCGCCTCTTGTTCATATAAGAGGTCCAGCCTGCCCAGTGA
CTTCTGTTCAACGGCCGCGGTATCCTAACCGTGCAAAGGTAGCGTAATCACTTGTCTTCTAAATAAAGAC
TAGTATGAAAGGCATCACGAGGACTAAACTGTCTCCTCTCCCTAATCAGTGAACCTAATAACCCCGTGAA
GAAGCGGGGATATCTATATAAGACGAGAAGACCCTATGGAGCTTAAAACATCATAACACCTGCCACCCCA
CTTATTCACCCCGGTTTTCACCCCTGTGGCTCTCTGATTATATGTTTTTGGTTGGGGCGACCGCGGAGAA
AAACCTATCCTCCACAATGAAAGGACCCCCCCCCC
>ON468394|Pristimantis_hectus_QCAZ_12288
AAAAAGCGTCAAAGCTTACATGTTTATCCTAATCCCTCAACCCCACTCGACCCCTTTAATCATACTGAGA
ACTTCTATAAAATTATAGAACCTTTTATGCTAAAACTAGTAACAAGAGGTAAATCCTCTCTACAATGTGG
GTATAAGCCAGCAAGAACCCCCCACTGGCAATTGACAGACCTATTTAAAGTAGCAACTCCTCTAGAAAAC
TCTACTCCAACAGCTGTTAGCCTAATACCAGAACATTTCAAGAAAGATTAAAAGAAAGAGAAGGAATTCG
GCAAACATTAGCCCCGCCTGTTTACCAAAAACACCGCCTCTTGCTTATATAAGAGGTCCAGCCTGCCCAG
TGACTTCTGTTCAACGGCCGCGGTATCCTAACCGTGCAAAGGTAGCGTAATCACTTGTCTTCTAAATAGA
GACTAGTATGAAAGGCATCACGAGGACTAAACTGTCTCCTCTCCCTAATCAGTGAACCTAATAACCCCGT
GAAGAAGCGGGGGTATTTATATAAGACGAGAAGACCCTATGGAGCTTAAAACATCATACACCTGCCACCC
CACTTATTTACTCCGGTTTTCATCCCCGTGGCTCCCTGATTATATGTTTTTGGTTGGGGCGACCGCGGAG
AAAAACCTATCCTCCACAATGAAAGGGACCTCCCTAAACAGTAAGCTACAACTTTATGTATCAGCAAACT
GACACCCATTGACCCAATATATTTGATTAACGAACCAAGTTACCCTAGGGATAACAGCGCAATCCACTTT
GAGAGCCCCTATCGACAAGTGGGCTTACGACCTCGATGTTGGATCGGGGTATCCTAGTGGTGCAGCCGCT
ACTAAAGG
>ON468395|Pristimantis_aff_lucidosignatus_MZUTI_2092
TATAAGCCAGCAAGAACCCCCCACTGGCAATTGACAGACCTATTTAAAGTAGCAACTCCTCTAGAAAACT
CTACTCCAACAGCTGTTAGCCTAATACCAGAACATTTCAAGAAAGATTAAAAGAAAGAGAAGGAATTCGG
CAAACATTAGCCCCGCCTGTTTACCAAAAACACCGCCTCTTGCTTATATAAGAGGTCCAGCCTGCCCAGT
GACTTCTGTTCAACGGCCGCGGTATCCTAACCGTGCAAAGGTAGCGTAATCACTTGTCTTCTAAATAGAG
ACTAGTATGAAAGGCATCACGAGGACTAAACTGTCTCCTCTCCCTAATCAGTGAACCTAATAACCCCGTG
AAGAAGCGGGGGTATTTATATAAGACGAGAAGACCCTATGGAGCTTAAAACATCATACACCTGCCACCCC
ACTTATTTACTCCGGTTTTCATCCCCGTGGCTCCCTGATTATATGTTTTTGGTTGGGGCGACCGCGGAGA
AAAACCTATCCTCCACAATGAAAGGGACCTCCCTAAACAGTAAGCTACAACTTTATGTATCAGCAAACTG
ACACCCATTGACCCAATATATTTGATTAACGAACCAAGTTACCCTAGGGATAACAGCGCAATCCACTTTG
AGAGCCCCTATCGACAAGTGGGCTTACGACCTCGATGTTGGATCGGGGTATCCTAGTGTGCAGCC
>ON468396|Pristimantis_aff_hectus_MZUTI_2063
TATAAGCCAGCAAGAACCCCCCACTGGCAATTGACAGACCTATTTAAAGTAGCAACTCCTCTAGAAAACT
CTACTCCAACAGCTGTTAGCCTAATACCAGAACATTTCAAGAAAGATTAAAAGAAAGAGAAGGAATTCGG
CAAACATTAGCCCCGCCTGTTTACCAAAAACACCGCCTCTTGCTTATATAAGAGGTCCAGCCTGCCCAGT
GACTTCTGTTCAACGGCCGCGGTATCCTAACCGTGCAAAGGTAGCGTAATCACTTGTCTTCTAAATAAAG
ACTAGTATGAAAGGCATCACGAGGACTAAACTGTCTCCTCTCCCTAATCAGTGAACCTAATAACCCCGTG
AAGAAGCGGGGGTATTTATATAAGACGAGAAGACCCTATGGAGCTTAAAACATCATACACCTGCCACCCC
ACTTATTTACTCCGGTTTTCATCCCCGTGGCTCCCTGATTATATGTTTTTGGTTGGGGCGACCGCGGAGA
AAAACCTATCCTCCACAATGAAAGGGACCTCCCTAAACAGTAAGCTACAACTTTATGTATCAGCAAACTG
ACACCCATTGACCCAATATATTTGATTAACGAACCAAGTTACCCTAGGGATAACAGCGCAATCCACTTTG
AGAGCCCCTATCGACAAGTGGGCTTACGACCTCGATGTTGGATCGGGGTATCCTAGTGTGCAGCC
>ON468397|Pristimantis_aff_hectus_MZUTI_2094
TATAAGCCAGCAAGAACCCCCCACTGGCAATTGACAGACCTATTTAAAGTAGCAACTCCTCTAGAAAACT
CTACTCCAACAGCTGTTAGCCTAATACCAGAACATTTCAAGAAAGATTAAAAGAAAGAGAAGGAATTCGG
CAAACATTAGCCCCGCCTGTTTACCAAAAACACCGCCTCTTGCTTATATAAGAGGTCCAGCCTGCCCAGT
GACTTCTGTTCAACGGCCGCGGTATCCTAACCGTGCAAAGGTAGCGTAATCACTTGTCTTCTAAATAGAG
ACTAGTATGAAAGGCATCACGAGGACTAAACTGTCTCCTCTCCCTAATCAGTGAACCTAATAACCCCGTG
AAGAAGCGGGGGTATTTATATAAGACGAGAAGACCCTATGGAGCTTAAAACATCATACACCTGCCACCCC
ACTTATTTACTCCGGTTTTCATCCCCGTGGCTCCCTGATTATATGTTTTTGGTTGGGGCGACCGCGGAGA
AAAACCTATCCTCCACAATGAAAGGGGCCTCCCTAAACAGTAAGCTACAACTTTATGTATCAGCAAACTG
ACACCCATTGACCCAATATATTTGATTAACGAACCAAGTTACCCTAGGGATAACAGCGCAATCCACTTTG
AGAGCCCCTATCGACAAGTGGGCTTACGACCTCGATGTTGGATCGGGGTATCCTAGTGTGCAGCC
>ON468398|Pristimantis_aff_hectus_MZUTI_2095
TATAAGCCAGCAAGAACCCCCCACTGGCAATTGACAGACCTATTTAAAGTAGCAACTCCTCTAGAAAACT
CTACTCCAACAGCTGTTAGCCTAATACCAGAACATTTCAAGAAAGATTAAAAGAAAGAGAAGGAATTCGG
CAAACATTAGCCCCGCCTGTTTACCAAAAACACCGCCTCTTGCTTATATAAGAGGTCCAGCCTGCCCAGT
GACTTCTGTTCAACGGCCGCGGTATCCTAACCGTGCAAAGGTAGCGTAATCACTTGTCTTCTAAATAGAG
ACTAGTATGAAAGGCATCACGAGGACTAAACTGTCTCCTCTCCCTAATCAGTGAACCTAATAACCCCGTG
AAGAAGCGGGGGTATTTATATAAGACGAGAAGACCCTATGGAGCTTAAAACATCATACACCTGCCACCCC
ACTTATTTACTCCGGTTTTCATCCCCGTGGCTCCCTGATTATATGTTTTTGGTTGGGGCGACCGCGGAGA
AAAACCTATCCTCCACAATGAAAGGGGCCTCCCTAAACAGTAAGCTACAACTTTATGTATCAGCAAACTG
ACACCCATTGACCCAATATATTTGATTAACGAACCAAGTTACCCTAGGGATAACAGCGCAATCCACTTTG
AGAGCCCCTATCGACAAGTGGGCTTACGACCTCGATGTTGGATCGGGGTATCCTAGTGGTGCAGCC
>ON468399|Pristimantis_aff_hectus_MZUTI_2070
TATAAGCCAGCAAGAACCCCCCACTGGCAATTGACAGACCTATTTAAAGTAGCAACTCCTCTAGAAAACT
CTACTCCAACAGCTGTTAGCCTAATACCAGAACATTTCAAGAAAGATTAAAAGAAAGAGAAGGAATTCGG
CAAACATTAGCCCCGCCTGTTTACCAAAAACACCGCCTCTTGCTTATATAAGAGGTCCAGCCTGCCCAGT
GACTTCTGTTCAACGGCCGCGGTATCCTAACCGTGCAAAGGTAGCGTAATCACTTGTCTTCTAAATAGAG
ACTAGTATGAAAGGCATCACGAGGACTAAACTGTCTCCTCTCCCTAATCAGTGAACCTAATAACCCCGTG
AAGAAGCGGGGGTATTTATATAAGACGAGAAGACCCTATGGAGCTTAAAACATCATACACCTGCCACCCC
ACTTATTTACTCCGGTTTTCATCCCCGTGGCTCCCTGATTATATGTTTTTGGTTGGGGCGACCGCGGAGA
AAAACCTATCCTCCACAATGAAAGGGACCTCCCTAAACAGTAAGCTACAACTTTATGTATCAGCAAACTG
ACACCCATTGACCCAATATATTTGATTAACGAACCAAGTTACCCTAGGGATAACAGCGCAATCCACTTTG
AGAGCCCCTATCGACAAGTGGGCTTACGACCTCGATGTTGGATCGGGGTATCCTAGTGGTGCAGCC
>ON468400|Pristimantis_aff_hectus_MZUTI_2088
TATAAGCCAGCAAGAACCCCCCACTGGCAATTGACAGACCTATTTAAAGTAGCAACTCCTCTAGAAAACT
CTACTCCAACAGCTGTTAGCCTAATACCAGAACATTTCAAGAAAGATTAAAAGAAAGAGAAGGAATTCGG
CAAACATTAGCCCCGCCTGTTTACCAAAAACACCGCCTCTTGCTTATATAAGAGGTCCAGCCTGCCCAGT
GACTTCTGTTCAACGGCCGCGGTATCCTAACCGTGCAAAGGTAGCGTAATCACTTGTCTTCTAAATAGAG
ACTAGTATGAAAGGCATCACGAGGACTAAACTGTCTCCTCTCCCTAATCAGTGAACCTAATAACCCCGTG
AAGAAGCGGGGGTATTTATATAAGACGAGAAGACCCTATGGAGCTTAAAACATCATACACCTGCCACCCC
ACTTATTTACTCCGGTTTTCATCCCCGTGGCTCCCTGATTATATGTTTTTGGTTGGGGCGACCGCGGAGA
AAAACCTATCCTCCACAATGAAAGGGACCTCCCTAAACAGTAAGCTACAACTTTATGTATCAGCAAACTG
ACACCCATTGACCCAATATATTTGATTAACGAACCAAGTTACCCTAGGGATAACAGCGCAATCCACTTTG
AGAGCCCCTATCGACAAGTGGGCTTACGACCTCGATGTTGGATCGGGGTATCCTAGTGGTGCAGCC
>ON468401|Pristimantis_aff_lucidosignatus_MZUTI_2093
TATAAGCCAGCAAGAACCCCCCACTGGCAATTGACAGACCTATTTAAAGTAGCAACTCCTCTAGAAAACT
CTACTCCAACAGCTGTTAGCCTAATACCAGAACATTTCAAGAAAGATTAAAAGAAAGAGAAGGAATTCGG
CAAACATTAGCCCCGCCTGTTTACCAAAAACACCGCCTCTTGCTTATATAAGAGGTCCAGCCTGCCCAGT
GACTTCTGTTCAACGGCCGCGGTATCCTAACCGTGCAAAGGTAGCGTAATCACTTGTCTTCTAAATAGAG
ACTAGTATGAAAGGCATCACGAGGACTAAACTGTCTCCTCTCCCTAATCAGTGAACCTAATAACCCCGTG
AAGAAGCGGGGGTATTTATATAAGACGAGAAGACCCTATGGAGCTTAAAACATCATACACCTGCCACCCC
ACTTATTTACTCCGGTTTTCATCCCCGTGGCTCCCTGATTATATGTTTTTGGTTGGGGCGACCGCGGAGA
AAAACCTATCCTCCACAATGAAAGGGACCTCCCTAAACAGTAAGCTACAACTTTATGTATCAGCAAACTG
ACACCCATTGACCCAATATATTTGATTAACGAACCAAGTTACCCTAGGGATAACAGCGCAATCCACTTTG
AGAGCCCCTATCGACAAGTGGGCTTACGACCTCGATGTTGGATCGGGGTATCCTAGTGGTGCAGCC
>ON468402|Pristimantis_aff_hectus_MZUTI_2075
TATAAGCCAGCAAGAACCCCCCACTGGCAATTGACAGACCTATTTAAAGTAGCAACTCCTCTAGAAAACT
CTACTCCAACAGCTGTTAGCCTAATACCAGAACATTTCAAGAAAGATTAAAAGAAAGAGAAGGAATTCGG
CAAACATTAGCCCCGCCTGTTTACCAAAAACACCGCCTCTTGCTTATATAAGAGGTCCAGCCTGCCCAGT
GACTTCTGTTCAACGGCCGCGGTATCCTAACCGTGCAAAGGTAGCGTAATCACTTGTCTTCTAAATAGAG
ACTAGTATGAAAGGCATCACGAGGACTAAACTGTCTCCTCTCCCTAATCAGTGAACCTAATAACCCCGTG
AAGAAGCGGGGGTATTTATATAAGACGAGAAGACCCTATGGAGCTTAAAACATCATACACCTGCCACCCC
ACTTATTTACTCCGGTTTTCATCCCCGTGGCTCCCTGATTATATGTTTTTGGTTGGGGCGACCGCGGAGA
AAAACCTATCCTCCACAATGAAAGGGACCTCCCTAAACAGTAAGCTACAACTTTATGTATCAGCAAACTG
ACACCCATTGACCCAATATATTTGATTAACGAACCAAGTTACCCTAGGGATAACAGCGCAATCCACTTTG
AGAGCCCCTATCGACAAGTGGGCTTACGACCTCGATGTTGGATCGGGGTATCCTAGTGGTGCAGCC
>ON468403|Pristimantis_aff_hectus_MZUTI_2066
TATAAGCCAGCAAGAACCCCCCACTGGCAATTGACAGACCTATTTAAAGTAGCAACTCCTCTAGAAAACT
CTACTCCAACAGCTGTTAGCCTAATACCAGAACATTTCAAGAAAGATTAAAAGAAAGAGAAGGAATTCGG
CAAACATTAGCCCCGCCTGTTTACCAAAAACACCGCCTCTTGCTTATATAAGAGGTCCAGCCTGCCCAGT
GACTTCTGTTCAACGGCCGCGGTATCCTAACCGTGCAAAGGTAGCGTAATCACTTGTCTTCTAAATAGAG
ACTAGTATGAAAGGCATCACGAGGACTAAACTGTCTCCTCTCCCTAATCAGTGAACCTAATAACCCCGTG
AAGAAGCGGGGGTATTTATATAAGACGAGAAGACCCTATGGAGCTTAAAACATCATACACCTGCCACCCC
ACTTATTTACTCCGGTTTTCATCCCCGTGGCTCCCTGATTATATGTTTTTGGTTGGGGCGACCGCGGAGA
AAAACCTATCCTCCACAATGAAAGGGACCTCCCTAAACAGTAAGCTACAACTTTATGTATCAGCAAACTG
ACACCCATTGACCCAATATATTTGATTAACGAACCAAGTTACCCTAGGGATAACAGCGCAATCCACTTTG
AGAGCCCCTATCGACAAGTGGGCTTACGACCTCGATGTTGGATCGGGGTATCCTAGTGGTGCAGCC
>ON468404|Pristimantis_onorei_MZUTI_4241
CCTTTTATGCTAAAACTAGTAACAAGAGGTAAATCCTCTCTACAATGTGGGTATAAGCCAGCAAGAACCC
CCCACTGGCAATTGACAGACCTATTTAAAGTAGGAACTCCTCTAGAAAACTCTACTCCAACAGCTGTTAG
CCTAATACCAGAACATTTCAAGAAAGATTAAAAGAAAGAGAAGGAATTCGGCAAACATTAGCCCCGCCTG
TTTACCAAAAACACCGCCTCTTGCTTATATAAGAGGTCCAGCCTGCCCAGTGACTTCTGTTCAACGGCCG
CGGTATCCTAACCGTGCAAAGGTAGCGTAATCACTTGTCTTCTAAATAGAGACTAGTATGAAAGGCATCA
CGAGGACTAAACTGTCTCCTCTCCCTAATCAGTGAACCTAATAACCCCGTGAAGAAGCGGGGGTAATTAT
ATAAGACGAGAAGACCCTATGGAGCTTAAAACATCATACACCTGCCACCCCACTTATTCACCCCGGTTTT
CATCCCCGTGGCTCCCTGATTATATGTTTTTGGTTGGGGCGACCGCGGAGAAAAACCTATCCTCCACAAT
GAAAGGGACCTCCCTAAACAGTAAGCTACAACTTTATGTATCAGCAAACTGACATCCATTGACCCAATAT
ATTTGATTAACGAACCAAGTTACCCTAGGGATAACAGCGCAATCCACTTTGAGAGCCCCTATCGACAAGT
GGGCTTACGACCTCGATGTTGGATCGGGGTATCCTAGTGGTGCAGCCGCTACTAAAGGTTCGTTTGTTCA
ACGATTAA
>ON468405|Pristimantis_onorei_MZUTI_4244
TTAATCATACTGAGAACTTCTATATAATTATAGAACCTTTTATGCTAAAACTAGTAACAAGAGGTAAATC
CTCTCTACAATGTGGGTATAAGCCAGCAAGAACCCCCCACTGGCAATTGACAGACCTATTTAAAGTAGGA
ACTCCTCTAGAAAACTCTACTCCAACAGCTGTTAGCCTAATACCAGAACATTTCAAGAAAGATTAAAAGA
AAGAGAAGGAATTCGGCAAACATTAGCCCCGCCTGTTTACCAAAAACACCGCCTCTTGCTTATATAAGAG
GTCCAGCCTGCCCAGTGACTTCTGTTCAACGGCCGCGGTATCCTAACCGTGCAAAGGTAGCGTAATCACT
TGTCTTCTAAATAGAGACTAGTATGAAAGGCATCACGAGGACTAAACTGTCTCCTCTCCCTAATCAGTGA
ACCTAATAACCCCGTGAAGAAGCGGGGGTAATTATATAAGACGAGAAGACCCTATGGAGCTTAAAACATC
ATAACACCTGCCACCCCACTTATTCACCCCGGTTTTCATCCCCGTGGCTCCCTGATTATATGTTTTTGGT
TGGGGCGACCGCGGAGAAAAACCTATCCTCCACAATGAAAGGGACCTCCCTAAACAGTAAGCTACAACTT
TATGTATCAGCAAACTGACATCCATTGACCCAATATATTTGATTAACGAACCAAGTTACCCTAGGGATAA
CAGCGCAATCCACTTTGAGAGCCCCTATCGACAAGTGGGCTTACGACCTCGATGTTGGATCGGGGTATCC
TAGTGGTGCAGCCGCTACTAAAGGTTCGTTTGTTCAACGATTAA
>ON468406|Pristimantis_onorei_MZUTI_4243
CCTTTAATCATACTGAGAACTTCTATATAATTATAGAACCTTTTATGCTAAAACTAGTAACAAGAGGTAA
ATCCTCTCTACAATGTGGGTATAAGCCAGCAAGAACCCCCCACTGGCAATTGACAGACCTATTTAAAGTA
GGAACTCCTCTAGAAAACTCTACTCCAACAGCTGTTAGCCTAATACCAGAACATTTCAAGAAAGATTAAA
AGAAAGAGAAGGAATTCGGCAAACATTAGCCCCGCCTGTTTACCAAAAACACCGCCTCTTGCTTATATAA
GAGGTCCAGCCTGCCCAGTGACTTCTGTTCAACGGCCGCGGTATCCTAACCGTGCAAAGGTAGCGTAATC
ACTTGTCTTCTAAATAGAGACTAGTATGAAAGGCATCACGAGGACTAAACTGTCTCCTCTCCCTAATCAG
TGAACCTAATAACCCCGTGAAGAAGCGGGGGTAATTATATAAGACGAGAAGACCCTATGGAGCTTAAAAC
ATCATAACACCTGCCACCCCACTTATTCACCCCGGTTTTCATCCCCGTGGCTCCCTGATTATATGTTTTT
GGTTGGGGCGACCGCGGAGAAAAACCTATCCTCCACAATGAAAGGGACCTCCCTAAACAGTAAGCTACAA
CTTTATGTATCAGCAAACTGACATCCATTGACCCAATATATTTGATTAACGAACCAAGTTACCCTAGGGA
TAACAGCGCAATCCACTTTGAGAGCCCCTATCGACAAGTGGGCTTACGACCTCGATGTTGGATCGGGGTA
TCCTAGTGGTGCAGCCGCTACTAAAGGTTCGTTTGTTCAACGATTAA
>ON468407|Pristimantis_onorei_MZUTI_1467
AAAAGCGTCAAAGCTTACATGTTTATCCTAATCCCTCAACCCCACTCGACCCCTTTAATCATACTGAGAA
CTTCTATAAAATTATAGAACCTTTTATGCTAAAACTAGTAACAAGAGGTAAATCCTCTCTACAATGTGGG
TATAAGCCAGCAAGAACCCCCCACTGGCAATTGACAGACCTATTTAAAGTAGCAACTCCTCTAGAAAACT
CTACTCCAACAGCTGTTAGCCTAATACCAGAACATTTCAAGAAAGATTAAAAGAAAGAGAAGGAATTCGG
CAAACATTAGCCCCGCCTGTTTACCAAAAACACCGCCTCTTGCTTATATAAGAGGTCCAGCCTGCCCAGT
GACTTCTGTTCAACGGCCGCGGTATCCTAACCGTGCAAAGGTAGCGTAATCACTTGTCTTCTAAATAAAG
ACTAGTATGAAAGGCATCACGAGGACTAAACTGTCTCCTCTCCCTAATCAGTGAACCTAATAACCCCGTG
AAGAAGCGGGGGTATTTATATAAGACGAGAAGACCCTATGGAGCTTAAAACATCATAACACCTGCCACCC
CACCTATTAACCCCGGTTTTCATCCCCGTGGCTCCCTGATTATATGTTTTTGGTTGGGGCGACCGCGGAG
AAAAACCCATCCTCCACAATGAAGGGGACCTCCCTAAACAGTAAGCTACAACTTTATGTATCAGCAAACT
GACATCCATTGACCCAATATATTTGATTAACGAACCAAGTTACCCTAGGGATAACAGCGCAATCCACTTT
GAGAGCCCCTATCGACAAGTGGGCTTACGACCTCGATGTTGGATCGGGGTATCCTAGTGGTGCAGCCGCT
ACTAAAGGTTCGTTTGTTCAACGATTAA
>ON468408|Pristimantis_onorei_MZUTI_2035
CAAAAACACCGCCTCTTGCTTATATAAGAGGTCCAGCCTGCCCAGTGACTTCTGTTCAACGGCCGCGGTA
TCCTAACCGTGCAAAGGTAGCGTAATCACTTGTCTTCTAAATAAAGACTAGTATGAAAGGCATCACGAGG
ACTAAACTGTCTCCTCTCCCTAATCAGTGAACCTAATAACCCCGTGAAGAAGCGGGGGTATTTATATAAG
ACGAGAAGACCCTATGGAGCTTAAAACATCATAACACCTGCCACCCCACCTATTAACCCCGGTTTTCATC
CCCGTGGCTCCCTGATTATATGTTTTTGGTTGGGGCGACCGCGGAGAAAAACCTATCCTCCACAATGAAG
GGGACCTCCCTAAACAGTAAGCTACAACTTTTATGTATCAGCAAACTGACATCCATTGACCCAATATATT
TGATTAACGAACCAAGTTACCCTAGGGATAACAGCGCAATCCACTTTTGAGAGCCCCTATCCGACAAGTG
GGCTTACGACCTCGATGTTGGATCGGGGTATCCTAGTGGTGCA
>ON468409|Pristimantis_onorei_MZUTI_2031
AACCCCCCACTGGCAATTGACAGACCTATTTAAAGTAGCAACTCCTCTAGAAAACTCTACTCCAACAGCT
GTTAGCCTAATACCAGGACATTTCAAGAAAGATTAAAAGAAAGAGAAGGAATTCGGCAAACATTAGCCCC
GCCTGTTTACCAAAAACACCGCCTCTTGCTTATATAAGAGGTCCAGCCTGCCCAGTGACTTCTGTTCAAC
GGCCGCGGTATCCTAACCGTGCAAAGGTAGCGTAATCACTTGTCTTCTAAATAAAGACTAGTATGAAAGG
CATCACGAGGACTAAACTGTCTCCTCTCCCTAATCAGTGAACCTAATAACCCCGTGAAGAAGCGGGGGTA
TTTATATAAGACGAGAAGACCCTATGGAGCTTAAAACATCATAACACCTGCCACCCCACCTATTAACCCC
GGTTTTCATCCCCGTGGCTCCCTGATTATATGTTTTTGGTTGGGGCGACCGCGGAGAAAAACCTATCCTC
CACAATGAAGGGGACCTCCCTAAACAGTAAGCTACAACTTTATGTATCAGCAAACTGACATCCATTGACC
CAATATATTTGATTAACGAACCAAGTTACCCTAGGGATAACAGCGCAATCCACTTTTGAGAGCCCCTATC
GACAAGTGGGCTTACGACCTCGATGGTTGGATCGGGGTATCCTAAGTGGTGCAGCCGGCTACAAAGGTTC
GTTTTGTTCACGATTAA
>ON468410|Pristimantis_onorei_MZUTI_2032
TAAAGACTAGTATGAAAGGCATCACGAGGACTAAACTGTCTCCTCTCCCTAATCAGTGAACCTAATAACC
CCGTGAAGAAGCGGGGGTATTTATATAAGACGAGAAGACCCTATGGAGCTTAAAACATCATAACACCTGC
CACCCCACCTATTAACCCCGGTTTTCATCCCCGTGGCTCCCTGATTATATGTTTTTGGTTGGGGCGACCG
CGGAGAAAAACCTATCCTCCACAATGAAGGGGACCTCCCTAAACAGTAAGCTACAACTTTATGTATCAGC
AAACTGACATCCATTGACCCAATATATTTGATTAACGAACCAAGTTACCCTAGGGATAACAGCGCAATCC
ACTTTGAGAGCCCCTATCGACAAGTGGGCTTACGACCTCGATGGTTGGATCGGGGTATCCTAGTGGTGCA
GCCGCACAAAGGTTCGTTGTTCACGATAAA
>ON468411|Pristimantis_onorei_MZUTI_2024
AACACCGCCTCTTGCTTATATAAGAGGTCCAGCCTGCCCAGTGACTTCTGTTCAACGGCCGCGGTATCCT
AACCGTGCAAAGGTAGCGTAATCACTTGTCTTCTAAATAAAGACTAGTATGAAAGGCATCACGAGGACTA
AACTGTCTCCTCTCCCTAATCAGTGAACCTAATAACCCCGTGAAGAAGCGGGGGTATTTATATAAGACGA
GAAGACCCTATGGAGCTTAAAACATCATAACACCTGCCACCCCACCTATTAACCCCGGTTTTCATCCCCG
TGGCTCCCTGATTATATGTTTTTGGTTGGGGCGACCGCGGAGAAAAACCTATCCTCCACAATGAAGGGGA
CCTCCCTAAACAGTAAGCTACAACTTTATGTATCAGCAAACTGACATCCATTGACCCAATATATTTGATT
AACGAACCAAGTTACCCTAGGGATAACAGCGCAATCCACTTTGAGAGCCCCTATCGACAAGTGGGCTTAC
GACCTCGATGTTGGATCGGGGTATCCTAGTGTGCAGCCCTACTAAAGGTCGTTGTTCACGATAAA
>ON468412|Pristimantis_onorei_MZUTI_2038
AAGTTACAGTTGTCCAATCCTTAACCCACTAACCCCTTTATCATCTGAGAATTCTATAAATATAGACCTT
TATGCTAAACTAGTACGAGAGGTAATCCTCTCTACAATGTGGTATAAGCCAGCAAGAACTCCCCACTGGC
AATTGACAGACCTATCTAAAGTAGCAACTCCTCTAGAAATCTCTACTCCAACAGCTGTTAGCCTAATACC
AGGACATTTCAAGAAAGATTAAAGGAAAGAGAAGGAATTCGGCAAACATTAGCCCCGCCTGTTTACCAAA
AACACCGCCTCTTGCTTATATAAGAGGTCCAGCCTGCCCAGTGACTTCTGTTCAACGGCCGCGGTATCCT
AACCGTGCAAAGGTAGCGTAATCACTTGTCTTCTAAATAAAGACTAGTATGAAAGGCATCACGAGGACTA
AACTGTCTCCTCTCCCTAATCAGTGAACCTAATAACCCCGTGAAGAAGCGGGGGTATTTATATAAGACGA
GAAGACCCTATGGAGCTTAAAACATCATAACACCTGCCACCCCACCTATTAACCCCGGTTTTCATCCCCG
TGGCTCCCTGATTATATGTTTTTGGTTGGGGCGACCGCGGAGAAAAACCTATCCTCCACAATGAAGGGGA
CCTCCCTAAACAGTAAGCTACAACTTTATGTATCAGCAAACTGACATCCATTGACCCAATATATTTGATT
AACGAACCAAGTTACCCTAGGGATAACAGCGCAATCCACTTTGAGAGCCCCTATCGACAAGTGGGCTTAC
GACCTCGATGTTGGATCGGGGTATCCTAGTGGTGCAGCCCTACAAAGGTCGTTGTTCACG
>ON468413|Pristimantis_onorei_MZUTI_2037
GTGGTATAAGCCAGCAAGAACTCCCCACTGGCAATTGACAGACCTATCTAAAGTAGCAACTCCTCTAGAA
ATCTCTACTCCAACAGCTGTTAGCCTAATACCAGGACATTTCAAGAAAGATTAAAGGAAAGAGAAGGAAT
TCGGCAAACATTAGCCCCGCCTGTTTACCAAAAACACCGCCTCTTGCTTATATAAGAGGTCCAGCCTGCC
CAGTGACTTCTGTTCAACGGCCGCGGTATCCTAACCGTGCAAAGGTAGCGTAATCACTTGTCTTCTAAAT
AAAGACTAGTATGAAAGGCATCACGAGGACTAAACTGTCTCCTCTCCCTAATCAGTGAACCTAATAACCC
CGTGAAGAAGCGGGGGTATTTATATAAGACGAGAAGACCCTATGGAGCTTAAAACATCATAACACCTGCC
ACCCCACCTATTAACCCCGGTTTTCATCCCCGTGGCTCCCTGATTATATGTTTTTGGTTGGGGCGACCGC
GGAGAAAAACCCATCCTCCACAATGAAGGGGACCTCCCTAAACAGTAAGCTACAACTTTATGTATCAGCA
AACTGACATCCATTGACCCAATATATTTGATTAACGAACCAAGTTACCCTAGGGATAACAGCGCAATCCA
CTTTGAGAGCCCCTATCGACAAGTGGGCTTACGACCTCGATGTTGGATCGGGGTATCCTAGTGGTGCAGC
CTACAAAGGTCGTTGTTCACGATAAA
>ON468414|Pristimantis_onorei_MZUTI_1465
AAAAGCGTCAAAGCTTACATGTTTATCCTAATCCCTCAACCCCACTCGACCCCTTTAATCATACTGAGAA
CTTCTATAAAATTATAGAACCTTTTATGCTAAAACTAGTAACAAGAGGTAAATCCTCTCTACAATGTGGG
TATAAGCCAGCAAGAACCCCCCACTGGCAATTGACAGACCTATTTAAAGTAGCAACTCCTCTAGAAAACT
CTACTCCAACAGCTGTTAGCCTAATACCAGGACATTTCAAGAAAGATTAAAAGAAAGAGAAGGAATTCGG
CAAACATTAGCCCCGCCTGTTTACCAAAAACACCGCCTCTTGCTTATATAAGAGGTCCAGCCTGCCCAGT
GACTTCTGTTCAACGGCCGCGGTATCCTAACCGTGCAAAGGTAGCGTAATCACTTGTCTTCTAAATAAAG
ACTAGTATGAAAGGCATCACGAGGACTAAACTGTCTCCTCTCCCTAATCAGTGAACCCAATAACCCCGTG
AAGAAGCGGGGGTATTTATATAAGACGAGAAGACCCTATGGAGCTTAAAACATCATAACACCTGCCACCC
CACCTATTAACCCCGGTTTTCATCCCCGTGGCTCCCTGATTATATGTTTTTGGTTGGGGCGACCGCGGAG
AAAAATCTATCCTCCACAATGAAGGGGACCTCCCTAAACAGTAAGCTACAACTTTATGTATCAGCAAACT
GACATCCATTGACCCAATATATTTGATTAACGAACCAAGTTACCCTAGGGATAACAGCGCAATCCACTTT
GAGAGCCCCTATCGACAAGTGGGCTTACGACCTCGATGTTGGATCGGGGTATCCTAGTGGTGCAGCCGCT
ACTAAAGGTTCGTTTGTTCAACGATTAA
>ON468415|Pristimantis_onorei_MZUTI_1464
AGCGTCAAAGCTTACATGTTTATCCTAATCCCTCAACCCCACTCGACCCCTTTAATCATACTGAGAACTT
CTATAAAATTATAGAACCTTTTATGCTAAAACTAGTAACAAGAGGTAAATCCTCTCTACAATGTGGGTAT
AAGCCAGCAAGAACCCCCCACTGGCAATTGACAGACCTATTTAAAGTAGCAACTCCTCTAGAAAACTCTA
CTCCAACAGCTGTTAGCCTAATACCAGGACATTTCAAGAAAGATTAAAAGAAAGAGAAGGAATTCGGCAA
ACATTAGCCCCGCCTGTTTACCAAAAACACCGCCTCTTGCTTATATAAGAGGTCCAGCCTGCCCAGTGAC
TTCTGTTCAACGGCCGCGGTATCCTAACCGTGCAAAGGTAGCGTAATCACTTGTCTTCTAAATAAAGACT
AGTATGAAAGGCATCACGAGGACTAAACTGTCTCCTCTCCCTAATCAGTGAACCCAATAACCCCGTGAAG
AAGCGGGGGTATTTATATAAGACGAGAAGACCCTATGGAGCTTAAAACATCATAACACCTGCCACCCCAC
CTATTAACCCCGGTTTTCATCCCCGTGGCTCCCTGATTATATGTTTTTGGTTGGGGCGACCGCGGAGAAA
AATCTATCCTCCACAATGAAGGGGACCTCCCTAAACAGTAAGCTACAACTTTATGTATCAGCAAACTGAC
ATCCATTGACCCAATATATTTGATTAACGAACCAAGTTACCCTAGGGATAACAGCGCAATCCACTTTGAG
AGCCCCTATCGACAAGTGGGCTTACGACCTCGATGTTGGATCGGGGTATCCTAGTGGTGCAGCCGCTACT
AAAGGTTCGTTTGTTCAACGATTAA
>ON468416|Pristimantis_onorei_MZUTI_2030
TTCTAAATAAAGACTAGTATGAAAGGCATCACGAGGACTAAACTGTCTCCTCTCCCTAATCAGTGAACCC
AATAACCCCGTGAAGAAGCGGGGGTATTTATATAAGACGAGAAGACCCTATGGAGCTTAAAACATCATAA
CACCTGCCACCCCACCTATTAACCCCGGTTTTCATCCCCGTGGCTCCCTGATTATATGTTTTTGGTTGGG
GCGACCGCGGAGAAAAACCTATCCTCCACAATGAAGGGGACCTCCCTAAACAGTAAGCTACAACTTTATG
TATCAGCAAACTGACATCCATTGACCCAATATATTTGATTAACGAACCAAGTTACCCTAGGGATAACAGC
GCAATCCACTTTTGAGAGCCCCTATCGACAAGTGGGCTTACGACCTCGATGTTGGATCGGGGTATCCTAA
GTGGTGCAGCCGCTACTAAAAGGTTCGTTTGTTCAACGATAAA
>ON468417|Pristimantis_onorei_MZUTI_2023
CTCTAGAAAACTCTACTCCAACAGCTGTTAGCCTAATACCAGAACATTTCAAGAAAGATTAAAAGAAAGA
GAAGGAATTCGGCAAACATTAGCCCCGCCTGTTTACCAAAAACACCGCCTCTTGCTTATATAAGAGGTCC
AGCCTGCCCAGTGACTTCTGTTCAACGGCCGCGGTATCCTAACCGTGCAAAGGTAGCGTAATCACTTGTC
TTCTAAATAAAGACTAGTATGAAAGGCATCACGAGGACTAAACTGTCTCCTCTCCCTAATCAGTGAACCC
AATAACCCCGTGAAGAAGCGGGGGTATTTATATAAGACGAGAAGACCCTATGGAGCTTAAAACATCATAA
CACCTGCCACCCCACCTATTAACCCCGGTTTTCATCCCCGTGGCTCCCTGATTATATGTTTTTGGTTGGG
GCGACCGCGGAGAAAAATCTATCCTCCACAATGAAGGGGACCTCCCTAAACAGTAAGCTACAACTTTATG
TATCAGCAAACTGACATCCATTGACCCAATATATTTGATTAACGAACCAAGTTACCCTAGGGATAACAGC
GCAATCCACTTTGAGAGCCCCTATCGACAAGTGGGCTTACGACCTCGATGTTGGATCGGGGTATCCTAGT
GGTGCAGCCCTACAAAGGTCGTTTGTCACGATAAA
>ON468418|Pristimantis_onorei_DHMECN_6813
AAAAAGCGTCAAAGCTTACATGTTTATCCTAATCCCTCAACCCCACTCGACCCCTTTAATCATACTGAGA
ACTTCTATAAAATTATAGAACCTTTTATGCTAAAACTAGTAACAAGAGGTAAATCCTCTCTACAATGTGG
GTATAAGCCAGCAAGAACCCCCCACTGGCAATTGACAGACCTATTTAAAGTAGCAACTCCTCTAGAAAAC
TCTACTCCAACAGCTGTTAGCCTAATACCAGGACATTTCAAGAAAGATTAAAAGAAAGAGAAGGAATTCG
GCAAACATTAGCCCCGCCTGTTTACCAAAAACACCGCCTCTTGCTTATATAAGAGGTCCAGCCTGCCCAG
TGACTTCTGTTCAACGGCCGCGGTATCCTAACCGTGCAAAGGTAGCGTAATCACTTGTCTTCTAAATAAA
GACTAGTATGAAAGGCATCACGAGGACTAAACTGTCTCCTCTCCCTAATCAGTGAACCTAATAACCCCGT
GAAGAAGCGGGGGTATTTATATAAGACGAGAAGACCCTATGGAGCTTAAAACATCATAACACCTGCCACC
CCACCTATTAACCCCGGTTTTCATCCCCGTGGCTCCCTGATTATATGTTTTTGGTTGGGGCGACCGCGGA
GAAAAACCTATCCTCCACAATGAAGGGGACCTCCCTAAACAGTAAGCTACAACTTTATGTATCAGCAAAC
TGACATCCATTGACCCAATATATTTGATTAACGAACCAAGTTACCCTAGGGATAACAGCGCAATCCACTT
TGAGAGCCCCTATCGACAAGTGGGCTTACGACCTCGATGTTGGATCGGGGTATCCTAGTGGTGCAGCCGC
TACTAAAGGTTCGTTTGTTCAACGATTAA
>ON468419|Pristimantis_onorei_DHMECN_6815
AAAAAGCGTCAAAGCTTACATGTTTATCCTAATCCCTCAACCCCACTCGACCCCTTTAATCATACTGAGA
ACTTCTATAAAATTATAGAACCTTTTATGCTAAAACTAGTAACAAGAGGTAAATCCTCTCTACAATGTGG
GTATAAGCCAGCAAGAACCCCCCACTGGCAATTGACAGACCTATTTAAAGTAGCAACTCCTCTAGAAAAC
TCTACTCCAACAGCTGTTAGCCTAATACCAGGACATTTCAAGAAAGATTAAAAGAAAGAGAAGGAATTCG
GCAAACATTAGCCCCGCCTGTTTACCAAAAACACCGCCTCTTGCTTATATAAGAGGTCCAGCCTGCCCAG
TGACTTCTGTTCAACGGCCGCGGTATCCTAACCGTGCAAAGGTAGCGTAATCACTTGTCTTCTAAATAAA
GACTAGTATGAAAGGCATCACGAGGACTAAACTGTCTCCTCTCCCTAATCAGTGAACCTAATAACCCCGT
GAAGAAGCGGGGGTATTTATATAAGACGAGAAGACCCTATGGAGCTTAAAACATCATAACACCTGCCACC
CCACCTATTAACCCCGGTTTTCATCCCCGTGGCTCCCTGATTATATGTTTTTGGTTGGGGCGACCGCGGA
GAAAAACCTATCCTCCACAATGAAGGGGACCTCCCTAAACAGTAAGCTACAACTTTATGTATCAGCAAAC
TGACATCCATTGACCCAATATATTTGATTAACGAACCAAGTTACCCTAGGGATAACAGCGCAATCCACTT
TGAGAGCCCCTATCGACAAGTGGGCTTACGACCTCGATGTTGGATCGGGGTATCCTAGTGGTGCAGCCGC
TACTAAAGGTTCGTTTGTTCAACGATTAA
>ON468420|Pristimantis_onorei_DHMECN_6821
AAAAAGCGTCAAAGCTTACATGTTTATCCTAATCCCTCAACCCCACTCGACCCCTTTAATCATACTGAGA
ACTTCTATAAAATTATAGAACCTTTTATGCTAAAACTAGTAACAAGAGGTAAATCCTCTCTACAATGTGG
GTATAAGCCAGCAAGAACCCCCCACTGGCAATTGACAGACCTATTTAAAGTAGCAACTCCTCTAGAAAAC
TCTACTCCAACAGCTGTTAGCCTAATACCAGGACATTTCAAGAAAGATTAAAAGAAAGAGAAGGAATTCG
GCAAACATTAGCCCCGCCTGTTTACCAAAAACACCGCCTCTTGCTTATATAAGAGGTCCAGCCTGCCCAG
TGACTTCTGTTCAACGGCCGCGGTATCCTAACCGTGCAAAGGTAGCGTAATCACTTGTCTTCTAAATAAA
GACTAGTATGAAAGGCATCACGAGGACTAAACTGTCTCCTCTCCCTAATCAGTGAACCTAATAACCCCGT
GAAGAAGCGGGGGTATTTATATAAGACGAGAAGACCCTATGGAGCTTAAAACATCATAACACCTGCCACC
CCACCTATTAACCCCGGTTTTCATCCCCGTGGCTCCCTGATTATATGTTTTTGGTTGGGGCGACCGCGGA
GAAAAACCTATCCTCCACAATGAAGGGGACCTCCCTAAACAGTAAGCTACAACTTTATGTATCAGCAAAC
TGACATCCATTGACCCAATATATTTGATTAACGAACCAAGTTACCCTAGGGATAACAGCGCAATCCACTT
TGAGAGCCCCTATCGACAAGTGGGCTTACGACCTCGATGTTGGATCGGGGTATCCTAGTGGTGCAGCCGC
TACTAAAGGTTCGTTTGTTCAACGATTAA
>ON468421|Pristimantis_onorei_DHMECN_6812
AAAAAGCGTCAAAGCTTACATGTTTATCCTAATCCCTCAACCCCACTCGACCCCTTTAATCATACTGAGA
ACTTCTATAAAATTATAGAACCTTTTATGCTAAAACTAGTAACAAGAGGTAAATCCTCTCTACAATGTGG
GTATAAGCCAGCAAGAACCCCCCACTGGCAATTGACAGACCTATTTAAAGTAGCAACTCCTCTAGAAAAC
TCTACTCCAACAGCTGTTAGCCTAATACCAGGACATTTCAAGAAAGATTAAAAGAAAGAGAAGGAATTCG
GCAAACATTAGCCCCGCCTGTTTACCAAAAACACCGCCTCTTGCTTATATAAGAGGTCCAGCCTGCCCAG
TGACTTCTGTTCAACGGCCGCGGTATCCTAACCGTGCAAAGGTAGCGTAATCACTTGTCTTCTAAATAAA
GACTAGTATGAAAGGCATCACGAGGACTAAACTGTCTCCTCTCCCTAATCAGTGAACCTAATAACCCCGT
GAAGAAGCGGGGGTATTTATATAAGACGAGAAGACCCTATGGAGCTTAAAACATCATAACACCTGCCACC
CCACCTATTAACCCCGGTTTTCATCCCCGTGGCTCCCTGATTATATGTTTTTGGTTGGGGCGACCGCGGA
GAAAAACCTATCCTCCACAATGAAGGGGACCTCCCTAAACAGTAAGCTACAACTTTATGTATCAGCAAAC
TGACATCCATTGACCCAATATATTTGATTAACGAACCAAGTTACCCTAGGGATAACAGCGCAATCCACTT
TGAGAGCCCCTATCGACAAGTGGGCTTACGACCTCGATGTTGGATCGGGGTATCCTAGTGGTGCAGCCGC
TACTAAAGGTTCGTTTGTTCAACGATTAA
>ON468422|Pristimantis_albujai_DHMECN_12246
CTGACCCCTTTAACTGTACTGAGAACTTCTATAAACCTATAGAACCTTTTCTGCTAAAACTAGTAACAAG
AGGTCCCCCTCTCCTTAATGCAAGCACAACCCAGCAAGAACCAATCACTGGCAACTAGCAGACAATAAAT
GTAGCAACTTCGCTAGAAAACCCTACTTCCATCTCTGTTAACCTAACACTAGAGCATTTCAAGAAAGATT
AAAAGAAAGAGAAGGAATTCAGCAAATATAGCCTCGCCTGTTTACCAAAAACATCGCCTCTTGCCCCCTA
TAAGAGGTCCAGCCTGCCCAGTGACTCTGTTCAACGGCCGCGGTATCCTAACCGTGCAAAGGTAGCGTAA
TCACTTGTCTTCTAAATAAAGACCAGTATGAAAGGCACCACGAGGGCTAAACTGTCTCCTCTCTCTAATC
AGTGAACCTAATCCCCCCGTGAAGAAGCGGGGATTCCAATATAAGACGAGAAGACCCTATGGAGCTTCAA
ACATCATAACACCTGCTAACTTTAAATTACCCCGATACTCACACAATAGCACGCTGATTATAAGTTTTTG
GTTGGGGTGACCGCGGAGAAAAACTAATCCCCCGCAATGAAAGGGACTTCCCTAAACTATAAGCTAACAG
CTTTACGTATAAACAAATTAACATCATTGACCCAATATTTGACCAACGAACCAAGTTACCCTAGGGATAA
CAGCGCAATCCACTTTGAGAGCTCCTATCGACAAGTGGGCTTACGACCTCGATGTTGGATCGGGGTATCC
TAGTGGTGCAGCCGCTACT
>ON468423|Pristimantis_sambalan_DHMECN_12249
AGAACCTTTAATGTTAAAACTAGTAACAAGAGATTCCCCTCTCTATAATGCAAACTCAAGCCAGCAAGAA
CCCATCACTGGCAACTAACAGAAACAAAGTAACAACTTTCACCAGAAAACTCTACTTCCCTAACCGTTAA
CCTTACACAAGAGCATTTCAAGAAAGATTTAAAGAAAAAGAAGGAACTCGGCAAACACTAATCCCGCCTG
TTTACCAAAAACATCGCCTCTTGTCCCCATGAGAGGTCCAGCCTGCCCAGTGACTCCTGTTCAACGGCCG
CGGTATCCTAACCGTGCAAAGGTAGCGTAATCACTTGTCTTTTAAATAAAGACTAGTATGAAAGGCACCA
CGAGGATTAAACTGTCTCCTCTTTCCAATCAGTGAACCTAATCTCCCCGTGAAAAAGCGGGAATTTTTAT
ATAAGACGAGAAGACCCTATGGAGCTTAAAACATCGTAACACTGCACCCTTATTAATTCTAATTCTAACA
CCTATAGCATGATAATTATATGTTTTTGGTTGGGGTGACCACGGAGAAAAACCCATCCTCCATAATAACA
GGGGAAACCCCCAACAATAAGCCACAACTTTATGTATCAACAAATTGACATTATTGACCCAATATTTTGA
TTAACGAACCAAGTTACCCTAGGGATAACAGCGCAATCCACTTTAAAAGTCCCTATCGACAAGTGGGCTT
ACGACCTCGATGTTGGATCGGGGTATCCTGGTGGTGCAGCCGCTACT
>ON468424|Pristimantis_bicantus_QCAZ_31988
TCAACCCCTTTCACCCTACTGAGAACTTCTATAACATTATAGAACCTTTAATGTTAAAACTAGTAACAAG
AGATACACCCTCTCTATAATGCAAACTCAAACCAGCAAGAACCTATCACTGGTGATTAACAGAAACAAAG
TAGTAACTTTCTCAAGAAAACTCTACTCCCTCAACTGTTAACCTAACACAAGAGCATCCCAAGAAAGATT
TAAAGAAAAAGAAGGAACTCGGCAAACATAAATCTCGCCTGTTTACCAAAAACATCGCCTCTTGTCACCT
ATAAGAGGTCCAGCCTGCCCAGTGACTCTTGTTCAACGGCCGCGGTATCCTAACCGTGCGAAGGTAGCGT
AATCACTTGTCTTTTAAATAAAGACTAGTATGAAAGGCACCACGAAGATTAAACTGTCTCCTCTCTCCAA
TCAGTGAACCTAATCTCCCCGTGAAAAAGCGGGAATTTTTATATAAGACGAGAAGACCCTATGGAGCTTA
AAACATCATAACACTGCACCTCCACATTAATAACCCAAATATTAACCCCACAGCACGCTGATTATATGTT
TTCGGTTGGGGTGACCGCGGAGAAAAACCCATCCCCCGCGATGATGGGGAACCCCCCCACAATAAGTCAC
AACTTTACGTATCAACAAATTGACATTATTGACCCAATATATTGATTAACGAACCAAGTTACCCTAGGGA
TAACAGCGCAATCCACTTTGAGAGCCCCTATCGACAAGTGGGCTTACGACCTCGATGTTGGATCGGGATA
CCCAAGTGGTGCAGCCGCTACTAAAGGTTCGTTTGTTCAACGA
>ON468425|Pristimantis_bicantus_QCAZ_24653
TCAACCCCTTTCACCCTACTGAGAACTTCTATAATGTTATAGAACCTTTAATGTTAAAACTAGTAACAAG
AGATACACCCTCTCTGTAATGTAAACTCAAACCAGCAAGAACCATCACTGGTAACTAACAGCAATAAAGT
AGTAACTTTCCCCAGAAAACTCTACTTCCCCCCCCCCCGTTAACCTAACACAAGAGCATTCCAAGAAAGA
TTTAAAGAAAAAGAAGGAACTCGGCAAATATTAATCTCGCCTGTTTACCAAAAACATCGCCTCTTGTCAC
CTATAAGAGGTCCAGCCTGCCCAGTGACTCTTGTTCAACGGCCGCGGTATCCTAACCGTGCGAAGGTAGC
GTAATCACTTGTCTTTTAAATAAAGACTAGTATGAAAGGCACCACGAGGATTAAACTGTCTCCTCTCTCC
AATCAGTGAACCTAATCTTCCCGTGAAAAAGCGGGAATTTTCATATAAGACGAGAAGACCCTATGGAGCT
TAAAACATCATAACACTGCACCCCTACATTAATAATCCAGATATTAACCCCACAGCACACTGATTATATG
TTTTCGGTTGGGGTGACCGCGGAGGAAAACCCATCCCCCGCGATGACAGGGGATCCCCCCCAAACAATAA
GTCACAACTTTATGTATCAACAAACTGACATTATTGACCCAATATATTGATTAACGAACCAAGTTACCCT
AGGGATAACAGCGCAATCCACTTTGAGAGCCCCTATCGACAAGTGGGCTTACGACCTCGATGTTGGATCG
GGGTACCCAAGTGGTGCAGCCGCTACTAAAGGTTCGTTTGTTCAACGA
>ON468426|Pristimantis_bicantus_QCAZ_37182
TCGACCCCTTTCACCCTACTGAGAACTTCTATAAAATTATAGAACCTTTAATGTTAAAACTAGTAACAAG
AGATATACCCTCTCTGTAATGTAAACTAAAGCCAGCAAGAACCCATCACTGGCAATCAACAGAAACAAAG
TAGTAAATTTCTCCAGAAAACTCTACTCCCCTAACTGTTAACCTAACACAAGAACATTCTAAGAAAGATT
TAAAGAAAAAGAAGGAACTCGGCAAACATTAATCTCGCCTGTTTACCAAAAACATCGCCTCTTGTCACCC
ATAAGAGGTCCAGCCTGCCCAGTGACTCTTGTTCAACGGCCGCGGTATCCTAACCGTGCGAAGGTAGCGT
AATCACTTGTCTTTTAAATAGAGACTTGTATGAAAGGCACCACGAGGATTAAGCTGTCTCCTCTCTCCAA
TCAGTGAACCTAATCTCCCCGTGAAAAAGCGGGAATTTTTATATAAGACGAGAAGACCCCATGGAGCTTA
AAACATTATAACACTGCACCCCCCTACATTGACAATTCAGATATTAACACCCACGGCACACTAATTATAT
GTTTTCGGTTGGGGTGACCGCGGAGGAAAACCCATCCCCCACGATGACAGGGGACCCCCCCCCAAACAAT
AAGTTACACCTTTATGTATCAACAAATTGACATTATTGACCCAATATATTGATTAACGAACCAAGTTACC
CTGGGGATAACAGCGCAATCCACTTTGAGAGCCCATATCGACAAGTGGGCTTACGACCTCGATGTTGGAT
CAGGGTACCCCAGTGGTGCAGCCGCTACTAAAGGTTCGTTTGTTCAACGA
>ON468427|Pristimantis_bicantus_QCAZ_45803
TATTGAGAACTTCTATATTATTATGGAACCTTTAATGTTAAAACTAGTAACAAGAGAAAACCCCTCTCTA
TAATGCAAACTCAAGCCAGCAAGAACCCATCACTGGCAACTAACAAAGTAAAGTAGAAACTTTTCCAGAA
AACTCTACTTCCCCCAACTGTTAACCTTACACAAGAGCATTTCAAGAAAGATTTTAAGAAAAAGAAGGAA
CTCGGCAAATATAAATCCCGCCTGTTTACCAAAAACATCGCCTCTTGTCCACCAGTAAGAGGTCCAGCCT
GCCCAGTGACTCTTGTTCAACGGCCGCGGTATCCTAACCGTGCGAAGGTAGCGTAATCACTTGTCTTTTA
AATAAAGACTAGTATGAAAGGCACCACGAGGATTAAACTGTCTCCTTTTTCTAATCAGTGAACCTAATCT
CCCCGTGAAAAAGCGGGAATTTTTATATAAGACGAGAAGACCCTATGGAGCTTAAAACATCATAACACTG
CCCCCCCCCCTTTTTTCCAATTCAGAATTTAACCCCCCCCCGCACGCTGATTATATGTTTTCGGTTGGGG
TGACCGCGGAGGAAAATCCATCCTCCGCGATGACAAAGGGACCCCCCCCAAACAATAAGTCACAACTTTA
TGTATCAACAAATTGACATTATTGACCCAATATATTGATTAACGAACCAAGTTACCCTAGGGATAACAGC
GCAATCCACTTTGAGAGCTCCTATCGACAAGTGGGCTTACGACCTCGATGTTGGATC
>ON468428|Pristimantis_bicantus_QCAZ_45805
TCGACCCCTTTCACCATATTGAGAACTTCTATATTATTATGGAACCTTTAATGTTAAAACTAGTAACAAG
AGAAAACCCCTCTCTATAATGCAAACTCAAGCCAGCAAGAACCCATCACTGGCAACTAACAAAGTAAAGT
AGAAACTTTTCCAGAAAACTCTACTTCCCCCAACTGTTAACCTTACACAAGAGCATTTCAAGAAAGATTT
TAAGAAAAAGAAGGAACTCGGCAAATATAAATCCCGCCTGTTTACCAAAAACATCGCCTCTTGTCCACCA
GTAAGAGGTCCAGCCTGCCCAGTGACTCTTGTTCAACGGCCGCGGTATCCTAACCGTGCGAAGGTAGCGT
AATCACTTGTCTTTTAAATAAAGACTAGTATGAAAGGCACCACGAGGATTAAACTGTCTCCTTTTTCTAA
TCAGTGAACCTAATCTCCCCGTGAAAAAGCGGGAATTTTTATATAAGACGAGAAGACCCTATGGAGCTTA
AAACATCATAACACTGCCCCCCCCCTTTTTACCAATTCAAATTTTAACCCCCCCCCGCACGCTGATTATA
TGTTTTCGGTTGGGGTGACCGCGGAGGAAAATCCATCCTCCGCGATGACAAAGGGACCCCCCCCAAACAA
TAAGTCACAACTTTATGTATCAACAAATTGACATTATTGACCCAATATATTGATTAACGAACCAAGTTAC
CCTAGGGATAACAGCGCAATCCACTTTGAGAGCTCCTATCGACAAGTGGGCTTACGACCTCGATGTTGGA
TCGGGGTATCCTAGTGGTGCAGCCGCTACTAAAGGTTCGTTTGTTCAACGA
>ON468429|Pristimantis_bicantus_QCAZ_49035
TCGACCCCTTTCACCCTACTGAGAACTTCTATAAAATTATAGAACCTTTAATGTTAAAACTAGTAACAAG
AGATATACCCTCTCTGTAATGTAAACTAAAGCCAGCAAGAACCCATCACTGGCAATCAACAGAAACAAAG
TAGTAAATTTCTCCAGAAAACTCTACTCCCCTAACTGTTAACCTAACACAAGAACATTCTAAGAAAGATT
TAAAGAAAAAGAAGGAACTCGGCAAACATTAATCTCGCCTGTTTACCAAAAACATCGCCTCTTGTCACCC
ATAAGAGGTCCAGCCTGCCCAGTGACTCTTGTTCAACGGCCGCGGTATCCTAACCGTGCGAAGGTAGCGT
AATCACTTGTCTTTTAAATAGAGACTTGTATGAAAGGCACCACGAGGATTAAGCTGTCTCCTCTCTCCAA
TCAGTGAACCTAATCTCCCCGTGAAAAAGCGGGAATTTTTATATAAGACGAGAAGACCCCATGGAGCTTA
AAACATTATAACACTGCACCCCCCTACATTGACAATTCAGATATTAACACCCACGGCACACTAATTATAT
GTTTTCGGTTGGGGTGACCGCGGAGGAAAACCCATCCCCCACGATGACAGGGGACCCCCCCCCAAACAAT
AAGTTACACCTTTATGTATCAACAAATTGACATTATTGACCCAATATATTGATTAACGAACCAAGTTACC
CTGGGGATAACAGCGCAATCCACTTTGAGAGCCCATATCGACAAGTGGGCTTACGACCTCGATGTTGGAT
CAGGGTACCCCAGTGGTGCAGCCGCTACTAAAGGTTCGTTTGTTCAACGA
>ON468430|Pristimantis_bicantus_QCAZ_51561
TCGACCCCTTTCACCCTACTGAGAACTTCTATAATATTATAGAACCTTTAATGTTAAAACTAGTAACAAG
AGATACACCCTCTCTATAATGCAAACTCAAGCCAGCAAGAACCCATCACTGGCAATTAACATAAACAAAG
TAGTAACTTCCCCCGGAAAACTCTACCCCCCCCCCCGTTAACCTTACACAAGAGCATTTCAAGAAAGATT
TAAAGAAAAAGAAGGAACTCGGCAAATATTAATCTCGCCTGTTTACCAAAAACATCGCCTCTTGTCACCT
ATAAGAGGTCCAGCCTGCCCAGTGACTCTTGTTCAACGGCCGCGGTATCCTAACCGTGCGAAGGTAGCGT
AATCACTTGTCTTTTAAATAAAGACTAGTATGAAAGGCACCACGAGGATTAAACTGTCTCCTCTCTCCAA
TCAGTGAACCTAATCTCCCCGTGAAAAAGCGGGAATTTTTATATAAGACGAGAAGACCCTATGGAGCTTA
AAACATTATAACACTGCACCCCTTTTTTTTAATCCAGATATTAACCCCCCCCCCCACGGCACACTGATTA
TATGTTTTCGGTTGGGGTGACCGCGGAGGAAAACCCATCCCCCGCGATGACAGGGAAGACCCCAGACAAT
AAGTCACAACTTTATGTATCAACAAATTGACATTATTGACCCAATATATTGATTAACGAACCAAGTTACC
CTAGGGATAACAGCGCAATCCACTTTGAGAGCCCCTATCGACAAGTGGGCTTACGACCTCGATGTTGGAT
CGGGGTACCCCAGTGGTGCAGCC
>ON468431|Pristimantis_nelsongalloi_QCAZ_52464
TCAACCCCTTTCACCCTACTGAGAACTTCTATAACATTATAGAACCTTTAATGTTAAAACTAGTAACAAG
AGATACACCCTCTCTATAATGCAAACTCAAACCAGCAAGAACCTATCACTGGTGATTAACAGAAACAAAG
TAGTAACTTTCTCAAGAAAACTCTACCCCCTCAACTGTTAACCTAACACAAGAGCATCCCAAGAAAGATT
TAAAGAAAAAGAAGGAACTCGGCAAACATAAATCTCGCCTGTTTACCAAAAACATCGCCTCTTGTCACCT
ATAAGAGGTCCAGCCTGCCCAGTGACTCTTGTTCAACGGCCGCGGTATCCTAACCGTGCGAAGGTAGCGT
AATCACTTGTCTTTTAAATAAAGACTAGTATGAAAGGCACCACGAAGATTAAACTGTCTCCTCTCTCCAA
TCAGTGAACCTAATCTCCCCGTGAAAAAGCGGGAATTTTTATATAAGACGAGAAGACCCTATGGAGCTTA
AAACATCATAACACTGCACCTCCACATTATTAACCCCACAGCACACTGATTATATGTTTTCGGTTGGGGT
GACCGCGGAGAAAAACCCATCCCCCGCGATGATGGGGAACCCCCCCCCCCACAATAAGTCACAACTTTAC
GTATCAACAAATTGACATTATTGACCCAATATATTGATTAACGAACCAAGTTACCCTAGGGATAACAGCG
CAATCCACTTTGAGAGCCCCTATCGACAAGTGGGCTTACGACCTCGATGTTGGATCGGGATACCCAAGTG
GTGCAGCCGCTACTAAAGGTTCGTTTGTTCAACGA
>ON468432|Pristimantis_nelsongalloi_QCAZ_52466
TCAACCCCTTTCACCCTACTGAGAACTTCTATAACATTATAGAACCTTTAATGTTAAAACTAGTAACAAG
AGATACACCCTCTCTATAATGCAAACTCAAACCAGCAAGAACCTATCACTGGTGATTAACAGAAACAAAG
TAGTAACTTTCTCAAGAAAACTCTACCCCCTCAACTGTTAACCTAACACAAGAGCATCCCAAGAAAGATT
TAAAGAAAAAGAAGGAACTCGGCAAACATAAATCTCGCCTGTTTACCAAAAACATCGCCTCTTGTCACCT
ATAAGAGGTCCAGCCTGCCCAGTGACTCTTGTTCAACGGCCGCGGTATCCTAACCGTGCGAAGGTAGCGT
AATCACTTGTCTTTTAAATAAAGACTAGTATGAAAGGCACCACGAAGATTAAACTGTCTCCTCTCTCCAA
TCAGTGAACCTAATCTCCCCGTGAAAAAGCGGGAATTTTTATATAAGACGAGAAGACCCTATGGAGCTTA
AAACATCATAACACTGCACCTCCACATTATTAACCCCACAGCACACTGATTATATGTTTTCGGTTGGGGT
GACCGCGGAGAAAAACCCATCCCCCGCGATGATGGGGAACCCCCCCCCCACAATAAGTCACAACTTTACG
TATCAACAAATTGACATTATTGACCCAATATATTGATTAACGAACCAAGTTACCCTAGGGATAACAGCGC
AATCCACTTTGAGAGCCCCTATCGACAAGTGGGCTTACGACCTCGATGTTGGATCGGGATACCCAAGTGG
TGCAGCCGCTACTAAAGGTTCGTTTGTTCAACGA
